# Supplementary material for: Spatiotemporal and direct capturing global substrates of lysine-modifying enzymes in living cells
Source: Nat Commun. 2024 Feb 17;15:1465. doi: 10.1038/s41467-024-45765-3 (PMC10874396; doi:10.1038/s41467-024-45765-3)
Supplement: Supplementary file 3 — Dataset 1 [file 41467_2024_45765_MOESM3_ESM.xlsx]

## Sheet: Data 1
Data 1. Substrate profiling by PatZ-L813o-NBAK
Protein IDs	Majority protein IDs	Protein names	Gene names	log2int (-UV1)	log2int (-UV2)	log2int (+UV1)	log2int (+UV2)	-Log T-test p-value	log2 (+UV/-UV)
P00350	P00350	6-phosphogluconate dehydrogenase, decarboxylating	gnd	1.62162	1.45607	1.35085	1.39765	0.438033	-0.164591
P00370	P00370	NADP-specific glutamate dehydrogenase	gdhA	-0.892211	-1.37402	-0.0360203	0.29903	0.70142	1.26462
P00393	P00393	NADH dehydrogenase	ndh	0.620313	-0.618433	1.17956	-0.38868	0.598872	0.394499
P00452	P00452	Ribonucleoside-diphosphate reductase 1 subunit alpha	nrdA	1.76414	2.19069	2.45897	1.88989	0.119135	0.197017
P00490	P00490	Maltodextrin phosphorylase	malP	-0.083766	-1.54718	-0.566797	-1.51331	0.263948	-0.22458
P00509	P00509	Aspartate aminotransferase	aspC	3.49052	3.09829	4.0445	3.59007	1.4223	0.522877
P00550	P00550	PTS system mannitol-specific EIICBA component;Mannitol permease IIC component;Mannitol-specific phosphotransferase enzyme IIB component;Mannitol-specific phosphotransferase enzyme IIA component	mtlA	5.74769	5.43997	5.26842	4.79012	1.02019	-0.564561
P00561	P00561	Bifunctional aspartokinase/homoserine dehydrogenase 1;Aspartokinase;Homoserine dehydrogenase	thrA	3.22178	2.56891	2.08313	1.51528	1.60768	-1.09614
P00579	P00579	RNA polymerase sigma factor RpoD	rpoD	1.66768	1.4616	1.35317	1.27643	0.792522	-0.249841
P00582;P25549	P00582	DNA polymerase I	polA	2.89594	4.56315	-0.002285	-0.71607	0.743824	-4.08872
P00722	P00722	Beta-galactosidase	lacZ	9.16838	9.95575	8.33841	8.71665	0.905607	-1.03453
P00803	P00803	Signal peptidase I	lepB	0.557757	0.595259	0.637224	0.183987	0.206551	-0.165903
P00861	P00861	Diaminopimelate decarboxylase	lysA	-7.99101	-7.99101	-1.06545	-1.2151	2.15783	6.85074
P00864	P00864	Phosphoenolpyruvate carboxylase	ppc	2.0236	1.71829	2.00125	1.18286	0.324737	-0.278892
P00934	P00934	Threonine synthase	thrC	-1.61995	-2.10043	-3.04186	-7.99101	0.456909	-3.65624
P00946	P00946	Mannose-6-phosphate isomerase	manA	-1.44896	-7.99101	-1.53354	-0.464624	0.29486	3.7209
P00954	P00954	Tryptophan--tRNA ligase	trpS	-1.05366	-2.90239	-0.481987	-0.119978	0.43063	1.67704
P00956	P00956	Isoleucine--tRNA ligase	ileS	6.33529	7.05257	4.94473	4.64388	0.778103	-1.89963
P00957	P00957	Alanine--tRNA ligase	alaS	3.11326	3.60259	3.21373	2.7555	0.240215	-0.37331
P00959	P00959	Methionine--tRNA ligase	metG	1.921	1.68394	1.80409	1.09739	0.426257	-0.35173
P00960	P00960	Glycine--tRNA ligase alpha subunit	glyQ	-2.21429	-1.34383	-2.60104	-2.27365	0.603695	-0.658288
P00961	P00961	Glycine--tRNA ligase beta subunit	glyS	1.24914	1.38531	2.34666	1.4474	0.333463	0.579804
P00962	P00962	Glutamine--tRNA ligase	glnS	2.32732	1.58632	2.88286	1.63561	0.352952	0.302418
P00963	P00963	Aspartate--ammonia ligase	asnA	-0.859757	-3.32738	0.266022	-0.498856	0.586942	1.97715
P00968	P00968	Carbamoyl-phosphate synthase large chain	carB	5.79467	5.64474	4.42598	4.95212	0.695161	-1.03066
P02359	P02359	30S ribosomal protein S7	rpsG	1.77741	0.143099	2.24916	2.30803	0.439598	1.31833
P02413	P02413	50S ribosomal protein L15	rplO	2.48778	1.43256	1.74026	0.732647	1.67914	-0.72372
P02919	P02919	Penicillin-binding protein 1B;Penicillin-insensitive transglycosylase;Penicillin-sensitive transpeptidase	mrcB	-1.69918	-7.99101	-0.628933	-0.496916	0.387541	4.28217
P02920	P02920	Lactose permease	lacY	2.4786	4.23094	1.5393	0.785872	0.480772	-2.19219
P02921	P02921	Melibiose carrier protein	melB	3.08605	1.82838	2.26522	1.5684	0.516096	-0.54041
P02925	P02925	D-ribose-binding periplasmic protein	rbsB	0.487939	-3.19004	1.02983	1.30922	0.372949	2.52058
P02931;P02932;P21420;P77747	P02931	Outer membrane protein F	ompF	0.731442	-0.393623	0.439495	0.473238	0.150698	0.287457
P03018	P03018	DNA helicase II	uvrD	0.256709	-7.99101	0.831154	1.03129	0.337694	4.79837
P03023	P03023	Lactose operon repressor	lacI	-1.16033	-3.26194	-0.75378	-0.753618	0.400439	1.45744
P04079	P04079	GMP synthase [glutamine-hydrolyzing]	guaA	0.31659	0.41387	1.09302	1.01487	1.09344	0.688715
P04805	P04805	Glutamate--tRNA ligase	gltX	3.91582	1.6583	3.49393	3.39194	0.185773	0.655879
P04825	P04825	Aminopeptidase N	pepN	4.51131	4.17434	4.41616	3.74493	0.442269	-0.262273
P04968	P04968	L-threonine dehydratase biosynthetic IlvA	ilvA	-7.99101	-2.33648	-1.71484	-3.45818	0.21283	2.57723
P04982	P04982	D-ribose pyranase	rbsD	-2.38466	-2.14173	-1.959	-1.68466	1.6451	0.441364
P04983	P04983	Ribose import ATP-binding protein RbsA	rbsA	0.839511	-0.49086	2.55736	2.13982	0.880329	2.17426
P04994	P04994	Exodeoxyribonuclease 7 large subunit	xseA	-7.99101	-7.99101	-2.24785	-2.48092	1.87997	5.62662
P05042	P05042	Fumarate hydratase class II	fumC	-1.26895	-7.99101	0.424297	-1.06516	0.45923	4.30955
P05055	P05055	Polyribonucleotide nucleotidyltransferase	pnp	3.7955	2.93811	3.57395	3.9301	0.193896	0.385218
P05459	P05459	Erythronate-4-phosphate dehydrogenase	pdxB	-2.80059	-1.56988	-0.747873	-2.81606	0.0719375	0.403268
P05791	P05791	Dihydroxy-acid dehydratase	ilvD	0.548224	-3.9138	-0.131918	-0.354704	0.207462	1.43948
P06149	P06149	D-lactate dehydrogenase	dld	2.17859	0.982538	2.80295	2.65498	0.564573	1.1484
P06612	P06612	DNA topoisomerase 1	topA	4.38446	1.6679	2.35938	2.54802	0.118613	-0.572477
P06715	P06715	Glutathione reductase	gor	-0.000149727	-2.05224	-0.542704	-0.966711	0.0995953	0.271487
P06720	P06720	Alpha-galactosidase	melA	4.06045	2.318	4.21651	3.71387	0.367423	0.775967
P06959	P06959	Dihydrolipoyllysine-residue acetyltransferase component of pyruvate dehydrogenase complex	aceF	4.50011	3.25467	3.50562	3.33254	0.259839	-0.458312
P06999	P06999	ATP-dependent 6-phosphofructokinase isozyme 2	pfkB	-1.44877	-7.99101	-0.974928	-1.22256	0.341508	3.62115
P07001	P07001	NAD(P) transhydrogenase subunit alpha	pntA	4.00538	4.173	2.62753	2.20627	0.954862	-1.67229
P07003	P07003	Pyruvate dehydrogenase [ubiquinone];Alpha-peptide	poxB	-7.99101	-7.99101	-2.99498	-1.01803	0.982087	5.98451
P07004	P07004	Gamma-glutamyl phosphate reductase	proA	-0.751847	-7.99101	-1.4537	-3.15156	0.227907	2.0688
P07012	P07012	Peptide chain release factor 2	prfB	-1.09552	-7.99101	-2.8107	-2.70628	0.155033	1.78478
P07014	P07014	Succinate dehydrogenase iron-sulfur subunit	sdhB	2.11305	1.5072	1.00753	1.13527	0.532549	-0.738721
P07117	P07117	Sodium/proline symporter	putP	3.56526	3.88132	2.61456	1.92384	0.673316	-1.45409
P07118	P07118	Valine--tRNA ligase	valS	5.69966	7.01469	3.72128	3.80502	0.828726	-2.59403
P07395	P07395	Phenylalanine--tRNA ligase beta subunit	pheT	2.02377	1.40252	2.22014	2.70701	0.392669	0.750424
P07464	P07464	Galactoside O-acetyltransferase	lacA	-1.93701	-7.99101	-0.19367	-0.379667	0.447748	4.67734
P07604	P07604	Transcriptional regulatory protein TyrR	tyrR	-2.79848	-7.99101	-7.99101	-7.99101	0.30103	-2.59626
P07648	P07648	RecBCD enzyme subunit RecC	recC	-0.252223	1.01501	-3.08634	-7.99101	0.51441	-5.92007
P07813	P07813	Leucine--tRNA ligase	leuS	4.37891	4.47102	2.9746	2.83033	1.30697	-1.5225
P07913	P07913	L-threonine 3-dehydrogenase	tdh	0.748879	-1.10881	0.577581	-0.804445	0.0828371	0.0665317
P08142	P08142	Acetolactate synthase isozyme 1 large subunit	ilvB	1.92082	-2.06736	1.31952	1.19502	0.210395	1.33054
P08194	P08194	Glycerol-3-phosphate transporter	glpT	3.32404	2.46692	2.83544	2.1291	0.939731	-0.413209
P08200	P08200	Isocitrate dehydrogenase [NADP]	icd	5.04877	3.40025	5.35422	5.2397	0.403139	1.07245
P08390	P08390	USG-1 protein	usg	-1.47206	-7.99101	-2.15323	-1.72313	0.244953	2.79336
P08394	P08394	RecBCD enzyme subunit RecB	recB	-1.72975	-0.141224	-7.99101	-7.99101	1.14651	-7.05552
P08395	P08395	Protease 4	sppA	1.62739	3.10496	1.26822	0.0482121	0.371064	-1.70796
P08622	P08622	Chaperone protein DnaJ	dnaJ	-1.0372	-0.921747	2.31391	2.33776	2.0545	3.3053
P08839	P08839	Phosphoenolpyruvate-protein phosphotransferase	ptsI	1.22007	-0.703598	1.02104	1.05613	0.242833	0.78035
P08956	P08956	Type I restriction enzyme EcoKI R protein	hsdR	3.7968	4.74133	2.08029	2.29231	0.955394	-2.08277
P08997	P08997	Malate synthase A	aceB	-0.384627	-7.99101	-1.39989	-0.392836	0.233168	3.29145
P09053	P09053	Valine--pyruvate aminotransferase	avtA	-4.35846	-7.99101	-3.89019	-3.89445	0.369019	2.28241
P09127	P09127	Putative uroporphyrinogen-III C-methyltransferase	hemX	-0.242892	-0.114077	-1.02783	-3.71279	0.439754	-2.19183
P09158	P09158	Polyamine aminopropyltransferase	speE	-0.58635	-2.4099	-1.09866	-2.51573	0.431425	-0.309069
P09323	P09323	PTS system N-acetylglucosamine-specific EIICBA component;N-acetylglucosamine permease IIC component;N-acetylglucosamine-specific phosphotransferase enzyme IIB component;N-acetylglucosamine-specific phosphotransferase enzyme IIA component	nagE	3.60711	3.18222	2.93452	1.99096	0.762479	-0.931926
P09372	P09372	Protein GrpE	grpE	-7.99101	-7.99101	0.225386	-0.0505447	1.96372	8.07843
P09373;P68066	P09373	Formate acetyltransferase 1	pflB	3.17954	2.52235	2.65708	2.6167	0.212022	-0.214056
P09546	P09546	Bifunctional protein PutA;Proline dehydrogenase;Delta-1-pyrroline-5-carboxylate dehydrogenase	putA	6.83926	8.26437	5.93431	5.7996	0.559109	-1.68487
P09831	P09831	Glutamate synthase [NADPH] large chain	gltB	3.73878	5.25556	3.00036	2.02686	0.447498	-1.98356
P0A698	P0A698	UvrABC system protein A	uvrA	2.95851	4.37698	1.0328	0.640726	0.705462	-2.83098
P0A6A0	P0A6A0	Probable protein kinase UbiB	ubiB	-3.98161	-2.83106	-7.99101	-3.1978	0.354647	-2.18807
P0A6A3	P0A6A3	Acetate kinase	ackA	-0.133893	-1.66385	0.76705	0.870998	0.548834	1.7179
P0A6A8	P0A6A8	Acyl carrier protein	acpP	-3.04686	-4.26785	0.185484	0.968733	0.829916	4.23446
P0A6B4	P0A6B4	Alanine racemase, biosynthetic	alr	-2.23918	-7.99101	-1.57829	-0.724062	0.35432	3.96392
P0A6B7	P0A6B7	Cysteine desulfurase IscS	iscS	1.16154	0.731909	3.3315	3.78366	0.972644	2.61085
P0A6F1	P0A6F1	Carbamoyl-phosphate synthase small chain	carA	0.909358	-7.99101	-0.0918503	0.932543	0.243265	3.96117
P0A6F3	P0A6F3	Glycerol kinase	glpK	5.94756	5.27605	5.57663	5.3597	0.193	-0.14364
P0A6F5	P0A6F5	60 kDa chaperonin	groL	5.25006	5.03731	5.5107	4.75333	0.0120035	-0.0116677
P0A6G7	P0A6G7	ATP-dependent Clp protease proteolytic subunit	clpP	0.897246	-1.30663	1.02557	0.741808	0.33708	1.08838
P0A6H1	P0A6H1	ATP-dependent Clp protease ATP-binding subunit ClpX	clpX	1.67008	1.19174	2.87939	3.44252	0.730189	1.73005
P0A6H5	P0A6H5	ATP-dependent protease ATPase subunit HslU	hslU	3.27555	1.07121	2.86691	2.52319	0.170923	0.521675
P0A6H8	P0A6H8	Cardiolipin synthase A	clsA	-0.0710344	-7.99101	-2.10086	-0.228041	0.178608	2.86657
P0A6J5	P0A6J5	D-amino acid dehydrogenase	dadA	2.49177	1.24732	2.60174	2.44977	0.354635	0.656209
P0A6J8	P0A6J8	D-alanine--D-alanine ligase A	ddlA	-2.60013	-7.99101	-1.73327	-3.54143	0.423072	2.65822
P0A6K6	P0A6K6	Phosphopentomutase	deoB	0.396401	-1.9292	0.599764	0.0482121	0.361753	1.09039
P0A6M8	P0A6M8	Elongation factor G	fusA	6.14501	5.24581	6.07685	5.9887	0.25318	0.337368
P0A6N4	P0A6N4	Elongation factor P	efp	-3.65576	-7.99101	-2.62883	-1.71666	0.401517	3.65064
P0A6P1	P0A6P1	Elongation factor Ts	tsf	1.36244	-1.57978	2.12081	2.44905	0.418446	2.39359
P0A6P5	P0A6P5	GTPase Der	der	-7.99101	-7.99101	-0.944614	0.115744	1.35188	7.57657
P0A6P9	P0A6P9	Enolase	eno	1.16299	-0.0985146	1.47124	2.05616	0.387706	1.23146
P0A6Q3	P0A6Q3	3-hydroxydecanoyl-[acyl-carrier-protein] dehydratase	fabA	-1.0981	-2.31526	-0.574512	-3.38811	0.102899	-0.274631
P0A6R0	P0A6R0	3-oxoacyl-[acyl-carrier-protein] synthase 3	fabH	1.95043	-0.105152	0.964817	0.945063	0.00886038	0.0323014
P0A6S7	P0A6S7	Glycerol-3-phosphate dehydrogenase [NAD(P)+]	gpsA	-3.70315	-3.20327	-3.69086	-1.27822	0.304574	0.968666
P0A6T1	P0A6T1	Glucose-6-phosphate isomerase	pgi	4.12083	3.23675	3.68594	3.32948	0.198088	-0.171079
P0A6V1	P0A6V1	Glucose-1-phosphate adenylyltransferase	glgC	-0.438588	-2.55876	-0.99612	-7.99101	0.361621	-2.99489
P0A6V8	P0A6V8	Glucokinase	glk	-0.58847	-1.44279	-0.769926	-2.57292	0.39941	-0.655795
P0A6W3	P0A6W3	Phospho-N-acetylmuramoyl-pentapeptide-transferase	mraY	0.412921	0.576252	-1.57053	-2.75267	0.801574	-2.65619
P0A6W9	P0A6W9	Glutamate--cysteine ligase	gshA	0.722363	1.0123	-1.68476	0.015192	0.602078	-1.70212
P0A6X3	P0A6X3	RNA-binding protein Hfq	hfq	3.8582	-3.16551	2.01335	2.35888	0.151698	1.83977
P0A6Y5	P0A6Y5	33 kDa chaperonin	hslO	1.39066	-0.0542774	1.89155	1.71332	0.489173	1.13424
P0A6Y8	P0A6Y8	Chaperone protein DnaK	dnaK	5.93053	4.9809	7.01003	6.63471	0.879924	1.36666
P0A6Z1	P0A6Z1	Chaperone protein HscA	hscA	-1.46521	-2.63577	0.237566	-1.165	1.33294	1.58678
P0A6Z3	P0A6Z3	Chaperone protein HtpG	htpG	4.60585	3.35066	4.64437	4.36871	0.322462	0.528285
P0A705	P0A705	Translation initiation factor IF-2	infB	6.74947	7.89167	4.76443	5.0203	0.939596	-2.42821
P0A707	P0A707	Translation initiation factor IF-3;Translation initiation factor IF-3, N-terminally processed;Translation initiation factor IF-3S	infC	-0.941882	-3.04821	-0.387611	-1.29967	0.516304	1.1514
P0A715	P0A715	2-dehydro-3-deoxyphosphooctonate aldolase	kdsA	-1.68432	-1.83969	-2.05083	-7.99101	0.335251	-3.25892
P0A717	P0A717	Ribose-phosphate pyrophosphokinase	prs	-0.210032	-7.99101	-0.800377	0.320053	0.263489	3.86036
P0A742	P0A742	Large-conductance mechanosensitive channel	mscL	-1.04848	-7.99101	-4.00599	-2.54397	0.087955	1.24477
P0A744	P0A744	Peptide methionine sulfoxide reductase MsrA	msrA	-1.48552	-1.66789	-2.27358	-2.43453	2.05696	-0.77735
P0A749	P0A749	UDP-N-acetylglucosamine 1-carboxyvinyltransferase	murA	-0.339265	-1.06629	0.333586	-0.108309	0.957851	0.815417
P0A799	P0A799	Phosphoglycerate kinase	pgk	3.26748	1.23776	3.16103	2.24103	0.24619	0.448408
P0A7A7	P0A7A7	Glycerol-3-phosphate acyltransferase	plsB	-4.29723	-2.98187	-4.10839	-7.99101	0.280678	-2.41015
P0A7B1	P0A7B1	Polyphosphate kinase	ppk	0.383718	-2.5677	-0.685934	-0.361515	0.103804	0.568265
P0A7B8;P0ACS7	P0A7B8;P0ACS7	ATP-dependent protease subunit HslV;HTH-type transcriptional regulator RpiR	hslV;rpiR	1.50617	-3.01095	2.44483	-7.99101	0.208589	-2.0207
P0A7D4	P0A7D4	Adenylosuccinate synthetase	purA	0.636331	1.41305	0.744204	1.51739	1.97546	0.106109
P0A7E5	P0A7E5	CTP synthase	pyrG	2.71079	2.45007	2.97738	2.33252	0.116687	0.0745187
P0A7G6	P0A7G6	Protein RecA	recA	-0.586524	-1.56349	-0.419418	-0.565859	0.404123	0.582369
P0A7I0	P0A7I0	Peptide chain release factor 1	prfA	-7.99101	-7.99101	-4.10803	-3.22791	1.18989	4.32304
P0A7I4	P0A7I4	Peptide chain release factor 3	prfC	-0.911605	-7.99101	-0.101995	0.244497	0.358907	4.52256
P0A7J3	P0A7J3	50S ribosomal protein L10	rplJ	0.51328	-0.90729	0.318476	-1.2371	0.794923	-0.262309
P0A7J7	P0A7J7	50S ribosomal protein L11	rplK	1.30288	0.247932	1.23243	-0.0341568	0.463207	-0.176272
P0A7K6	P0A7K6	50S ribosomal protein L19	rplS	-2.05471	-2.26877	-7.99101	-0.301191	0.15258	-1.98436
P0A7L0	P0A7L0	50S ribosomal protein L1	rplA	0.279933	-1.28477	-0.0130806	-0.212223	0.174069	0.389765
P0A7L3	P0A7L3	50S ribosomal protein L20	rplT	-0.798207	0.275499	-7.99101	-7.99101	1.35512	-7.72966
P0A7M2	P0A7M2	50S ribosomal protein L28	rpmB	-0.0576677	0.338915	0.890938	1.18743	1.45075	0.89856
P0A7R1	P0A7R1	50S ribosomal protein L9	rplI	-1.3102	-7.99101	-2.18243	-0.868168	0.238395	3.12531
P0A7R5	P0A7R5	30S ribosomal protein S10	rpsJ	-2.51958	-7.99101	-0.858009	-1.26379	0.461118	4.1944
P0A7R9	P0A7R9	30S ribosomal protein S11	rpsK	-2.95197	-7.99101	-0.4841	0.124718	0.505748	5.2918
P0A7S3	P0A7S3	30S ribosomal protein S12	rpsL	0.0518885	-0.334265	-0.519579	-0.139637	0.14937	-0.18842
P0A7S9	P0A7S9	30S ribosomal protein S13	rpsM	1.77593	0.766813	1.47612	2.06481	0.190769	0.499093
P0A7T7	P0A7T7	30S ribosomal protein S18	rpsR	-1.66396	-1.90663	-0.335005	-0.989286	0.937886	1.12315
P0A7V0	P0A7V0	30S ribosomal protein S2	rpsB	2.2139	1.3973	2.03272	2.36053	0.208755	0.391021
P0A7V3	P0A7V3	30S ribosomal protein S3	rpsC	5.44185	5.54803	5.46182	5.9775	0.327519	0.22472
P0A7V8	P0A7V8	30S ribosomal protein S4	rpsD	1.90671	0.836403	2.17921	2.1529	0.431728	0.794499
P0A7W1	P0A7W1	30S ribosomal protein S5	rpsE	0.177184	-1.28675	1.03136	1.15402	0.544108	1.64747
P0A7W7	P0A7W7	30S ribosomal protein S8	rpsH	-1.96119	-7.99101	-1.35636	-1.83114	0.358833	3.38235
P0A7Z4	P0A7Z4	DNA-directed RNA polymerase subunit alpha	rpoA	2.22141	2.06969	3.09263	3.06268	1.38171	0.932105
P0A805	P0A805	Ribosome-recycling factor	frr	-2.34759	-7.99101	-2.53329	-1.87844	0.284553	2.96344
P0A817	P0A817	S-adenosylmethionine synthase	metK	-0.732245	-7.99101	-0.343952	-0.830889	0.332071	3.77421
P0A825	P0A825	Serine hydroxymethyltransferase	glyA	-0.129081	-0.641848	1.17233	1.33478	0.888321	1.63902
P0A830	P0A830	Aerobic C4-dicarboxylate transport protein	dctA	2.02678	1.8911	0.571981	1.00436	0.819538	-1.17077
P0A836	P0A836	Succinyl-CoA ligase [ADP-forming] subunit beta	sucC	5.60072	4.89119	5.1913	4.92897	0.252924	-0.185825
P0A850	P0A850	Trigger factor	tig	1.30859	-0.00555992	1.54377	1.52669	0.39465	0.883716
P0A853	P0A853	Tryptophanase	tnaA	4.11403	4.72485	4.39996	3.70455	0.171377	-0.367188
P0A862	P0A862	Thiol peroxidase	tpx	0.55606	0.0316734	-0.449047	0.31645	0.170203	-0.360165
P0A870	P0A870	Transaldolase B	talB	2.49321	2.16088	2.34286	1.66735	0.506201	-0.321939
P0A887	P0A887	Ubiquinone/menaquinone biosynthesis C-methyltransferase UbiE	ubiE	-7.99101	-3.24931	-0.659729	-1.75982	0.428996	4.41039
P0A8A0	P0A8A0	Probable transcriptional regulatory protein YebC	yebC	-2.74472	-7.99101	-4.20731	-2.06443	0.184402	2.23199
P0A8E1	P0A8E1	UPF0227 protein YcfP	ycfP	-7.99101	-1.3679	0.570461	-0.112743	0.390055	4.90831
P0A8G6	P0A8G6	NAD(P)H dehydrogenase (quinone)	wrbA	-1.2547	-1.55008	-0.632376	-0.839199	1.37447	0.666602
P0A8J8	P0A8J8	ATP-dependent RNA helicase RhlB	rhlB	-1.40943	-2.66758	0.041069	-0.10997	0.765567	2.00406
P0A8L1	P0A8L1	Serine--tRNA ligase	serS	2.88215	1.90495	2.97595	2.76423	0.365741	0.476543
P0A8M0	P0A8M0	Asparagine--tRNA ligase	asnS	3.54457	3.5483	3.66609	3.48119	0.0855417	0.027205
P0A8M3	P0A8M3	Threonine--tRNA ligase	thrS	3.01313	3.29578	3.50135	3.15009	0.164553	0.171264
P0A8N3	P0A8N3	Lysine--tRNA ligase	lysS	1.97827	0.201319	1.71189	2.06815	0.22898	0.800229
P0A8N5	P0A8N5	Lysine--tRNA ligase, heat inducible	lysU	-0.305364	-1.51127	0.308409	-0.174829	0.646049	0.975107
P0A8R7	P0A8R7	UPF0283 membrane protein YcjF	ycjF	1.35161	0.556295	1.15175	0.691914	0.05574	-0.0321212
P0A8T7	P0A8T7	DNA-directed RNA polymerase subunit beta	rpoC	6.92223	8.38018	5.96889	6.05914	0.598785	-1.63719
P0A8V2	P0A8V2	DNA-directed RNA polymerase subunit beta	rpoB	6.87686	8.08204	5.65102	5.65633	0.694407	-1.82577
P0A8W8	P0A8W8	UPF0304 protein YfbU	yfbU	-2.96606	-7.99101	-1.69271	-2.72635	0.457269	3.269
P0A910	P0A910	Outer membrane protein A	ompA	2.98617	0.518227	2.18542	2.41195	0.122239	0.546486
P0A940	P0A940	Outer membrane protein assembly factor BamA	bamA	1.97639	-0.0862656	1.9949	2.12619	0.305681	1.11548
P0A953	P0A953	3-oxoacyl-[acyl-carrier-protein] synthase 1	fabB	2.73534	1.45723	3.23078	2.75099	0.573206	0.894603
P0A959	P0A959	Glutamate-pyruvate aminotransferase AlaA	alaA	-2.63776	-7.99101	-1.8028	-2.32681	0.39059	3.24958
P0A988	P0A988	DNA polymerase III subunit beta	dnaN	-3.00146	-7.99101	-2.02133	-2.06004	0.402594	3.45555
P0A993	P0A993	Fructose-1,6-bisphosphatase class 1	fbp	1.65797	0.583889	1.78329	1.43278	0.390739	0.48711
P0A996	P0A996	Anaerobic glycerol-3-phosphate dehydrogenase subunit C	glpC	-1.0845	-7.99101	-0.607807	-3.56011	0.364745	2.4538
P0A998	P0A998	Bacterial non-heme ferritin	ftnA	-1.98397	0.0370922	-0.951519	-7.99101	0.235506	-3.49783
P0A9A6	P0A9A6	Cell division protein FtsZ	ftsZ	-7.99101	-7.99101	-1.44781	-0.899666	1.5921	6.81727
P0A9A9	P0A9A9	Ferric uptake regulation protein	fur	-0.395564	-7.99101	1.16793	0.458649	0.416212	5.00658
P0A9B2	P0A9B2	Glyceraldehyde-3-phosphate dehydrogenase A	gapA	5.69061	4.83484	5.46214	5.6649	0.173284	0.300799
P0A9C0	P0A9C0	Anaerobic glycerol-3-phosphate dehydrogenase subunit A	glpA	1.28914	-0.663296	3.1992	2.92565	0.72436	2.7495
P0A9C5	P0A9C5	Glutamine synthetase	glnA	3.58816	2.08959	4.63097	5.05947	0.545113	2.00634
P0A9D8	P0A9D8	2,3,4,5-tetrahydropyridine-2,6-dicarboxylate N-succinyltransferase	dapD	1.75971	1.48313	2.83882	2.58381	2.20087	1.0899
P0A9G6	P0A9G6	Isocitrate lyase	aceA	3.56294	2.23401	3.24952	3.6723	0.196139	0.562434
P0A9H7	P0A9H7	Cyclopropane-fatty-acyl-phospholipid synthase	cfa	-2.24738	-7.99101	-0.659153	-0.867956	0.443291	4.35564
P0A9K3	P0A9K3	PhoH-like protein	ybeZ	-0.434489	1.23811	0.375977	-0.149567	0.0775229	-0.288603
P0A9K9	P0A9K9	FKBP-type peptidyl-prolyl cis-trans isomerase SlyD	slyD	4.3278	4.38892	5.2468	5.03427	0.957629	0.782177
P0A9L3	P0A9L3	FKBP-type 22 kDa peptidyl-prolyl cis-trans isomerase	fklB	-7.99101	-7.99101	-0.202641	-1.16796	1.37677	7.30571
P0A9L8	P0A9L8	Pyrroline-5-carboxylate reductase	proC	-7.99101	-7.99101	-1.74808	-2.91239	1.18548	5.66078
P0A9M8	P0A9M8	Phosphate acetyltransferase	pta	1.74619	2.16609	1.83081	0.679867	0.270668	-0.700803
P0A9P0	P0A9P0	Dihydrolipoyl dehydrogenase	lpdA	1.4334	-1.53279	2.31474	2.69207	0.432887	2.5531
P0A9P6	P0A9P6	ATP-dependent RNA helicase DeaD	deaD	-0.374553	-2.20636	0.817907	-0.0688705	0.754383	1.66498
P0A9Q1	P0A9Q1	Aerobic respiration control protein ArcA	arcA	-7.99101	-7.99101	0.0207291	-0.444489	1.72055	7.77913
P0A9Q5	P0A9Q5	Acetyl-coenzyme A carboxylase carboxyl transferase subunit beta	accD	-0.557794	-0.676342	1.44933	0.383114	0.719403	1.53329
P0A9Q7	P0A9Q7	Aldehyde-alcohol dehydrogenase;Alcohol dehydrogenase;Acetaldehyde dehydrogenase [acetylating];Pyruvate-formate-lyase deactivase	adhE	5.81571	4.57783	4.64687	4.32763	0.436815	-0.709525
P0A9Q9	P0A9Q9	Aspartate-semialdehyde dehydrogenase	asd	0.739495	-7.99101	-0.648737	0.137608	0.216321	3.37019
P0A9S3	P0A9S3	Galactitol-1-phosphate 5-dehydrogenase	gatD	4.52633	4.01656	4.35499	4.17776	0.00851591	-0.00507307
P0A9T0	P0A9T0	D-3-phosphoglycerate dehydrogenase	serA	-1.80473	-2.31187	-1.36296	-1.73026	1.06324	0.511693
P0A9U3	P0A9U3	Uncharacterized ABC transporter ATP-binding protein YbiT	ybiT	-3.14121	-7.99101	-3.15939	-1.94463	0.29937	3.0141
P0A9V1	P0A9V1	Lipopolysaccharide export system ATP-binding protein LptB	lptB	-7.99101	-7.99101	-1.80116	-1.8057	3.63185	6.18758
P0A9W3	P0A9W3	Energy-dependent translational throttle protein EttA	ettA	1.65797	-0.0132103	1.72415	1.61556	0.324086	0.847476
P0A9X4	P0A9X4	Rod shape-determining protein MreB	mreB	-3.11704	-2.85301	0.443718	1.72272	1.10234	4.06825
P0AA10	P0AA10	50S ribosomal protein L13	rplM	1.59317	-2.80936	1.90004	1.43672	0.342877	2.27648
P0AA25	P0AA25	Thioredoxin-1	trxA	-1.73436	-1.21944	-1.22615	0.364393	0.519517	1.04602
P0AA53	P0AA53	Protein QmcA	qmcA	-1.56373	-3.14192	-2.35854	-7.99101	0.401678	-2.82195
P0AAA1	P0AAA1	Inner membrane protein YagU	yagU	2.26101	3.03768	1.17579	0.288139	0.583889	-1.91738
P0AAC0	P0AAC0	Universal stress protein E	uspE	-2.40129	-7.99101	0.396845	0.196026	0.53709	5.49259
P0AAD6	P0AAD6	Serine transporter	sdaC	-1.56934	1.1415	0.122763	-1.11992	0.0414594	-0.284658
P0AAE0	P0AAE0	D-serine/D-alanine/glycine transporter	cycA	2.01791	2.52131	0.343342	1.48521	0.831905	-1.35533
P0AAE2	P0AAE2	Proline-specific permease ProY	proY	-2.29832	-1.93297	-4.06166	-7.99101	0.495285	-3.91068
P0AAG5	P0AAG5	Multidrug resistance-like ATP-binding protein MdlB	mdlB	-2.05866	-2.12206	-2.19677	-7.99101	0.31424	-3.00354
P0AAI3	P0AAI3	ATP-dependent zinc metalloprotease FtsH	ftsH	4.50368	4.65908	4.70864	4.29746	0.0818301	-0.0783286
P0AAI5	P0AAI5	3-oxoacyl-[acyl-carrier-protein] synthase 2	fabF	2.26981	-0.196371	2.53087	1.4353	0.39903	0.946369
P0AAI9	P0AAI9	Malonyl CoA-acyl carrier protein transacylase	fabD	0.0286207	-7.99101	0.329443	-0.966686	0.325366	3.66257
P0AAS0	P0AAS0	Inner membrane protein YlaC	ylaC	0.41793	-1.35175	-1.07985	-7.99101	0.445212	-4.06852
P0AAT4	P0AAT4	Miniconductance mechanosensitive channel YbdG	ybdG	0.538407	-0.279865	0.107021	-1.42282	0.568244	-0.78717
P0AB12	P0AB12	Inner membrane protein YccF	yccF	0.410245	-0.0353527	-1.3908	-7.99101	0.445792	-4.87835
P0AB67	P0AB67	NAD(P) transhydrogenase subunit beta	pntB	3.57949	3.84695	3.27279	2.2916	0.424749	-0.931023
P0AB71	P0AB71	Fructose-bisphosphate aldolase class 2	fbaA	4.03431	2.16719	4.6226	4.70278	0.449939	1.56194
P0AB77	P0AB77	2-amino-3-ketobutyrate coenzyme A ligase	kbl	2.04494	1.58077	1.99154	0.431309	0.327488	-0.601429
P0AB80	P0AB80	Branched-chain-amino-acid aminotransferase	ilvE	-1.2035	-2.01861	-0.93701	-3.12087	0.18641	-0.417889
P0AB89	P0AB89	Adenylosuccinate lyase	purB	-2.03099	-1.43627	-1.48692	-3.51379	0.178448	-0.766725
P0AB91	P0AB91	Phospho-2-dehydro-3-deoxyheptonate aldolase, Phe-sensitive	aroG	0.291595	-7.99101	-0.00419998	-1.75908	0.275565	2.96807
P0AB98	P0AB98	ATP synthase subunit a	atpB	0.894015	-4.10614	-1.03216	-0.125286	0.104084	1.02734
P0ABA0	P0ABA0	ATP synthase subunit b	atpF	-1.97794	0.288754	-2.02429	-7.99101	0.304137	-4.16306
P0ABB0	P0ABB0	ATP synthase subunit alpha	atpA	2.5677	2.33834	2.40602	2.72764	0.12459	0.113806
P0ABB4	P0ABB4	ATP synthase subunit beta	atpD	3.00033	1.84972	3.625	3.26579	0.627977	1.02036
P0ABB8	P0ABB8	Magnesium-transporting ATPase, P-type 1	mgtA	-0.764359	-0.403362	-2.68336	-7.99101	0.465595	-4.75333
P0ABC3	P0ABC3	Modulator of FtsH protease HflC	hflC	2.0248	2.91772	1.9549	0.479418	0.317173	-1.2541
P0ABC7	P0ABC7	Modulator of FtsH protease HflK	hflK	3.97227	3.67109	3.70977	2.80966	0.506271	-0.561965
P0ABC9	P0ABC9	High-affinity choline transport protein	betT	0.254832	0.0991268	0.116798	-0.720675	0.404718	-0.478918
P0ABD5	P0ABD5	Acetyl-coenzyme A carboxylase carboxyl transferase subunit alpha	accA	-0.14932	-0.902788	0.421576	0.065239	0.793775	0.769461
P0ABF8	P0ABF8	CDP-diacylglycerol--glycerol-3-phosphate 3-phosphatidyltransferase	pgsA	-0.580152	-0.4816	-1.48527	-2.03332	0.785598	-1.22842
P0ABH0	P0ABH0	Cell division protein FtsA	ftsA	-0.0247717	-7.99101	1.60286	1.03687	0.412913	5.32775
P0ABH7	P0ABH7	Citrate synthase	gltA	5.97263	5.82334	5.81669	5.93804	0.0439543	-0.020617
P0ABH9	P0ABH9	ATP-dependent Clp protease ATP-binding subunit ClpA	clpA	0.134252	-0.0755367	1.62268	0.728159	0.73328	1.14606
P0ABI8	P0ABI8	Cytochrome bo(3) ubiquinol oxidase subunit 1	cyoB	3.87527	4.1714	3.49434	3.30683	0.627467	-0.622747
P0ABJ1	P0ABJ1	Cytochrome bo(3) ubiquinol oxidase subunit 2	cyoA	2.45868	2.49628	1.73494	2.57159	0.247176	-0.324214
P0ABJ3	P0ABJ3	Cytochrome bo(3) ubiquinol oxidase subunit 3	cyoC	-1.41023	2.46269	-2.0892	-7.99101	0.338462	-5.56633
P0ABJ9	P0ABJ9	Cytochrome bd-I ubiquinol oxidase subunit 1	cydA	5.99324	6.94887	5.38764	4.40303	0.454289	-1.57572
P0ABK2	P0ABK2	Cytochrome bd-I ubiquinol oxidase subunit 2	cydB	2.17179	3.24874	1.56613	-0.813868	0.391704	-2.33413
P0ABK5	P0ABK5	Cysteine synthase A	cysK	3.08899	1.56306	3.64013	3.61615	0.477504	1.30212
P0ABN1	P0ABN1	Diacylglycerol kinase	dgkA	0.836535	3.01473	-1.23528	0.272924	1.05531	-2.40681
P0ABN5	P0ABN5	Anaerobic C4-dicarboxylate transporter DcuA	dcuA	1.04202	1.04174	0.631067	-1.995	0.382613	-1.72385
P0ABP6	P0ABP6	Protein DedA	dedA	-0.560517	0.553288	-2.16035	-7.99101	0.417751	-5.07207
P0ABQ0	P0ABQ0	Coenzyme A biosynthesis bifunctional protein CoaBC;Phosphopantothenoylcysteine decarboxylase;Phosphopantothenate--cysteine ligase	coaBC	-7.99101	-7.99101	-2.05429	-3.40202	1.09113	5.26286
P0ABT2	P0ABT2	DNA protection during starvation protein	dps	-0.539231	-7.99101	-0.179708	0.029974	0.326533	4.19025
P0ABU2	P0ABU2	Ribosome-binding ATPase YchF	ychF	0.237975	-7.99101	1.29771	-0.257885	0.383736	4.39643
P0ABU9	P0ABU9	Protein TolQ	tolQ	2.10361	1.18956	1.88695	0.409925	0.484872	-0.498147
P0ABV6	P0ABV6	Protein TolR	tolR	-2.80777	-3.90297	-7.99101	-2.66654	0.187704	-1.9734
P0ABZ6	P0ABZ6	Chaperone SurA	surA	-7.99101	-7.99101	-0.99567	-2.13332	1.25025	6.42652
P0AC30	P0AC30	Cell division protein FtsX	ftsX	-0.200784	0.575209	0.380922	-0.278473	0.055129	-0.135988
P0AC33;P14407	P0AC33	Fumarate hydratase class I, aerobic	fumA	3.57482	0.928852	3.68796	3.00008	0.332305	1.09218
P0AC38	P0AC38	Aspartate ammonia-lyase	aspA	2.82164	2.32175	3.0152	3.02481	0.482852	0.448313
P0AC41	P0AC41	Succinate dehydrogenase flavoprotein subunit	sdhA	6.62439	5.9791	6.4926	6.41841	0.163967	0.15376
P0AC44	P0AC44	Succinate dehydrogenase hydrophobic membrane anchor subunit	sdhD	2.77089	2.79999	1.0317	0.175262	0.894648	-2.18196
P0AC53	P0AC53	Glucose-6-phosphate 1-dehydrogenase;Extracellular death factor	zwf	-0.310599	-0.324095	-0.394104	-1.67656	0.336541	-0.717985
P0AC69	P0AC69	Glutaredoxin-4	grxD	-7.99101	-7.99101	-0.427879	0.605394	1.39092	8.07977
P0AC78	P0AC78	Undecaprenyl-phosphate alpha-N-acetylglucosaminyl 1-phosphate transferase	wecA	-0.479159	0	-2.25265	-2.44435	0.998201	-2.10892
P0AC84	P0AC84	Hydroxyacylglutathione hydrolase	gloB	0.167523	-2.52457	-0.202341	-0.0589428	0.225635	1.04788
P0AC86	P0AC86	Glycogen phosphorylase	glgP	-1.63323	-7.99101	-2.60073	-3.01333	0.20606	2.00509
P0ACA3	P0ACA3	Stringent starvation protein A	sspA	-0.727645	-7.99101	-2.51272	-1.63614	0.171125	2.2849
P0ACB7	P0ACB7	Protein HemY	hemY	-2.01316	-1.51157	-3.61037	-7.99101	0.460752	-4.03833
P0ACC7	P0ACC7	Bifunctional protein GlmU;UDP-N-acetylglucosamine pyrophosphorylase;Glucosamine-1-phosphate N-acetyltransferase	glmU	-7.99101	-7.99101	-1.25281	-3.16935	0.980488	5.77993
P0ACD4	P0ACD4	Iron-sulfur cluster assembly scaffold protein IscU	iscU	-7.99101	-7.99101	-1.17751	-0.370348	1.44901	7.21708
P0ACE0	P0ACE0	Hydrogenase-2 large chain	hybC	1.31743	0.542044	1.21397	0.252708	0.550696	-0.196395
P0ACF8	P0ACF8	DNA-binding protein H-NS	hns	0.477202	-0.577242	0.438086	0.439281	0.280266	0.488703
P0ACJ8	P0ACJ8	cAMP-activated global transcriptional regulator CRP	crp	-2.32148	-2.10344	-2.02486	-0.412653	0.409558	0.993701
P0ACQ0	P0ACQ0	Ribose operon repressor	rbsR	-7.99101	-7.99101	-0.502026	-0.829451	1.84693	7.32527
P0ACV4	P0ACV4	Lipopolysaccharide assembly protein A	lapA	1.34962	1.21256	0.539833	-0.697115	0.611408	-1.35973
P0AD27	P0AD27	Inner membrane protein YejM	yejM	-0.805381	0.986309	-0.997786	-1.58739	0.344385	-1.38305
P0AD61	P0AD61	Pyruvate kinase I	pykF	1.6069	-0.719284	1.6628	0.994213	0.319449	0.8847
P0ADC6	P0ADC6	Lipopolysaccharide export system permease protein LptG	lptG	-2.67972	-0.945309	-2.71484	-7.99101	0.303795	-3.54041
P0ADF6	P0ADF6	Phosphogluconate dehydratase	edd	-2.0275	-7.99101	-1.65606	-2.13332	0.33754	3.11457
P0ADG7	P0ADG7	Inosine-5-monophosphate dehydrogenase	guaB	-1.35219	-3.03419	0.654217	0.925398	0.6959	2.983
P0ADQ2	P0ADQ2	Uncharacterized protein YiiD	yiiD	-2.28576	-2.01446	-1.70269	-1.84864	0.489975	0.374442
P0ADR6	P0ADR6	Ribosomal RNA large subunit methyltransferase M	rlmM	0.452346	-7.99101	-0.0107689	-0.813461	0.266787	3.35722
P0ADR8	P0ADR8	LOG family protein YgdH	ygdH	-2.18983	-1.67906	-0.0754814	-0.63489	0.681993	1.57926
P0ADT8	P0ADT8	Uncharacterized protein YgiM	ygiM	-0.943349	-2.15351	-2.81608	-3.0254	0.652464	-1.37231
P0ADW3	P0ADW3	Inner membrane protein YhcB	yhcB	-1.24892	0.57086	-2.14452	-1.27947	0.671574	-1.37296
P0ADY1	P0ADY1	Peptidyl-prolyl cis-trans isomerase D	ppiD	4.33595	4.07723	3.6639	2.83505	0.734511	-0.957114
P0ADY3	P0ADY3	50S ribosomal protein L14	rplN	1.08624	1.88738	1.65167	1.35087	0.00731821	0.0144649
P0ADZ7	P0ADZ7	UPF0092 membrane protein YajC	yajC	-0.484227	-1.31514	0.414423	0.178555	0.809119	1.19617
P0AE06;P24180	P0AE06	Multidrug efflux pump subunit AcrA	acrA	-7.99101	-7.99101	1.38326	1.21063	2.22797	9.28795
P0AE08	P0AE08	Alkyl hydroperoxide reductase subunit C	ahpC	1.70389	1.11291	2.20247	1.87667	0.880005	0.631171
P0AE12	P0AE12	AMP nucleosidase	amn	-1.69491	-7.99101	-2.21143	-1.88359	0.256716	2.79545
P0AE14	P0AE14	Protein AmpE	ampE	-0.303906	-1.834	-1.20436	-2.29712	0.704244	-0.681784
P0AE18	P0AE18	Methionine aminopeptidase	map	-1.11918	-7.99101	-0.904055	-1.46001	0.31963	3.37306
P0AE37	P0AE37	Arginine N-succinyltransferase	astA	-1.64446	-7.99101	-1.08297	-4.37099	0.395734	2.09076
P0AE45	P0AE45	UPF0053 inner membrane protein YtfL	ytfL	3.91718	3.45732	3.07634	1.78427	0.691389	-1.25695
P0AEB2	P0AEB2	D-alanyl-D-alanine carboxypeptidase DacA	dacA	-3.25123	-3.33111	-1.66501	-2.20388	0.971934	1.35673
P0AEC3	P0AEC3	Aerobic respiration control sensor protein ArcB	arcB	-2.47881	-2.26384	-2.57596	-2.60466	0.490513	-0.218988
P0AEH1	P0AEH1	Regulator of sigma-E protease RseP	rseP	0.577209	0.092844	0.440905	-0.431656	0.470904	-0.330402
P0AEH5	P0AEH5	Protein ElaB	elaB	-0.73771	-1.91687	-0.378073	-0.836813	0.529635	0.719845
P0AEI1	P0AEI1	tRNA-2-methylthio-N(6)-dimethylallyladenosine synthase	miaB	1.05164	-0.0917187	2.13583	1.51941	0.910412	1.34766
P0AEI4	P0AEI4	Ribosomal protein S12 methylthiotransferase RimO	rimO	0.983598	-1.32007	1.75727	0.297359	0.665618	1.19555
P0AEK4	P0AEK4	Enoyl-[acyl-carrier-protein] reductase [NADH] FabI	fabI	0.333823	1.77351	1.61061	1.47037	0.188157	0.486826
P0AEP1	P0AEP1	Galactose-proton symporter	galP	2.56478	2.56378	0.58675	1.09571	1.02906	-1.72305
P0AEP3	P0AEP3	UTP--glucose-1-phosphate uridylyltransferase	galU	1.49858	-7.99101	1.16087	0.212955	0.278857	3.93313
P0AEQ6	P0AEQ6	Glutamine transport system permease protein GlnP	glnP	-1.06396	-0.749035	-3.20819	-1.85848	0.70768	-1.62684
P0AER0	P0AER0	Glycerol uptake facilitator protein	glpF	-7.99101	2.08435	-4.573	-3.7122	0.0761446	-1.18927
P0AER3	P0AER3	Glutamate/aspartate transport system permease protein GltJ	gltJ	0.446013	1.01353	0.699965	-1.89338	0.255335	-1.32648
P0AER5	P0AER5	Glutamate/aspartate transport system permease protein GltK	gltK	-0.34448	0.820179	-2.63918	-2.99531	0.808841	-3.0551
P0AER8	P0AER8	Sodium/glutamate symport carrier protein	gltS	-1.91618	0.975977	-0.796448	-1.40929	0.108233	-0.632769
P0AES4	P0AES4	DNA gyrase subunit A	gyrA	3.19684	2.95863	2.4434	2.67664	0.565421	-0.517714
P0AES6	P0AES6	DNA gyrase subunit B	gyrB	2.41783	1.5909	2.17356	1.96538	0.0615072	0.0651097
P0AEX3	P0AEX3	Alpha-ketoglutarate permease	kgtP	0.058074	0.775347	-3.8426	-7.99101	0.631758	-6.33352
P0AEZ3	P0AEZ3	Septum site-determining protein MinD	minD	-2.2441	-2.78168	1.41872	0.357098	1.31023	3.4008
P0AF12	P0AF12	5-methylthioadenosine/S-adenosylhomocysteine nucleosidase	mtnN	-0.739522	-2.21911	-2.29807	-1.96433	0.21957	-0.651885
P0AF28	P0AF28	Nitrate/nitrite response regulator protein NarL	narL	-7.99101	-7.99101	-3.28028	-1.7699	1.05847	5.46592
P0AF43	P0AF43	Uncharacterized protein YjbB	yjbB	-0.782058	-0.441832	-7.99101	-7.99101	1.83346	-7.37907
P0AF98	P0AF98	Lipopolysaccharide export system permease protein LptF	lptF	-0.0688753	1.30932	-3.19792	-1.28944	1.23084	-2.86391
P0AFA7	P0AFA7	Na(+)/H(+) antiporter NhaB	nhaB	1.30063	2.14714	0.307426	0.399261	0.766911	-1.37054
P0AFC3	P0AFC3	NADH-quinone oxidoreductase subunit A	nuoA	3.08749	2.83385	2.18086	1.16528	0.737229	-1.2876
P0AFC7	P0AFC7	NADH-quinone oxidoreductase subunit B	nuoB	-0.0340204	1.33995	0.731911	1.21936	0.222276	0.322673
P0AFD1	P0AFD1	NADH-quinone oxidoreductase subunit E	nuoE	-7.99101	-7.99101	-1.78952	-0.891666	1.36745	6.65041
P0AFD4	P0AFD4	NADH-quinone oxidoreductase subunit H	nuoH	3.41137	3.84864	2.62947	2.66483	0.891449	-0.982858
P0AFD6	P0AFD6	NADH-quinone oxidoreductase subunit I	nuoI	-0.952086	-7.99101	-1.0689	-1.77964	0.290754	3.04727
P0AFE4	P0AFE4	NADH-quinone oxidoreductase subunit K	nuoK	0.611157	1.37376	0.550787	-7.99101	0.304609	-4.71257
P0AFE8	P0AFE8	NADH-quinone oxidoreductase subunit M	nuoM	1.24583	2.5165	0.735777	-0.0800877	0.424213	-1.55332
P0AFF0	P0AFF0	NADH-quinone oxidoreductase subunit N	nuoN	0.444978	2.15851	0.399746	-0.0834827	0.31233	-1.14361
P0AFF2	P0AFF2	Nucleoside permease NupC	nupC	2.0325	2.79882	0.497137	-0.997513	0.592894	-2.66585
P0AFF6	P0AFF6	Transcription termination/antitermination protein NusA	nusA	1.06772	-0.37471	2.16184	1.34062	0.858437	1.40473
P0AFG0	P0AFG0	Transcription termination/antitermination protein NusG	nusG	-7.99101	-7.99101	-3.45644	-3.19263	1.74496	4.66648
P0AFG3	P0AFG3	2-oxoglutarate dehydrogenase E1 component	sucA	9.32691	8.05902	7.92878	7.80656	0.413109	-0.825296
P0AFG6	P0AFG6	Dihydrolipoyllysine-residue succinyltransferase component of 2-oxoglutarate dehydrogenase complex	sucB	3.44215	1.91482	3.75963	3.2179	0.458597	0.81028
P0AFG8	P0AFG8	Pyruvate dehydrogenase E1 component	aceE	5.05851	4.50638	5.20686	5.01646	0.495085	0.329213
P0AFH2	P0AFH2	Oligopeptide transport system permease protein OppB	oppB	2.18216	2.42876	1.6453	0.339657	0.468694	-1.31298
P0AFH6	P0AFH6	Oligopeptide transport system permease protein OppC	oppC	0.333144	0.238436	-2.22842	-0.671297	0.548595	-1.73565
P0AFJ7	P0AFJ7	Low-affinity inorganic phosphate transporter 1	pitA	0.782327	1.60584	0.0474892	0.0469704	0.658428	-1.14685
P0AFK0	P0AFK0	Metalloprotease PmbA	pmbA	-0.469462	-7.99101	0.591024	0.22925	0.37849	4.64037
P0AFK4	P0AFK4	Spermidine/putrescine transport system permease protein PotB	potB	-3.3706	-2.19969	-3.38945	-7.99101	0.302833	-2.90508
P0AFR2	P0AFR2	C4-dicarboxylic acid transporter DauA	dauA	-3.11178	-1.91447	-7.99101	-2.7341	0.404452	-2.84943
P0AG00	P0AG00	Lipopolysaccharide biosynthesis protein WzzE	wzzE	-0.61999	-0.739796	-7.99101	-2.94404	0.501672	-4.78763
P0AG20	P0AG20	GTP pyrophosphokinase	relA	-1.5223	-3.84951	-0.544781	-0.676682	0.509005	2.07517
P0AG30	P0AG30	Transcription termination factor Rho	rho	2.76373	2.87851	3.93867	3.4253	0.652256	0.860868
P0AG44	P0AG44	50S ribosomal protein L17	rplQ	0.738664	0.455296	1.71682	1.68487	1.14154	1.10386
P0AG48	P0AG48	50S ribosomal protein L21	rplU	-2.01343	-2.04383	-3.63078	-3.24898	1.0347	-1.41125
P0AG55	P0AG55	50S ribosomal protein L6	rplF	1.28772	-0.0985527	2.10849	1.89969	0.598795	1.40951
P0AG59	P0AG59	30S ribosomal protein S14	rpsN	-3.03514	-7.99101	-1.36573	-2.29869	0.497043	3.68086
P0AG67	P0AG67	30S ribosomal protein S1	rpsA	4.29744	3.37372	5.0625	4.85604	0.706255	1.12369
P0AG86	P0AG86	Protein-export protein SecB	secB	-0.00854397	-7.99101	-0.500942	-0.102097	0.26786	3.69826
P0AG90	P0AG90	Protein translocase subunit SecD	secD	5.09028	4.72405	4.2349	3.85785	2.39754	-0.860786
P0AG93	P0AG93	Protein translocase subunit SecF	secF	3.06386	3.68591	2.10276	2.06803	0.79928	-1.28949
P0AGA2	P0AGA2	Protein translocase subunit SecY	secY	4.08395	4.09322	3.60771	3.09652	0.665083	-0.736475
P0AGD3	P0AGD3	Superoxide dismutase [Fe]	sodB	0.43595	-7.99101	0.735672	-0.686708	0.324321	3.80201
P0AGE9	P0AGE9	Succinyl-CoA ligase [ADP-forming] subunit alpha	sucD	3.63692	3.01131	4.34536	3.92098	1.10366	0.809055
P0AGI1	P0AGI1	Ribose transport system permease protein RbsC	rbsC	2.431	0.715168	2.00173	1.87352	0.139103	0.364542
P0AGJ9	P0AGJ9	Tyrosine--tRNA ligase	tyrS	2.01791	1.63197	2.1244	1.89231	0.597186	0.183419
P0AGK1	P0AGK1	4-hydroxybenzoate octaprenyltransferase	ubiA	-0.957599	-0.719633	-2.13678	-2.56204	0.861526	-1.5108
P0C054	P0C054	Small heat shock protein IbpA	ibpA	-2.08843	-7.99101	-0.809879	0.652287	0.390932	4.96092
P0C058	P0C058	Small heat shock protein IbpB	ibpB	-7.99101	-3.71839	0.673737	0.270479	0.647159	6.32681
P0C0L7	P0C0L7	Proline/betaine transporter	proP	1.58626	1.76968	0.827242	0.110998	0.644379	-1.20885
P0C0S1	P0C0S1	Small-conductance mechanosensitive channel	mscS	0.993154	1.24708	1.61289	2.23801	0.841046	0.805332
P0C8J6	P0C8J6	D-tagatose-1,6-bisphosphate aldolase subunit GatY	gatY	-0.863917	-1.78397	2.36728	1.36713	2.09751	3.19115
P0C8J8;P0C8K0	P0C8J8	D-tagatose-1,6-bisphosphate aldolase subunit GatZ	gatZ	4.09846	4.72979	4.6434	4.24109	0.015294	0.0281186
P0CB39	P0CB39	Phosphoethanolamine transferase EptC	eptC	4.17596	3.79376	3.04507	2.79037	1.42036	-1.06714
P0CE48;P0CE47	P0CE48;P0CE47	Elongation factor Tu 2;Elongation factor Tu 1	tufB;tufA	8.37119	7.30667	8.35612	8.13154	0.291048	0.4049
P0DMC5	P0DMC5	Sensor histidine kinase RcsC	rcsC	-1.37365	-0.233208	-1.16245	-7.99101	0.286235	-3.7733
P10121	P10121	Signal recognition particle receptor FtsY	ftsY	-2.64049	-7.99101	-0.578503	-1.11485	0.502344	4.46907
P10408	P10408	Protein translocase subunit SecA	secA	2.82946	2.9811	2.17291	2.017	0.923039	-0.810327
P10443	P10443	DNA polymerase III subunit alpha	dnaE	2.66524	3.40202	-0.327179	-0.843109	0.962141	-3.61877
P11290	P11290	Uncharacterized glycosyltransferase YibD	yibD	-0.694198	-3.58762	-1.01215	-3.33715	0.0339692	-0.0337453
P11349	P11349	Respiratory nitrate reductase 1 beta chain	narH	-3.42684	-4.5772	-7.99101	-2.12938	0.0897005	-1.05817
P11557	P11557	Cell division protein DamX	damX	1.35812	1.665	0.96348	-0.0847073	0.445177	-1.07217
P12281	P12281	Molybdopterin molybdenumtransferase	moeA	-7.99101	-2.53668	-0.045763	-2.88189	0.27766	3.80002
P12758	P12758	Uridine phosphorylase	udp	-1.62808	-3.26652	-1.12275	-2.68211	1.3361	0.54487
P13009	P13009	Methionine synthase	metH	1.80639	3.50838	0.134096	0.987173	0.89566	-2.09675
P13029	P13029	Catalase-peroxidase	katG	1.46313	1.86164	2.2805	2.31609	0.752131	0.635908
P13033	P13033	Anaerobic glycerol-3-phosphate dehydrogenase subunit B	glpB	-3.10785	-1.83174	-2.41784	-7.99101	0.243347	-2.73463
P13035	P13035	Aerobic glycerol-3-phosphate dehydrogenase	glpD	0.498008	-3.99663	1.42028	0.434635	0.432542	2.67677
P13458	P13458	Nuclease SbcCD subunit C	sbcC	-4.70303	0.150284	-7.99101	-7.99101	0.592364	-5.71464
P15034	P15034	Xaa-Pro aminopeptidase	pepP	-0.728526	-2.40254	1.15034	0.650244	0.827485	2.46583
P15042	P15042	DNA ligase	ligA	-0.255834	-7.99101	-0.152048	-0.990152	0.309305	3.55232
P15254	P15254	Phosphoribosylformylglycinamidine synthase	purL	-2.07288	0.60821	-3.05912	0.256689	0.549706	-0.668879
P15288	P15288	Cytosol non-specific dipeptidase	pepD	2.4725	2.19278	2.65121	3.22451	0.408032	0.60522
P15877	P15877	Quinoprotein glucose dehydrogenase	gcd	2.46987	2.66093	1.05639	1.04672	1.37526	-1.51384
P15993	P15993	Aromatic amino acid transport protein AroP	aroP	-3.56816	-1.05589	-7.99101	-7.99101	0.858291	-5.67898
P16095;P42630;P30744	P16095	L-serine dehydratase 1	sdaA	0.506087	0.663996	0.849302	0.723736	0.408614	0.201478
P16456	P16456	Selenide, water dikinase	selD	-1.39325	-7.99101	0.0692158	-0.286198	0.419552	4.58364
P16659	P16659	Proline--tRNA ligase	proS	0.978797	0.505011	1.12476	0.518648	0.355867	0.0797982
P17117	P17117	Oxygen-insensitive NADPH nitroreductase	nfsA	-0.851142	-1.01718	-0.598543	-2.60614	0.221585	-0.668183
P17169	P17169	Glutamine--fructose-6-phosphate aminotransferase [isomerizing]	glmS	2.54003	2.88962	3.87437	3.87851	1.02699	1.16162
P17444	P17444	Oxygen-dependent choline dehydrogenase	betA	-7.99101	-7.99101	-1.01075	-1.75622	1.44522	6.60753
P17445	P17445	NAD/NADP-dependent betaine aldehyde dehydrogenase	betB	-1.26056	-1.74981	-7.99101	-7.99101	1.61979	-6.48583
P17846	P17846	Sulfite reductase [NADPH] hemoprotein beta-component	cysI	1.21231	-2.60594	0.590563	-0.690866	0.154996	0.646666
P17952	P17952	UDP-N-acetylmuramate--L-alanine ligase	murC	-2.87856	-2.9935	1.38671	1.18929	2.2065	4.22403
P18335	P18335	Acetylornithine/succinyldiaminopimelate aminotransferase	argD	0.000149727	-7.99101	1.00667	0.685064	0.370107	4.8413
P19319	P19319	Respiratory nitrate reductase 2 alpha chain	narZ	-1.24991	-0.477903	-7.99101	-7.99101	1.46287	-7.1271
P19926	P19926	Glucose-1-phosphatase	agp	-3.65985	-7.99101	-2.12271	0.680748	0.410817	5.10445
P19934	P19934	Protein TolA	tolA	-3.62763	-1.40645	-2.97312	-0.899355	1.09494	0.580805
P20083	P20083	DNA topoisomerase 4 subunit B	parE	-7.99101	-7.99101	-2.27754	-3.39714	1.1619	5.15367
P20966	P20966	PTS system fructose-specific EIIBC component;Fructose-specific phosphotransferase enzyme IIB component;Fructose permease IIC component	fruA	1.3343	2.76058	0.826361	0.8634	0.476955	-1.20256
P21165	P21165	Xaa-Pro dipeptidase	pepQ	2.36527	2.53381	1.76194	1.91045	1.98334	-0.613348
P21170	P21170	Biosynthetic arginine decarboxylase	speA	1.67703	1.05787	2.34615	1.59833	1.17097	0.604787
P21179	P21179	Catalase HPII	katE	2.64021	-0.0349541	4.09112	3.77168	0.571587	2.62877
P21345	P21345	Proton glutamate symport protein	gltP	1.3488	1.69599	0.87084	-0.478523	0.44098	-1.32624
P21499	P21499	Ribonuclease R	rnr	1.50731	1.23668	0.917305	1.47739	0.126909	-0.174647
P21507	P21507	ATP-dependent RNA helicase SrmB	srmB	-7.99101	-7.99101	-2.31284	-2.11641	1.96564	5.77638
P21513	P21513	Ribonuclease E	rne	2.04488	0.0537395	2.14175	1.81899	0.332453	0.931057
P21599	P21599	Pyruvate kinase II	pykA	1.63946	0.205984	1.6233	1.63185	0.294808	0.704853
P21645	P21645	UDP-3-O-(3-hydroxymyristoyl)glucosamine N-acyltransferase	lpxD	1.01551	-1.26858	0.326536	0.104446	0.0990443	0.342028
P21865	P21865	Sensor protein KdpD	kdpD	-4.38623	-2.6299	-7.99101	-7.99101	0.909572	-4.48295
P21888	P21888	Cysteine--tRNA ligase	cysS	-1.56859	-1.30166	-0.385748	-1.70519	0.149167	0.389653
P21889	P21889	Aspartate--tRNA ligase	aspS	1.87958	1.33323	1.46408	1.25093	0.425375	-0.2489
P22106	P22106	Asparagine synthetase B [glutamine-hydrolyzing]	asnB	1.01539	-0.241041	0.217426	0.929514	0.0550666	0.186294
P22188	P22188	UDP-N-acetylmuramoyl-L-alanyl-D-glutamate--2,6-diaminopimelate ligase	murE	-0.994935	-0.279694	-1.31133	-0.899212	0.700278	-0.467958
P22256	P22256	4-aminobutyrate aminotransferase GabT	gabT	-3.39194	-2.25598	1.58258	1.14546	0.927434	4.18798
P22259	P22259	Phosphoenolpyruvate carboxykinase [ATP]	pckA	3.96208	2.68663	3.80546	3.96824	0.238514	0.562499
P22333	P22333	Adenosine deaminase	add	-1.59369	-0.762403	0.761219	0.9174	0.976565	2.01736
P22523	P22523	Chromosome partition protein MukB	mukB	3.12714	5.51509	1.37276	1.03104	0.580739	-3.11921
P23200	P23200	Galactoside transport system permease protein MglC	mglC	-7.99101	-0.276352	-0.854486	-1.25626	0.231458	3.07831
P23331	P23331	Thymidine kinase	tdk	-7.99101	-7.99101	-2.57762	-2.56508	3.13273	5.41966
P23538	P23538	Phosphoenolpyruvate synthase	ppsA	2.22556	2.02279	1.73301	1.32062	0.956351	-0.597366
P23721	P23721	Phosphoserine aminotransferase	serC	1.07356	-1.38414	0.989092	0.971746	0.281652	1.13571
P23830	P23830	CDP-diacylglycerol--serine O-phosphatidyltransferase	pssA	-2.19299	-0.200184	-7.99101	-7.99101	1.03292	-6.79442
P23836	P23836	Transcriptional regulatory protein PhoP	phoP	-7.99101	-7.99101	-3.2849	-2.48085	1.30102	5.10813
P23837	P23837	Sensor protein PhoQ	phoQ	-1.26322	-3.84306	-1.31704	-7.99101	0.308263	-2.10088
P23843	P23843	Periplasmic oligopeptide-binding protein	oppA	4.16505	1.66243	4.16417	3.91052	0.300814	1.12361
P23847	P23847	Periplasmic dipeptide transport protein	dppA	1.03651	-7.99101	0.298412	-0.666889	0.248767	3.29301
P23882	P23882	Methionyl-tRNA formyltransferase	fmt	0.366519	-2.77521	-0.908745	-1.20222	0.0297943	0.14886
P23886	P23886	ATP-binding/permease protein CydC	cydC	1.05643	0.487394	0.113333	-0.248875	1.10784	-0.839683
P23893	P23893	Glutamate-1-semialdehyde 2,1-aminomutase	hemL	1.65943	0.49892	2.46133	1.55168	1.06758	0.927331
P23894	P23894	Protease HtpX	htpX	-1.1609	0.785696	-1.01608	-1.55253	0.268106	-1.0967
P23908	P23908	Acetylornithine deacetylase	argE	-3.74522	-0.442791	0.52034	-0.247822	0.327051	2.23026
P23909	P23909	DNA mismatch repair protein MutS	mutS	-1.03948	0.00497437	-2.23389	-1.50022	1.13688	-1.3498
P23930	P23930	Apolipoprotein N-acyltransferase	lnt	-0.342721	0.32168	-0.0427341	-1.79867	0.229535	-0.910183
P24171	P24171	Peptidyl-dipeptidase dcp	dcp	-3.89876	-1.3364	-2.16752	-1.30648	0.310693	0.880584
P24175	P24175	Phosphomannomutase	manB	-2.92785	-4.01349	-7.99101	-7.99101	1.11871	-4.52034
P24177	P24177	Probable aminoglycoside efflux pump	acrD	-1.97849	-1.038	-2.6866	-7.99101	0.361124	-3.83056
P24182	P24182	Biotin carboxylase	accC	2.19287	1.57746	1.69927	1.72502	0.164356	-0.173023
P24255	P24255	RNA polymerase sigma-54 factor	rpoN	-7.99101	-4.40034	-2.00666	-3.72496	0.368094	3.32986
P25516	P25516	Aconitate hydratase A	acnA	3.40376	2.745	3.66171	3.53433	0.524436	0.523634
P25519	P25519	GTPase HflX	hflX	-3.07861	-3.52602	-1.7426	-2.15585	2.09496	1.35309
P25526	P25526	Succinate-semialdehyde dehydrogenase [NADP(+)] GabD	gabD	-1.05351	-3.61945	0.705196	0.333254	0.631735	2.85571
P25553	P25553	Lactaldehyde dehydrogenase	aldA	0.913537	1.55886	-0.0254593	0.313044	1.05148	-1.09241
P25714	P25714	Membrane protein insertase YidC	yidC	3.91031	3.12972	3.34659	2.8701	0.647349	-0.41167
P26616	P26616	NAD-dependent malic enzyme	maeA	-0.898101	-1.63185	0.002285	-0.635986	1.4945	0.948123
P27248	P27248	Aminomethyltransferase	gcvT	0.247821	-0.910208	0.418198	0.778708	0.360519	0.929646
P27298	P27298	Oligopeptidase A	prlC	2.77414	2.68229	2.51071	2.4433	1.50936	-0.251209
P27302	P27302	Transketolase 1	tktA	3.58611	3.09303	3.20488	3.55937	0.0285899	0.0425525
P27306	P27306	Soluble pyridine nucleotide transhydrogenase	sthA	3.18565	2.20494	3.29769	2.48333	0.591059	0.195212
P27434	P27434	Cytoskeleton protein RodZ	rodZ	3.10992	1.89072	1.95803	1.70366	0.400647	-0.669467
P27550	P27550	Acetyl-coenzyme A synthetase	acs	4.81936	3.24915	4.65324	4.73509	0.243456	0.659907
P27833	P27833	dTDP-4-amino-4,6-dideoxygalactose transaminase	rffA	-2.89826	-7.99101	-4.23224	-4.50639	0.135042	1.07532
P28246	P28246	Bicyclomycin resistance protein	bcr	-3.80189	-2.45873	-7.99101	-4.00169	0.560141	-2.86604
P28903	P28903	Anaerobic ribonucleoside-triphosphate reductase	nrdD	0.229403	-2.23816	0.248693	0.301844	0.30525	1.27965
P28904	P28904	Trehalose-6-phosphate hydrolase	treC	0.991876	1.39676	0.893185	-0.0379715	0.340771	-0.766713
P29012	P29012	Alanine racemase, catabolic	dadX	-2.18593	-7.99101	-0.085844	-0.557959	0.488514	4.76657
P29018	P29018	ATP-binding/permease protein CydD	cydD	2.11278	2.34183	1.91293	0.349764	0.360169	-1.09596
P29131	P29131	Cell division protein FtsN	ftsN	-2.74638	-1.69396	-3.36166	-3.16083	0.607025	-1.04108
P30177	P30177	Uncharacterized protein YbiB	ybiB	-2.20073	-7.99101	-2.38852	-3.26715	0.279597	2.26803
P30178	P30178	Uncharacterized oxidoreductase YbiC	ybiC	3.50189	-1.75756	3.88147	2.88103	0.348701	2.50908
P30843	P30843	Transcriptional regulatory protein BasR	basR	-7.99101	-7.99101	-2.72998	-2.13913	1.47088	5.55646
P30845	P30845	Phosphoethanolamine transferase EptA	eptA	3.60614	4.88988	2.77588	2.03831	0.495353	-1.84092
P30850	P30850	Exoribonuclease 2	rnb	1.6576	-3.36356	1.48229	1.04243	0.279578	2.11534
P30855	P30855	Sensor protein EvgS	evgS	-7.99101	-2.22336	-3.32972	-1.59029	0.382934	2.64718
P30870	P30870	Glutamate-ammonia-ligase adenylyltransferase	glnE	-0.763927	0.894924	-1.57379	-2.8718	0.437497	-2.28829
P30871	P30871	Inorganic triphosphatase	ygiF	-2.62686	-2.91226	-1.68538	-2.29579	0.882942	0.778975
P30958	P30958	Transcription-repair-coupling factor	mfd	4.8128	5.81413	3.53535	3.62065	0.784447	-1.73547
P31120	P31120	Phosphoglucosamine mutase	glmM	0.172925	-7.99101	0.262245	-0.252203	0.307459	3.91406
P31142	P31142	3-mercaptopyruvate sulfurtransferase	sseA	-1.15569	-7.99101	-2.01499	-4.01888	0.196795	1.55642
P31224	P31224	Multidrug efflux pump subunit AcrB	acrB	6.1665	6.00002	5.52197	4.99066	0.859426	-0.826946
P31455	P31455	Uncharacterized protein YidR	yidR	-0.99199	-7.99101	-0.607464	-2.27969	0.339891	3.04792
P31547	P31547	D-methionine transport system permease protein MetI	metI	0.562383	-0.570665	0.644579	-0.35763	0.575813	0.147616
P31554	P31554	LPS-assembly protein LptD	lptD	-7.99101	-7.99101	-4.0484	-2.58404	1.00478	4.67479
P31979	P31979	NADH-quinone oxidoreductase subunit F	nuoF	2.59772	1.83176	1.68793	1.44726	0.610058	-0.647149
P32132	P32132	GTP-binding protein TypA/BipA	typA	1.86512	1.2546	2.65477	1.88854	1.15891	0.711795
P32166	P32166	1,4-dihydroxy-2-naphthoate octaprenyltransferase	menA	-2.90663	-1.33533	-7.99101	-7.99101	1.07211	-5.87003
P32176;P24183	P32176	Formate dehydrogenase-O major subunit	fdoG	1.89867	2.93396	0.183603	0.47822	0.95122	-2.0854
P32703	P32703	Uncharacterized Na(+)/H(+) exchanger YjcE	yjcE	0.534837	1.44559	-7.99101	-2.11669	0.605475	-6.04407
P33195	P33195	Glycine dehydrogenase (decarboxylating)	gcvP	5.00617	4.4711	4.9925	4.7728	0.276687	0.144019
P33570	P33570	Transketolase 2	tktB	-1.69386	-4.06954	-0.628046	-1.88392	0.675402	1.62571
P33599	P33599	NADH-quinone oxidoreductase subunit C/D	nuoC	3.3806	2.90315	3.20571	2.5542	0.689892	-0.261923
P33602	P33602	NADH-quinone oxidoreductase subunit G	nuoG	5.87194	4.0993	5.5931	5.44449	0.200578	0.53318
P33607	P33607	NADH-quinone oxidoreductase subunit L	nuoL	2.02395	3.82082	0.50732	-2.73787	0.449366	-4.03766
P33643	P33643	Ribosomal large subunit pseudouridine synthase D	rluD	-1.79692	-7.99101	-1.79747	-2.26549	0.300977	2.86249
P33920	P33920	Nucleoid-associated protein YejK	yejK	-2.98928	-7.99101	-0.848747	-1.90209	0.545475	4.11473
P35340	P35340	Alkyl hydroperoxide reductase subunit F	ahpF	-0.745479	-4.03616	-1.15737	-2.87049	0.144946	0.37689
P36649	P36649	Blue copper oxidase CueO	cueO	1.4543	-2.35103	2.43911	1.81396	0.453227	2.5749
P36655	P36655	Thiol:disulfide interchange protein DsbD	dsbD	1.58918	-0.52387	-0.159754	-2.0463	1.35645	-1.63568
P36672	P36672	PTS system trehalose-specific EIIBC component;Trehalose-specific phosphotransferase enzyme IIB component;Trehalose permease IIC component	treB	2.59795	4.04699	3.20107	3.09312	0.0660381	-0.175377
P36683	P36683	Aconitate hydratase B	acnB	8.44309	8.25665	7.1608	6.99704	2.24569	-1.27095
P36929	P36929	Ribosomal RNA small subunit methyltransferase B	rsmB	-2.77815	-3.22422	-2.54136	-7.99101	0.274417	-2.265
P36938	P36938	Phosphoglucomutase	pgm	3.42933	-0.995377	3.01361	-0.0704861	0.114118	0.254586
P37095	P37095	Peptidase B	pepB	2.62635	-0.797606	1.74031	1.73897	0.146339	0.825267
P37127	P37127	Protein AegA	aegA	0.846854	-4.39141	0.661924	0.0101032	0.27841	2.10829
P37147	P37147	UPF0716 protein FxsA	fxsA	-1.16044	-1.79239	-1.52332	-7.99101	0.334632	-3.28075
P37330	P37330	Malate synthase G	glcB	-0.854398	-3.52045	-0.529778	-1.08231	0.381184	1.38138
P37340	P37340	Multidrug resistance protein MdtK	mdtK	-3.06661	-2.31891	-7.99101	-7.99101	1.34827	-5.29825
P37617	P37617	Lead, cadmium, zinc and mercury-transporting ATPase	zntA	2.19923	1.48666	1.82597	0.477852	0.561623	-0.691036
P37648	P37648	Protein YhjJ	yhjJ	-3.00063	-4.15928	-3.21337	-7.99101	0.332836	-2.02224
P37659	P37659	Protein BcsG homolog	bcsG	-0.371261	-3.21149	-7.99101	-4.41957	0.398049	-4.41391
P37665	P37665	Probable lipoprotein YiaD	yiaD	-0.83427	-1.58857	-1.99339	-2.81046	1.77519	-1.1905
P37689	P37689	2,3-bisphosphoglycerate-independent phosphoglycerate mutase	gpmI	-1.78899	-7.99101	-2.00004	-2.9768	0.278371	2.40158
P37759	P37759	dTDP-glucose 4,6-dehydratase 1	rfbB	-0.884425	-3.68718	-0.589886	-2.7939	0.5269	0.59391
P37773	P37773	UDP-N-acetylmuramate--L-alanyl-gamma-D-glutamyl-meso-2,6-diaminoheptandioate ligase	mpl	-1.39562	-1.67759	0.290337	-7.99101	0.176442	-2.31373
P37902	P37902	Glutamate/aspartate periplasmic-binding protein	gltI	0.259995	-1.72295	0.800455	0.779455	0.438201	1.52143
P37908	P37908	UPF0053 inner membrane protein YfjD	yfjD	-0.908782	-2.87156	-1.63637	-7.99101	0.387085	-2.92352
P38038	P38038	Sulfite reductase [NADPH] flavoprotein alpha-component	cysJ	-1.4702	-7.99101	-1.51759	-1.35195	0.297101	3.29584
P38054	P38054	Cation efflux system protein CusA	cusA	3.06217	2.1951	2.21322	1.10659	1.10615	-0.968725
P38489	P38489	Oxygen-insensitive NAD(P)H nitroreductase	nfsB	-1.47887	-2.50757	-2.53954	-1.98567	0.101768	-0.26939
P39173	P39173	Putative glucose-6-phosphate 1-epimerase	yeaD	0.298923	-7.99101	0.412466	0	0.308958	4.05228
P39199	P39199	50S ribosomal protein L3 glutamine methyltransferase	prmB	-2.6759	-3.45344	-7.99101	-1.55366	0.14355	-1.70766
P39310	P39310	Uncharacterized protein YtfB	ytfB	-2.31594	-3.27693	-1.76912	-2.56957	1.09123	0.627092
P39384	P39384	Uncharacterized protein YjiM	yjiM	-1.00892	-7.99101	0.405005	0.0259457	0.410202	4.71544
P39396	P39396	Inner membrane protein YjiY	yjiY	0.276998	2.84402	0.579676	0.180254	0.242582	-1.18055
P39830	P39830	Inner membrane protein YbaL	ybaL	0.220941	-1.12869	-7.99101	-7.99101	1.2453	-7.53714
P39831	P39831	NADP-dependent 3-hydroxy acid dehydrogenase YdfG	ydfG	0.319037	-1.54131	-0.224522	-0.611582	0.0773754	0.193082
P39835	P39835	High-affinity gluconate transporter	gntT	1.28241	2.0915	0.253584	0.455938	0.846058	-1.33219
P40120	P40120	Glucans biosynthesis protein D	mdoD	-7.99101	-7.99101	-3.49005	-2.84925	1.37423	4.82136
P40874	P40874	N-methyl-L-tryptophan oxidase	solA	2.49342	-7.99101	2.52617	2.56956	0.302749	5.29667
P42593	P42593	2,4-dienoyl-CoA reductase [NADPH]	fadH	-3.96556	-7.99101	-2.02422	-1.93645	0.519322	3.99795
P43329	P43329	ATP-dependent RNA helicase HrpA	hrpA	3.46471	4.38722	1.0032	1.55714	1.35388	-2.64579
P43671	P43671	Paraquat-inducible protein B	pqiB	-2.09256	-3.80773	-2.79157	-7.99101	0.403845	-2.44114
P43672	P43672	ABC transporter ATP-binding protein uup	uup	-3.29869	-7.99101	0.019804	-0.619308	0.636925	5.3451
P45523	P45523	FKBP-type peptidyl-prolyl cis-trans isomerase FkpA	fkpA	-3.0336	-7.99101	-2.62668	-2.26567	0.342153	3.06613
P45565	P45565	Lipopolysaccharide core heptose(II)-phosphate phosphatase	ais	-7.99101	-7.99101	-0.206585	-1.87967	1.11757	6.94788
P45577	P45577	RNA chaperone ProQ	proQ	-7.99101	-7.99101	-2.01093	-1.8498	2.07253	6.06065
P46837	P46837	Protein YhgF	yhgF	-0.922648	-2.80348	-1.21304	-0.202768	0.243524	1.15516
P46853	P46853	Uncharacterized oxidoreductase YhhX	yhhX	-0.370841	-7.99101	-0.650808	-1.94103	0.276184	2.88501
P46889	P46889	DNA translocase FtsK	ftsK	-0.08286	1.62086	-1.98559	-0.775179	1.13824	-2.14938
P52067	P52067	Fosmidomycin resistance protein	fsr	-0.953742	-1.67804	-2.10803	-3.16993	1.09268	-1.32309
P52094	P52094	Histidine transport system permease protein HisQ	hisQ	-2.67554	-2.53375	-3.34209	-2.98542	0.917693	-0.559111
P52643	P52643	D-lactate dehydrogenase	ldhA	-1.73298	-0.516064	-1.91378	-0.375	0.0353649	-0.0198693
P52647	P52647	Probable pyruvate-flavodoxin oxidoreductase	ydbK	0.748191	0.906887	-2.35498	-2.52427	1.49583	-3.26716
P55734	P55734	Inner membrane protein YgaP	ygaP	-0.166055	0.12422	0.409983	-2.00692	0.175185	-0.777552
P56262	P56262	Putative carboxymethylenebutenolidase	ysgA	-1.50101	-7.99101	-0.426056	-0.780285	0.3917	4.14284
P60240	P60240	RNA polymerase-associated protein RapA	rapA	2.30658	4.48441	-0.474073	-0.371841	0.77226	-3.81845
P60422	P60422	50S ribosomal protein L2	rplB	3.73203	3.01021	4.11338	4.41499	0.479846	0.893059
P60438	P60438	50S ribosomal protein L3	rplC	0.426143	-0.164686	0.810001	1.42816	0.456612	0.988354
P60716	P60716	Lipoyl synthase	lipA	1.20851	0.228151	1.66822	1.24569	0.638545	0.738626
P60723	P60723	50S ribosomal protein L4	rplD	-1.00117	-7.99101	-1.48434	-0.747034	0.26568	3.3804
P60752	P60752	Lipid A export ATP-binding/permease protein MsbA	msbA	3.48768	3.38909	2.57828	1.34618	0.631946	-1.47615
P60785	P60785	Elongation factor 4	lepA	1.81041	0.0675335	2.13559	1.88114	0.412229	1.06939
P60869	P60869	Putative transport protein YbjL	ybjL	-0.594529	-1.27165	-1.5726	-2.87396	0.820715	-1.29019
P60872	P60872	Putative transport protein YidE	yidE	0.385648	-1.60364	-2.26922	-7.99101	0.603411	-4.52112
P60906	P60906	Histidine--tRNA ligase	hisS	1.00714	0.325747	-0.956467	-0.278675	0.508779	-1.28401
P60955	P60955	Prolipoprotein diacylglyceryl transferase	lgt	-2.6681	-2.77262	-7.99101	-7.99101	2.19981	-5.27065
P61517	P61517	Carbonic anhydrase 2	can	-3.86422	-2.09733	-0.882786	0.363396	1.21661	2.72108
P61889	P61889	Malate dehydrogenase	mdh	4.051	2.64089	3.57905	3.71465	0.117116	0.300907
P62399	P62399	50S ribosomal protein L5	rplE	1.69242	0.744179	2.12121	1.77068	0.605373	0.727643
P62517	P62517	Glucans biosynthesis glucosyltransferase H	mdoH	3.81393	4.29241	2.69195	2.16405	0.718622	-1.62517
P62620	P62620	4-hydroxy-3-methylbut-2-en-1-yl diphosphate synthase (flavodoxin)	ispG	-7.99101	-7.99101	-1.17684	-2.85974	1.05011	5.97272
P62707	P62707	2,3-bisphosphoglycerate-dependent phosphoglycerate mutase	gpmA	-0.839017	-7.99101	-0.606802	-0.435539	0.318361	3.89384
P63020	P63020	Fe/S biogenesis protein NfuA	nfuA	1.14679	-0.169329	2.82966	2.56969	0.826063	2.21095
P63224	P63224	Phosphoheptose isomerase	gmhA	1.49858	-0.0186062	1.55824	0.924248	0.337459	0.501257
P63284	P63284	Chaperone protein ClpB	clpB	5.38744	4.76856	5.39576	5.26529	0.310383	0.252521
P63340	P63340	Inner membrane transport protein YqeG	yqeG	-1.02045	-1.15285	-7.99101	-7.99101	2.21441	-6.90436
P64429	P64429	Uncharacterized protein YpfJ	ypfJ	0.244332	0.0644264	-0.31485	-3.3774	0.4007	-2.0005
P64581	P64581	Uncharacterized protein YqjD	yqjD	1.75341	0.618744	1.48248	-0.0057869	0.620842	-0.447733
P64588	P64588	Transcriptional regulator YqjI	yqjI	0.764068	0.986576	0.833788	0.861212	0.0845401	-0.027822
P64596	P64596	Uncharacterized protein YraP	yraP	0.741294	-0.2279	-1.19371	0.190075	0.19693	-0.758515
P64606	P64606	Probable phospholipid ABC transporter permease protein MlaE	mlaE	-2.98473	-0.648592	-7.99101	-2.47827	0.557629	-3.41798
P67910	P67910	ADP-L-glycero-D-manno-heptose-6-epimerase	hldD	0.103169	-2.4545	0.449709	-1.65082	0.618287	0.575112
P68679	P68679	30S ribosomal protein S21	rpsU	-0.533298	-1.72051	-1.40223	-0.0598793	0.0931794	0.395846
P68699	P68699	ATP synthase subunit c	atpE	-0.773261	1.28476	-0.375771	-7.99101	0.277972	-4.43914
P68767	P68767	Cytosol aminopeptidase	pepA	-1.8911	0.158478	1.17233	0.683308	0.406734	1.79413
P69054	P69054	Succinate dehydrogenase cytochrome b556 subunit	sdhC	1.1911	0.548197	0.949963	0.401594	0.81746	-0.19387
P69423	P69423	Sec-independent protein translocase protein TatC	tatC	-1.28954	0.83363	-1.92535	-4.75646	0.368656	-3.11295
P69425	P69425	Sec-independent protein translocase protein TatB	tatB	1.09687	-7.99101	-2.03244	-1.08392	0.11305	1.88889
P69428	P69428	Sec-independent protein translocase protein TatA	tatA	-1.77286	-2.22952	-2.14636	-7.99101	0.338388	-3.0675
P69441	P69441	Adenylate kinase	adk	-3.04398	-7.99101	-1.81082	-1.16566	0.413179	4.02925
P69451	P69451	Long-chain-fatty-acid--CoA ligase	fadD	-0.297471	-7.99101	-2.10594	-1.16258	0.177296	2.50998
P69741	P69741	Hydrogenase-2 small chain	hybO	0.53839	-1.6254	1.16305	0.993309	0.454781	1.62168
P69776	P69776	Major outer membrane lipoprotein Lpp	lpp	-1.26178	4.25553	0.230875	-1.91476	0.186351	-2.33881
P69786	P69786	PTS system glucose-specific EIICB component;Glucose permease IIC component;Glucose-specific phosphotransferase enzyme IIB component	ptsG	3.38222	4.13764	2.87809	1.65045	0.428655	-1.49566
P69801	P69801	Mannose permease IIC component	manY	0.825229	0.924351	-0.108294	-0.799925	0.734949	-1.3289
P69805	P69805	Mannose permease IID component	manZ	-1.60335	-0.989401	-7.99101	-7.99101	1.53505	-6.69463
P69828	P69828	Galactitol-specific phosphotransferase enzyme IIA component	gatA	1.57707	0.629362	0.866844	1.79998	0.0720283	0.230198
P69831	P69831	Galactitol permease IIC component	gatC	3.53032	4.21993	3.95524	3.46652	0.0825371	-0.164246
P69922	P69922	L-fucose isomerase	fucI	2.43255	1.54379	3.06652	2.69239	0.747331	0.89129
P75757	P75757	Zinc transporter ZitB	zitB	-0.128955	0.958349	-0.725636	-1.36277	0.468757	-1.4589
P75831	P75831	Macrolide export ATP-binding/permease protein MacB	macB	-0.330895	-0.043417	-1.63745	-1.20403	1.42463	-1.23358
P75913	P75913	Glyoxylate/hydroxypyruvate reductase A	ghrA	-2.71354	-7.99101	-1.49733	-2.79355	0.45141	3.20684
P75958	P75958	Lipoprotein-releasing system transmembrane protein LolE	lolE	-0.290612	-1.59892	-1.44228	-1.65996	0.331343	-0.606351
P76015	P76015	PTS-dependent dihydroxyacetone kinase, dihydroxyacetone-binding subunit DhaK	dhaK	-2.77996	-4.08463	0.420925	-0.0916653	1.15606	3.59693
P76027	P76027	Oligopeptide transport ATP-binding protein OppD	oppD	-3.75576	-2.16169	-1.1496	-0.615234	0.798429	2.07631
P76104	P76104	Uncharacterized protease YdcP	ydcP	-7.99101	-7.99101	-0.731134	-2.06771	1.19163	6.59159
P76345	P76345	Cytochrome b561 homolog 1	yodB	-0.614776	-1.71957	-0.474266	-7.99101	0.288816	-3.06546
P76346	P76346	Protein MtfA	mtfA	-7.99101	-2.84143	-1.97285	-2.375	0.346057	3.2423
P76372	P76372	Chain length determinant protein	wzzB	-3.41669	0.634495	-7.99101	-7.99101	0.722216	-6.59991
P76373	P76373	UDP-glucose 6-dehydrogenase	ugd	-0.793672	-3.73853	0.216814	0.973904	0.437081	2.86146
P76389	P76389	UPF0053 protein YegH	yegH	-2.31514	0.55401	-3.86716	-7.99101	0.413843	-5.04852
P76399	P76399	Multidrug resistance protein MdtC	mdtC	-4.93049	-4.04383	-2.55427	-7.99101	0.0731538	-0.785478
P76403	P76403	Uncharacterized protease YegQ	yegQ	-1.57746	-7.99101	-0.028204	0.313663	0.41727	4.92696
P76440	P76440	NAD-dependent dihydropyrimidine dehydrogenase subunit PreT	preT	-2.10395	-7.99101	-0.263535	-2.73915	0.544512	3.54614
P76445	P76445	Lipid A 1-diphosphate synthase	lpxT	0.712098	1.20437	-0.473301	-0.164881	1.33972	-1.27733
P76446	P76446	Protein Rtn	rtn	-0.054471	-0.34428	0.328751	0.551857	0.614858	0.639679
P76472	P76472	Probable 4-deoxy-4-formamido-L-arabinose-phosphoundecaprenol deformylase ArnD	arnD	-1.45136	-2.57	-1.3735	-0.869715	0.327104	0.889079
P76473	P76473	Undecaprenyl phosphate-alpha-4-amino-4-deoxy-L-arabinose arabinosyl transferase	arnT	2.46163	4.09515	2.18396	1.62246	0.367734	-1.37517
P76558	P76558	NADP-dependent malic enzyme	maeB	2.9243	2.42039	3.25178	2.96857	0.80363	0.43783
P76576	P76576	UPF0070 protein YfgM	yfgM	0.872081	-0.301004	0.580721	-2.56045	0.378453	-1.2754
P76578	P76578	Uncharacterized lipoprotein YfhM	yfhM	-0.773103	0.308897	-2.24645	-2.12148	0.815154	-1.95186
P76585	P76585	Uncharacterized protein YphG	yphG	2.13763	2.40098	0.0092411	0.271118	3.65534	-2.12913
P76594	P76594	Protein lysine acetyltransferase Pka	pka	11.8092	12.4514	12.1869	12.2785	0.111707	0.102435
P76658	P76658	Bifunctional protein HldE;D-beta-D-heptose 7-phosphate kinase;D-beta-D-heptose 1-phosphate adenylyltransferase	hldE	-1.53772	-7.99101	-2.96062	-2.41859	0.18101	2.07476
P77173	P77173	Cell division protein ZipA	zipA	-7.99101	-7.99101	-4.06782	-1.95241	0.875467	4.9809
P77258	P77258	N-ethylmaleimide reductase	nemA	-5.07494	-7.99101	-3.90313	-3.34561	0.465095	2.90861
P77265	P77265	Multidrug resistance-like ATP-binding protein MdlA	mdlA	-1.73929	-0.0448017	-7.99101	-7.99101	1.12136	-7.09896
P77272	P77272	PTS system N-acetylmuramic acid-specific EIIBC component;N-acetylmuramic acid-specific phosphotransferase enzyme IIB component;N-acetylmuramic acid permease IIC component	murP	-0.954549	-3.26662	-2.02982	-7.99101	0.446685	-2.89983
P77304	P77304	Dipeptide and tripeptide permease A	dtpA	-2.30665	-0.791292	-3.04415	-7.99101	0.361496	-3.96861
P77307	P77307	Probable iron export permease protein FetB	fetB	-2.16899	-0.725874	-3.44743	-7.99101	0.409927	-4.27179
P77338	P77338	Mechanosensitive channel MscK	mscK	0.468657	1.12091	-0.980162	-1.95963	0.65732	-2.26468
P77395	P77395	Uncharacterized protein YbbN	ybbN	-1.00464	-2.33667	-2.02641	-2.00075	0.153531	-0.342924
P77398	P77398	Bifunctional polymyxin resistance protein ArnA;UDP-4-amino-4-deoxy-L-arabinose formyltransferase;UDP-glucuronic acid oxidase, UDP-4-keto-hexauronic acid decarboxylating	arnA	5.51611	4.91775	5.26793	5.0105	0.138054	-0.0777164
P77488	P77488	1-deoxy-D-xylulose-5-phosphate synthase	dxs	-7.99101	-7.99101	-1.04626	-1.78995	1.44398	6.5729
P77529	P77529	Uncharacterized symporter YdjN	ydjN	2.55348	3.53513	1.07168	1.15322	0.836506	-1.93185
P77536	P77536	Uncharacterized electron transport protein YkgF	ykgF	-2.01064	-7.99101	-0.476198	-0.675329	0.433705	4.42506
P77552	P77552	Uncharacterized protein YdhQ	ydhQ	-2.27531	-2.21626	-2.67114	-7.99101	0.340624	-3.08529
P77581	P77581	Succinylornithine transaminase	astC	1.83996	0.792875	2.99825	4.27092	0.529676	2.31817
P77690	P77690	UDP-4-amino-4-deoxy-L-arabinose--oxoglutarate aminotransferase	arnB	2.15994	1.0749	1.95705	2.58968	0.233019	0.655945
P77718	P77718	tRNA sulfurtransferase	thiI	-4.6042	-1.89081	-2.4003	-3.12255	0.083836	0.486078
P77726	P77726	Inner membrane transport protein YajR	yajR	-1.47784	-2.1155	-1.31284	-2.35806	0.0553791	-0.0387797
P77737	P77737	Oligopeptide transport ATP-binding protein OppF	oppF	-0.271569	-2.25145	0.20393	-7.99101	0.257573	-2.63203
P77748	P77748	Uncharacterized protein YdiJ	ydiJ	-0.39812	0.841759	-1.31825	-4.295	0.412108	-3.02844
P77757	P77757	Undecaprenyl-phosphate 4-deoxy-4-formamido-L-arabinose transferase	arnC	4.90464	4.86741	4.11498	4.27138	1.05362	-0.692846
P77774	P77774	Outer membrane protein assembly factor BamB	bamB	-1.79917	-1.92302	-2.29465	-2.59152	1.02713	-0.581994
P77802	P77802	Probable outer membrane usher protein EcpC	ecpC	-1.71739	-2.77057	-2.76723	-7.99101	0.427524	-3.13514
P77804	P77804	Protein YdgA	ydgA	3.90419	3.30214	3.70498	3.11517	1.69533	-0.193093
Q46814	Q46814	Probable hypoxanthine oxidase XdhD	xdhD	-1.5909	-1.61822	-7.99101	-7.99101	2.86605	-6.38645
Q47146	Q47146	Acyl-coenzyme A dehydrogenase	fadE	0.729352	-3.71143	-0.385429	-3.69783	0.294337	-0.550591
Q59385	Q59385	Copper-exporting P-type ATPase A	copA	-0.510299	-0.521076	-3.20739	-3.18176	2.36384	-2.67889
