# Supplementary material for: Spatiotemporal and direct capturing global substrates of lysine-modifying enzymes in living cells
Source: Nat Commun. 2024 Feb 17;15:1465. doi: 10.1038/s41467-024-45765-3 (PMC10874396; doi:10.1038/s41467-024-45765-3)
Supplement: Supplementary file 4 — Dataset 2 [file 41467_2024_45765_MOESM4_ESM.xlsx]

## Sheet: Data 2
Data 2. Substrate profiling by YiaC-F75o-NBAK
Protein IDs	Majority protein IDs	Protein names	Gene names	log2int (-UV1)	log2int (-UV2)	log2int (-UV3)	log2int (+UV1)	log2int (+UV2)	log2int (+UV3)	-Log T-test p-value	log2 (+UV/-UV)
P00350	P00350	6-phosphogluconate dehydrogenase, decarboxylating	gnd	2.45207	-0.0889111	0.231041	2.95559	0.913496	0.577698	1.05052	0.617525
P00363	P00363	Fumarate reductase flavoprotein subunit	frdA	4.05578	3.64632	3.64752	4.29697	3.85139	3.67546	0.858384	0.158068
P00370	P00370	NADP-specific glutamate dehydrogenase	gdhA	0.0794888	-2.50201	-1.14914	0.318687	-0.87883	-1.2635	0.412985	0.582672
P00393	P00393	NADH dehydrogenase	ndh	4.2457	3.07918	3.5958	4.45322	3.33239	3.59959	0.742655	0.154836
P00452	P00452	Ribonucleoside-diphosphate reductase 1 subunit alpha	nrdA	4.1632	3.60944	3.48406	4.6532	3.89858	3.72397	1.32652	0.339684
P00490	P00490	Maltodextrin phosphorylase	malP	3.44965	2.27606	2.40417	4.24397	3.02219	2.07032	0.410268	0.402199
P00509	P00509	Aspartate aminotransferase	aspC	7.82112	7.24774	7.50693	7.4527	7.83177	8.16842	0.327505	0.292367
P00550	P00550	PTS system mannitol-specific EIICBA component;Mannitol permease IIC component;Mannitol-specific phosphotransferase enzyme IIB component;Mannitol-specific phosphotransferase enzyme IIA component	mtlA	-6.45907	-4.55427	-3.46186	-2.70324	-0.214813	0.983879	2.58143	4.18034
P00561	P00561	Bifunctional aspartokinase/homoserine dehydrogenase 1;Aspartokinase;Homoserine dehydrogenase	thrA	-1.50125	-1.98185	-1.89429	-1.11873	-2.28562	-3.23801	0.310526	-0.421661
P00562	P00562	Bifunctional aspartokinase/homoserine dehydrogenase 2;Aspartokinase;Homoserine dehydrogenase	metL	-2.25243	-1.11243	-1.391	-0.568638	-1.71592	-2.2395	0.0303992	0.0772699
P00579	P00579	RNA polymerase sigma factor RpoD	rpoD	5.01571	4.62642	4.73459	5.06117	5.01792	4.9495	0.791505	0.217291
P00582	P00582	DNA polymerase I	polA	5.44996	4.67772	4.57364	5.57486	4.44246	4.91007	0.157491	0.0753536
P00722	P00722	Beta-galactosidase	lacZ	7.09042	7.4624	7.29388	7.44384	7.51352	7.54596	0.877099	0.218875
P00803	P00803	Signal peptidase I	lepB	3.86967	3.59582	3.60925	3.92071	4.0087	4.50575	0.687641	0.45347
P00861	P00861	Diaminopimelate decarboxylase	lysA	1.91379	1.43286	1.59981	1.10552	1.65246	1.24718	0.395787	-0.313765
P00864	P00864	Phosphoenolpyruvate carboxylase	ppc	2.49997	1.81659	1.70522	3.33091	1.69799	1.84263	0.373475	0.28325
P00887	P00887	Phospho-2-dehydro-3-deoxyheptonate aldolase, Trp-sensitive	aroH	1.34702	1.47571	1.52096	1.24003	1.90781	1.41537	0.140878	0.0731729
P00893	P00893	Acetolactate synthase isozyme 3 large subunit	ilvI	-1.70951	-4.15222	-2.34313	-3.27454	-2.79049	-6.45907	0.338217	-1.43975
P00909	P00909	Tryptophan biosynthesis protein TrpCF;Indole-3-glycerol phosphate synthase;N-(5-phospho-ribosyl)anthranilate isomerase	trpC	1.74484	0.314451	0.655323	1.35721	0.183247	0.67284	0.532566	-0.167105
P00914	P00914	Deoxyribodipyrimidine photo-lyase	phrB	-3.22556	-6.45907	-6.45907	-3.43239	-5.55543	-5.25619	0.55629	0.63323
P00926	P00926	D-serine dehydratase	dsdA	-0.437933	0.99861	1.02675	0.356092	1.38589	1.16572	0.830775	0.44009
P00934	P00934	Threonine synthase	thrC	2.1956	1.96931	2.54831	3.41116	2.84155	2.41272	0.602541	0.650731
P00936	P00936	Adenylate cyclase	cyaA	-2.78252	-2.98152	-0.887911	-4.60712	-2.69136	-1.99489	0.534718	-0.880472
P00946	P00946	Mannose-6-phosphate isomerase	manA	-0.21497	-1.18101	-0.856731	-0.818661	-0.915995	-0.245367	0.0835981	0.0908966
P00954	P00954	Tryptophan--tRNA ligase	trpS	5.30986	4.81842	4.88898	5.06872	4.77843	4.97791	0.241562	-0.0640672
P00956	P00956	Isoleucine--tRNA ligase	ileS	4.33483	4.67828	4.50527	4.23436	5.17903	5.0441	0.569144	0.313039
P00957	P00957	Alanine--tRNA ligase	alaS	5.86472	5.97162	5.93802	5.84566	6.13746	5.73306	0.0590269	-0.0193946
P00959	P00959	Methionine--tRNA ligase	metG	4.03428	4.77088	4.87421	4.23349	4.84786	4.83767	0.441991	0.0798842
P00960	P00960	Glycine--tRNA ligase alpha subunit	glyQ	3.29388	3.18816	3.30487	3.14896	3.09288	2.98626	0.956188	-0.186272
P00961	P00961	Glycine--tRNA ligase beta subunit	glyS	3.60581	2.5605	2.75863	3.10198	3.07085	3.07455	0.117793	0.107481
P00962	P00962	Glutamine--tRNA ligase	glnS	0.97032	0.282408	0.833651	0.497499	1.18191	0.541775	0.033208	0.0449359
P00963	P00963	Aspartate--ammonia ligase	asnA	2.68971	1.31084	3.37461	2.55551	3.95267	3.1968	0.307471	0.776602
P00968	P00968	Carbamoyl-phosphate synthase large chain	carB	3.9478	3.401	3.72376	4.11342	3.64106	3.86677	1.60658	0.182892
P02413	P02413	50S ribosomal protein L15	rplO	-0.584101	-2.30242	-6.45907	0.348011	-1.21713	-0.7738	0.617215	2.56756
P02916	P02916	Maltose transport system permease protein MalF	malF	1.4365	1.44328	1.32953	1.90586	1.15135	1.45819	0.162031	0.102032
P02919	P02919	Penicillin-binding protein 1B;Penicillin-insensitive transglycosylase;Penicillin-sensitive transpeptidase	mrcB	-6.45907	-1.2217	-2.43386	-2.01832	-0.272825	-0.866642	0.785449	2.31895
P02920	P02920	Lactose permease	lacY	3.88726	2.5667	3.40128	3.59451	2.96796	2.84794	0.184018	-0.148277
P02921	P02921	Melibiose carrier protein	melB	3.64745	3.05507	3.08591	3.33052	3.38587	3.3321	0.147943	0.0866858
P02925	P02925	D-ribose-binding periplasmic protein	rbsB	4.35116	0.663914	0.559975	4.12375	2.09835	2.6756	0.597825	1.10755
P02931;P02932;P21420;P77747	P02931	Outer membrane protein F	ompF	3.6624	3.8844	3.36397	3.69046	3.53015	3.41697	0.251034	-0.0910632
P02943	P02943	Maltoporin	lamB	-2.79155	-1.95428	-1.70148	-0.247192	-3.17896	-2.60901	0.0363195	0.137383
P03004	P03004	Chromosomal replication initiator protein DnaA	dnaA	2.76137	2.2568	2.38558	2.42204	2.11882	2.2122	1.13656	-0.216898
P03018	P03018	DNA helicase II	uvrD	1.78346	0.564177	1.13178	1.53014	0.921425	1.07889	0.0300299	0.0170155
P03023	P03023	Lactose operon repressor	lacI	3.47215	2.98155	2.92777	3.74216	3.29782	3.87066	0.843816	0.509723
P03024	P03024	HTH-type transcriptional regulator GalR	galR	1.36133	0.368055	0.118822	1.00681	0.77907	0.0780907	0.00732054	0.00525284
P03841	P03841	Maltose operon periplasmic protein	malM	-0.304432	-3.77064	-4.70434	-0.0215721	-3.48363	-3.33564	0.666436	0.64619
P04079	P04079	GMP synthase [glutamine-hydrolyzing]	guaA	5.31629	5.82193	5.87252	5.7022	5.90023	5.64494	0.155147	0.0788784
P04335	P04335	Esterase FrsA	frsA	3.89821	4.42834	4.29508	3.66799	3.87686	4.40644	0.439689	-0.223448
P04425	P04425	Glutathione synthetase	gshB	5.36459	4.52814	4.53763	5.31411	4.93814	5.09438	0.625372	0.305423
P04693	P04693	Aromatic-amino-acid aminotransferase	tyrB	4.29192	4.04173	3.74468	4.19409	4.24351	4.05522	0.425692	0.138166
P04805	P04805	Glutamate--tRNA ligase	gltX	2.64725	2.44952	2.62942	2.27185	3.05568	2.52555	0.0465635	0.0422935
P04825	P04825	Aminopeptidase N	pepN	6.0753	5.30392	5.47322	5.81282	5.44174	5.26767	0.326487	-0.110067
P04968	P04968	L-threonine dehydratase biosynthetic IlvA	ilvA	2.18147	1.83142	2.2256	2.8135	0.914873	0.423182	0.365258	-0.695645
P04983	P04983	Ribose import ATP-binding protein RbsA	rbsA	6.31875	6.09908	5.96475	6.29208	6.00867	6.07606	0.0100264	-0.00192197
P04994	P04994	Exodeoxyribonuclease 7 large subunit	xseA	-1.05084	-3.50304	-3.45213	-2.03831	-1.72005	-2.25339	0.289827	0.664753
P04995	P04995	Exodeoxyribonuclease I	sbcB	-0.032217	-0.0649872	-0.43292	-0.167389	0.54137	0.171976	0.547461	0.358694
P05041	P05041	Aminodeoxychorismate synthase component 1	pabB	-1.80101	-1.41385	-3.00935	-1.88501	-1.94052	-0.503044	0.241931	0.631877
P05042	P05042	Fumarate hydratase class II	fumC	3.72129	4.00127	3.47227	3.79861	3.94394	3.92131	0.386851	0.156342
P05055	P05055	Polyribonucleotide nucleotidyltransferase	pnp	5.51603	4.50073	4.45119	5.52668	4.40193	4.16858	0.54445	-0.123588
P05100	P05100	DNA-3-methyladenine glycosylase 1	tag	-2.05306	-4.25295	-4.41704	-1.80156	-3.18505	-3.21171	0.976077	0.84158
P05194	P05194	3-dehydroquinate dehydratase	aroD	-4.60586	-4.35248	-6.45907	-3.17803	-4.17512	-3.85183	0.736838	1.40414
P05459	P05459	Erythronate-4-phosphate dehydrogenase	pdxB	4.65247	4.15129	4.03337	4.60125	4.1124	4.27866	0.189315	0.0517279
P05523	P05523	Formamidopyrimidine-DNA glycosylase	mutM	-0.86734	-4.69211	-2.38335	-0.874414	-2.15648	-2.44219	0.358713	0.823241
P05637	P05637	Bis(5-nucleosyl)-tetraphosphatase [symmetrical]	apaH	-0.343201	-2.50622	-0.167892	-0.209492	-3.71123	-0.221094	0.332525	-0.374835
P05707	P05707	Sorbitol-6-phosphate 2-dehydrogenase	srlD	1.66507	0.564146	1.4374	1.52584	0.833031	-0.660286	0.333584	-0.656012
P05791	P05791	Dihydroxy-acid dehydratase	ilvD	0.612946	-0.894718	-1.1455	1.10352	-0.934736	-1.20062	0.268379	0.131811
P05793	P05793	Ketol-acid reductoisomerase	ilvC	3.42569	3.31201	3.01109	3.29524	3.48367	3.73462	0.381773	0.254917
P05804	P05804	Beta-glucuronidase	uidA	0.738401	1.00022	1.24508	0.086956	1.09058	0.934471	0.511354	-0.290563
P05827	P05827	HTH-type transcriptional regulator IlvY	ilvY	-2.87212	-2.99465	-3.40097	-6.45907	-3.26821	-3.60574	0.457662	-1.35509
P05852	P05852	tRNA N6-adenosine threonylcarbamoyltransferase	tsaD	0.988598	-0.592352	0.454842	0.239395	0.367535	-1.91767	0.274118	-0.72061
P06149	P06149	D-lactate dehydrogenase	dld	5.04045	4.94909	4.65575	5.20956	4.94911	5.0925	0.596705	0.201962
P06282	P06282	CDP-diacylglycerol pyrophosphatase	cdh	-3.39065	-2.61713	-2.77181	-2.28761	-1.67499	-1.65695	2.55513	1.05335
P06612	P06612	DNA topoisomerase 1	topA	3.87896	3.98188	4.10339	4.07388	4.12709	3.78893	0.0165071	0.00855827
P06616	P06616	GTPase Era	era	-2.10979	-2.5819	-2.53523	-1.51353	-2.46127	-1.45715	0.788295	0.598326
P06709	P06709	Bifunctional ligase/repressor BirA	birA	0.417187	-0.184818	0.215139	-0.581963	0.0275459	-0.234671	0.443299	-0.412198
P06710	P06710	DNA polymerase III subunit tau	dnaX	1.75785	0.411934	0.815666	0.478416	0.860727	1.07841	0.117707	-0.189301
P06715	P06715	Glutathione reductase	gor	-1.60576	-1.0631	-1.41677	-1.03716	-6.45907	-2.4066	0.407761	-1.93907
P06720	P06720	Alpha-galactosidase	melA	6.35453	5.56677	5.56772	6.10464	5.70282	5.48967	0.204474	-0.0639629
P06721	P06721	Cystathionine beta-lyase MetC	metC	2.30292	1.01536	2.081	1.31963	1.413	1.6398	0.315229	-0.342285
P06959	P06959	Dihydrolipoyllysine-residue acetyltransferase component of pyruvate dehydrogenase complex	aceF	2.49901	2.41344	2.84211	3.53098	4.08787	4.15678	1.72816	1.34035
P06961	P06961	Multifunctional CCA protein;CCA-adding enzyme;2-nucleotidase;2,3-cyclic phosphodiesterase;Phosphatase	cca	-1.70247	-1.78388	-1.09543	-1.08857	-3.27197	-1.84503	0.326013	-0.541261
P06986	P06986	Histidinol-phosphate aminotransferase	hisC	2.62048	2.70576	3.37011	2.0293	2.54688	2.27155	0.8201	-0.61621
P06987	P06987	Histidine biosynthesis bifunctional protein HisB;Histidinol-phosphatase;Imidazoleglycerol-phosphate dehydratase	hisB	2.13309	1.47617	0.932508	2.27711	1.95546	2.12699	0.722102	0.60593
P06992	P06992	Ribosomal RNA small subunit methyltransferase A	rsmA	2.72301	2.58166	2.78635	3.21351	2.88449	2.72584	0.568566	0.244274
P06999	P06999	ATP-dependent 6-phosphofructokinase isozyme 2	pfkB	3.11226	-0.715199	1.23143	3.36837	2.06056	2.60153	0.740485	1.46733
P07000	P07000	Lysophospholipase L2	pldB	-3.09324	-1.67872	-2.20318	-1.79285	-1.56154	-1.70213	0.68209	0.63954
P07001	P07001	NAD(P) transhydrogenase subunit alpha	pntA	-0.104383	-1.06975	0.522285	0.204922	-0.13975	-0.142548	0.142702	0.191491
P07003	P07003	Pyruvate dehydrogenase [ubiquinone];Alpha-peptide	poxB	2.98669	1.27533	1.94141	2.6487	1.33323	0.804886	0.507181	-0.472202
P07004	P07004	Gamma-glutamyl phosphate reductase	proA	-0.00290298	-1.3911	-1.70833	0.569826	-0.608084	-1.15567	1.88116	0.636134
P07012	P07012	Peptide chain release factor 2	prfB	3.15495	4.0002	4.0153	3.47976	4.05586	3.9146	0.274703	0.0932585
P07014	P07014	Succinate dehydrogenase iron-sulfur subunit	sdhB	4.02941	2.82583	3.47213	4.08231	3.54469	4.23158	0.807757	0.510404
P07023	P07023	T-protein;Chorismate mutase;Prephenate dehydrogenase	tyrA	-0.705933	-1.35611	-1.3883	-1.07407	-1.49489	-1.32696	0.451092	-0.148526
P07109	P07109	Histidine transport ATP-binding protein HisP	hisP	1.46896	-0.955463	-0.139683	0.475929	-0.433979	-0.612331	0.257963	-0.314731
P07117	P07117	Sodium/proline symporter	putP	3.84996	3.41104	3.23329	3.39083	3.42994	3.77633	0.0378413	0.0342719
P07118	P07118	Valine--tRNA ligase	valS	2.35585	2.00647	1.69524	1.9871	2.33531	2.33168	0.242192	0.198842
P07395	P07395	Phenylalanine--tRNA ligase beta subunit	pheT	5.49077	4.50113	4.33106	5.70245	5.64102	5.4047	0.943539	0.808399
P07464	P07464	Galactoside O-acetyltransferase	lacA	3.41489	2.01141	2.03542	3.47331	2.0073	2.76705	0.418197	0.261978
P07604	P07604	Transcriptional regulatory protein TyrR	tyrR	1.24767	0.346872	0.224125	1.0985	-0.00878906	0.796255	0.0251682	0.0224298
P07639	P07639	3-dehydroquinate synthase	aroB	2.10536	2.06691	1.84626	2.33402	1.77614	1.78843	0.0888214	-0.0399812
P07648	P07648	RecBCD enzyme subunit RecC	recC	-2.92383	-6.45907	-3.35168	-1.87252	-3.60593	-3.28963	0.60728	1.32216
P07649	P07649	tRNA pseudouridine synthase A	truA	1.72639	0.314806	0.576868	2.22179	1.21096	0.742666	0.875502	0.519117
P07650	P07650	Thymidine phosphorylase	deoA	1.09077	-0.537903	-0.101976	1.6975	-0.126459	0.394852	1.91022	0.505
P07762	P07762	1,4-alpha-glucan branching enzyme GlgB	glgB	2.15688	2.06965	2.05559	1.8027	2.30401	2.40943	0.121726	0.0780093
P07813	P07813	Leucine--tRNA ligase	leuS	4.96749	4.26823	4.4907	5.07361	4.58248	4.93565	1.00094	0.288443
P07862	P07862	D-alanine--D-alanine ligase B	ddlB	2.19324	1.54978	0.683084	1.90285	1.93828	1.16849	0.29324	0.194506
P07913	P07913	L-threonine 3-dehydrogenase	tdh	5.11407	5.61159	5.31806	5.22823	5.4233	5.88607	0.274132	0.164623
P08142	P08142	Acetolactate synthase isozyme 1 large subunit	ilvB	1.14605	0.217321	0.224878	1.51348	0.610014	0.233049	0.756275	0.256097
P08178	P08178	Phosphoribosylformylglycinamidine cyclo-ligase	purM	-1.0285	-2.49842	-3.45397	-2.27798	-2.77587	-2.13555	0.0294274	-0.0695031
P08192	P08192	Bifunctional protein FolC;Folylpolyglutamate synthase;Dihydrofolate synthase	folC	3.50253	3.68563	3.7222	3.34524	3.90351	3.85584	0.203174	0.0647411
P08194	P08194	Glycerol-3-phosphate transporter	glpT	5.20712	4.46074	3.96728	4.88742	4.12171	4.66023	0.0103972	0.0114053
P08200	P08200	Isocitrate dehydrogenase [NADP]	icd	7.44847	6.89338	6.72938	7.56686	7.3057	7.0218	1.07254	0.274379
P08202	P08202	L-arabinose isomerase	araA	-1.4248	-3.08429	-1.3891	-2.77977	-1.90349	-1.32716	0.0159355	-0.0374069
P08244	P08244	Orotidine 5-phosphate decarboxylase	pyrF	-4.2417	-2.46848	-0.549597	-0.0444145	-0.364296	-3.3194	0.203455	1.17722
P08312	P08312	Phenylalanine--tRNA ligase alpha subunit	pheS	4.95197	4.80985	4.78005	4.75846	4.92851	4.98925	0.125666	0.0447788
P08331	P08331	2,3-cyclic-nucleotide 2-phosphodiesterase/3-nucleotidase	cpdB	-0.652863	-3.47347	-6.45907	-0.838367	-5.02722	-3.17008	0.122431	0.516579
P08373	P08373	UDP-N-acetylenolpyruvoylglucosamine reductase	murB	0.33717	-0.785263	0.667011	0	0.138416	0.83078	0.247604	0.250093
P08390	P08390	USG-1 protein	usg	2.62407	1.99987	2.08451	2.87699	2.46152	2.04808	0.588396	0.226046
P08395	P08395	Protease 4	sppA	-1.1168	-2.92162	-2.70998	-0.892599	-1.56001	-1.88358	0.872401	0.804068
P08506	P08506	D-alanyl-D-alanine carboxypeptidase DacC	dacC	0.6682	0.11338	-0.254217	-0.356363	1.11445	0.370304	0.109054	0.200342
P08622	P08622	Chaperone protein DnaJ	dnaJ	-0.875435	-6.45907	-6.45907	-0.592062	-0.814163	-0.276257	0.781772	4.03703
P08660	P08660	Lysine-sensitive aspartokinase 3	lysC	1.19053	1.64038	1.69358	0.865049	1.72887	0.629354	0.485356	-0.433739
P08839	P08839	Phosphoenolpyruvate-protein phosphotransferase	ptsI	4.97485	4.81046	4.67853	4.96922	4.76259	4.6029	0.773012	-0.043047
P08956	P08956	Type I restriction enzyme EcoKI R protein	hsdR	1.30559	0.747351	1.05237	0.956696	0.815554	0.777285	0.543412	-0.18526
P08957	P08957	Type I restriction enzyme EcoKI M protein	hsdM	-1.5534	-3.33906	-3.32587	-3.51282	-0.976196	-1.32654	0.206689	0.800924
P08997	P08997	Malate synthase A	aceB	3.39198	2.79042	3.47433	3.65701	3.51384	3.73181	0.941291	0.415309
P09030	P09030	Exodeoxyribonuclease III	xthA	-1.2825	-6.45907	-6.45907	-5.14342	-4.54804	-3.16938	0.066871	0.4466
P09053	P09053	Valine--pyruvate aminotransferase	avtA	1.48687	2.28088	2.16515	1.48188	2.16452	2.14225	0.525287	-0.0480843
P09126	P09126	Uroporphyrinogen-III synthase	hemD	-1.05686	-0.59355	-1.46077	-1.96778	-2.12516	-1.25971	0.555371	-0.747154
P09127	P09127	Putative uroporphyrinogen-III C-methyltransferase	hemX	-0.933788	-1.0081	-1.32158	-0.728828	0.5389	0.440769	0.85996	1.17144
P09152	P09152	Respiratory nitrate reductase 1 alpha chain	narG	-5.42843	-4.43751	-5.15942	-6.45907	-6.45907	-6.45907	1.40709	-1.45062
P09155	P09155	Ribonuclease D	rnd	0.852673	0.888836	0.255016	0.117365	0.354864	0.346996	0.592056	-0.392433
P09158	P09158	Polyamine aminopropyltransferase	speE	0.188652	0.262533	0.821795	0.854113	0.643538	1.1662	1.34958	0.463625
P09372	P09372	Protein GrpE	grpE	-3.29765	-6.45907	-6.45907	-0.376816	-3.56269	-1.05853	1.33749	3.73925
P09373	P09373	Formate acetyltransferase 1	pflB	6.66761	6.05277	6.0904	6.49887	6.278	6.32131	0.264255	0.0958004
P09424	P09424	Mannitol-1-phosphate 5-dehydrogenase	mtlD	0.665071	-1.1298	-0.819052	0.97122	-0.778238	-0.957403	0.416383	0.17312
P09546	P09546	Bifunctional protein PutA;Proline dehydrogenase;Delta-1-pyrroline-5-carboxylate dehydrogenase	putA	4.63175	4.56956	4.63173	5.09993	4.55248	4.93314	0.65737	0.250831
P09549	P09549	Cell division protein DedD	dedD	1.16471	0.133394	0.306509	1.37045	-0.390099	-0.227018	0.436467	-0.283757
P09831	P09831	Glutamate synthase [NADPH] large chain	gltB	4.83947	4.34078	4.35966	4.36489	4.28797	4.4164	0.361591	-0.156883
P0A698	P0A698	UvrABC system protein A	uvrA	1.60398	1.65475	1.74211	0.755632	1.82777	1.73844	0.261832	-0.226333
P0A6A0	P0A6A0	Probable protein kinase UbiB	ubiB	-1.96622	-3.5652	-4.88134	-1.48545	-1.86857	-2.87588	1.01916	1.39429
P0A6A3	P0A6A3	Acetate kinase	ackA	2.32743	0.515862	1.42793	2.01679	2.09855	2.18749	0.46589	0.677207
P0A6A8	P0A6A8	Acyl carrier protein	acpP	-6.45907	-6.45907	-6.45907	-1.29846	-1.18106	-1.18667	4.27336	5.23701
P0A6B4	P0A6B4	Alanine racemase, biosynthetic	alr	-0.157629	-1.60733	-2.48753	0.0733089	-1.89114	-0.257298	0.35284	0.725787
P0A6B7	P0A6B7	Cysteine desulfurase IscS	iscS	4.05564	3.50141	4.06148	3.97618	3.70955	4.06441	0.18115	0.0438735
P0A6C8	P0A6C8	Acetylglutamate kinase	argB	-0.639168	-4.43026	-4.14449	-0.629242	-2.05258	-2.68444	0.690711	1.28255
P0A6D3	P0A6D3	3-phosphoshikimate 1-carboxyvinyltransferase	aroA	3.60347	3.74592	3.92957	3.54088	3.88027	3.87872	0.034829	0.006972
P0A6E4	P0A6E4	Argininosuccinate synthase	argG	3.76466	4.04524	4.26984	4.3184	3.31779	3.40271	0.281426	-0.346949
P0A6F1	P0A6F1	Carbamoyl-phosphate synthase small chain	carA	2.29563	0.774124	1.55242	2.47419	2.13596	2.07921	0.724272	0.689061
P0A6F3	P0A6F3	Glycerol kinase	glpK	9.97192	9.89107	10.1039	10.0462	10.0076	10.0617	0.391279	0.0495319
P0A6F5	P0A6F5	60 kDa chaperonin	groL	5.58054	4.87969	4.70436	5.70094	5.306	5.42339	0.870642	0.421918
P0A6G7	P0A6G7	ATP-dependent Clp protease proteolytic subunit	clpP	3.86093	2.04559	2.20802	4.97896	3.2215	3.4168	3.28749	1.16757
P0A6H1	P0A6H1	ATP-dependent Clp protease ATP-binding subunit ClpX	clpX	3.46945	2.20902	2.11357	3.46311	2.87385	3.01888	0.70733	0.521265
P0A6H5	P0A6H5	ATP-dependent protease ATPase subunit HslU	hslU	3.83443	3.34756	3.23447	3.91769	3.79007	3.87622	0.853327	0.38917
P0A6H8	P0A6H8	Cardiolipin synthase A	clsA	-2.31266	-2.58182	-2.46056	-1.06325	-1.98681	-6.45907	0.15115	-0.718028
P0A6I3	P0A6I3	Pantothenate kinase	coaA	-0.0627041	-0.527498	-0.228977	-0.258472	-0.450975	-0.173674	0.0808449	-0.021314
P0A6J3	P0A6J3	Sulfate transporter CysZ	cysZ	-6.45907	-2.84381	-6.45907	-3.41238	-2.66425	-3.2781	0.793568	2.13574
P0A6J5	P0A6J5	D-amino acid dehydrogenase	dadA	4.28576	4.33821	4.31626	3.58197	3.91035	3.38015	1.37115	-0.689256
P0A6J8	P0A6J8	D-alanine--D-alanine ligase A	ddlA	1.51708	0.933535	1.23273	1.34102	1.19945	1.04286	0.0734372	-0.0333373
P0A6K1	P0A6K1	Diaminopimelate epimerase	dapF	-1.69709	-1.83248	-1.70359	-1.97746	-1.70247	-6.45907	0.39185	-1.63528
P0A6K6	P0A6K6	Phosphopentomutase	deoB	4.25294	2.68533	2.62107	3.88258	3.61469	3.54057	0.429695	0.492834
P0A6L0	P0A6L0	Deoxyribose-phosphate aldolase	deoC	-0.821348	-4.04898	-4.26391	-0.77701	-3.84695	-6.45907	0.310063	-0.649595
P0A6L2	P0A6L2	4-hydroxy-tetrahydrodipicolinate synthase	dapA	-0.956509	-6.45907	-6.45907	-0.300625	-3.55387	-4.05471	0.999113	1.98848
P0A6L4	P0A6L4	N-acetylneuraminate lyase	nanA	-2.46054	-6.45907	-1.48152	-2.75668	-3.68211	-5.65696	0.09408	-0.564871
P0A6M2	P0A6M2	Disulfide bond formation protein B	dsbB	-3.62254	-2.45325	-2.73712	-6.45907	-2.64246	-2.65741	0.395853	-0.982011
P0A6M8	P0A6M8	Elongation factor G	fusA	7.49745	6.77834	6.78564	7.60311	6.87099	7.08374	0.884867	0.165468
P0A6P1	P0A6P1	Elongation factor Ts	tsf	3.14253	0.632122	-2.28442	3.16105	0.48144	0.0657406	0.340797	0.739333
P0A6P5	P0A6P5	GTPase Der	der	2.52188	2.2807	2.72846	2.62011	2.48792	2.84197	1.26217	0.139652
P0A6P7	P0A6P7	Probable GTP-binding protein EngB	engB	-1.29741	-0.496973	-0.779705	-1.55457	-1.36391	0.110611	0.0488389	-0.0779279
P0A6P9	P0A6P9	Enolase	eno	3.93863	-0.590555	-1.12278	4.12573	1.49089	1.15992	0.821145	1.51709
P0A6Q3	P0A6Q3	3-hydroxydecanoyl-[acyl-carrier-protein] dehydratase	fabA	-2.30278	-4.37455	-6.45907	-0.684195	-3.89058	-3.50881	0.847971	1.68427
P0A6R0	P0A6R0	3-oxoacyl-[acyl-carrier-protein] synthase 3	fabH	6.07209	5.38642	5.23796	6.0054	5.53916	5.45746	0.443805	0.101852
P0A6S0	P0A6S0	Flagellar L-ring protein	flgH	-6.45907	-2.60414	-3.38389	-3.41029	-2.85952	-2.42289	0.489361	1.25146
P0A6S7	P0A6S7	Glycerol-3-phosphate dehydrogenase [NAD(P)+]	gpsA	-3.08241	-4.07478	-6.45907	-1.71008	-3.75602	-2.09269	0.623896	2.01916
P0A6T1	P0A6T1	Glucose-6-phosphate isomerase	pgi	2.27495	1.62244	1.75947	2.64506	1.62255	2.19726	0.72993	0.269336
P0A6T5	P0A6T5	GTP cyclohydrolase 1	folE	1.30925	2.09362	2.67343	1.49238	2.78408	3.24262	1.0555	0.480928
P0A6U3	P0A6U3	tRNA uridine 5-carboxymethylaminomethyl modification enzyme MnmG	mnmG	-0.547783	-2.49337	-1.51934	-1.47587	-1.91631	-2.79717	0.355857	-0.542955
P0A6U8	P0A6U8	Glycogen synthase	glgA	3.72379	2.19184	2.31872	3.75822	2.38918	2.90129	0.625591	0.271446
P0A6V1	P0A6V1	Glucose-1-phosphate adenylyltransferase	glgC	3.25588	3.14042	3.44391	2.87619	3.13935	2.96206	0.725422	-0.287539
P0A6V8	P0A6V8	Glucokinase	glk	3.19528	2.39065	3.33516	2.73301	3.68291	3.43433	0.214566	0.309719
P0A6W0	P0A6W0	Glutaminase 2	glsA2	-2.05251	-2.46023	-2.19485	-0.553516	-1.75071	-1.53618	1.14065	0.955727
P0A6W3	P0A6W3	Phospho-N-acetylmuramoyl-pentapeptide-transferase	mraY	1.76911	0.922892	0.367044	1.62792	1.27847	0.0466938	0.0567968	-0.0353171
P0A6W5	P0A6W5	Transcription elongation factor GreA	greA	-6.45907	-6.45907	-6.45907	-3.91566	-4.00502	-2.75752	1.72903	2.89967
P0A6W9	P0A6W9	Glutamate--cysteine ligase	gshA	5.69866	5.01348	4.48288	5.53431	5.01618	5.50357	0.283771	0.286346
P0A6X1	P0A6X1	Glutamyl-tRNA reductase	hemA	-2.37498	-1.59635	-0.812597	-6.45907	-1.41909	-1.30723	0.416948	-1.46715
P0A6X3	P0A6X3	RNA-binding protein Hfq	hfq	5.94871	-3.82796	-3.60811	5.60119	1.66589	1.40435	0.673259	3.38626
P0A6Y5	P0A6Y5	33 kDa chaperonin	hslO	4.71303	4.3012	4.10955	3.86445	4.37875	4.52542	0.105827	-0.118387
P0A6Y8	P0A6Y8	Chaperone protein DnaK	dnaK	4.57654	2.09093	2.16557	4.62345	3.96181	3.92878	0.76079	1.227
P0A6Z1	P0A6Z1	Chaperone protein HscA	hscA	-0.789129	-1.7038	-0.310129	-0.367859	-0.478752	-2.01659	0.00709653	-0.0200481
P0A6Z3	P0A6Z3	Chaperone protein HtpG	htpG	5.33322	5.31183	5.32256	4.7426	5.59842	5.62624	0.000118369	-0.000113805
P0A705	P0A705	Translation initiation factor IF-2	infB	4.84169	4.42869	4.4028	4.69418	4.69459	4.55011	0.262825	0.088569
P0A707	P0A707	Translation initiation factor IF-3;Translation initiation factor IF-3, N-terminally processed;Translation initiation factor IF-3S	infC	-1.99772	-6.45907	-6.45907	-2.93416	-2.48526	-1.41516	0.551301	2.69376
P0A715	P0A715	2-dehydro-3-deoxyphosphooctonate aldolase	kdsA	4.33566	3.28447	3.05747	4.44221	3.49366	4.05649	0.584484	0.438253
P0A717	P0A717	Ribose-phosphate pyrophosphokinase	prs	4.70836	4.82705	4.49646	4.73166	4.80949	4.45952	0.209516	-0.010402
P0A722	P0A722	Acyl-[acyl-carrier-protein]--UDP-N-acetylglucosamine O-acyltransferase	lpxA	2.68758	1.88018	1.78197	3.37266	2.17107	2.48816	1.27241	0.560722
P0A725	P0A725	UDP-3-O-[3-hydroxymyristoyl] N-acetylglucosamine deacetylase	lpxC	1.36748	0.460045	0.720928	0.630751	0.764469	0.761772	0.144573	-0.130487
P0A744	P0A744	Peptide methionine sulfoxide reductase MsrA	msrA	0.775698	-0.693913	-2.33341	1.17655	-0.960529	-1.38832	0.384599	0.359776
P0A749	P0A749	UDP-N-acetylglucosamine 1-carboxyvinyltransferase	murA	5.18106	4.56401	5.11815	5.31853	4.71628	4.59538	0.118948	-0.0776806
P0A761	P0A761	Putative N-acetylmannosamine-6-phosphate 2-epimerase	nanE	-0.43162	-4.20953	-4.21828	-1.41497	-2.28473	-1.59044	0.404109	1.18976
P0A786	P0A786	Aspartate carbamoyltransferase catalytic chain	pyrB	1.77731	2.08637	2.33705	1.36747	2.20179	1.68829	0.525393	-0.314393
P0A796	P0A796	ATP-dependent 6-phosphofructokinase isozyme 1	pfkA	5.88749	5.58922	5.76594	5.84157	5.86071	5.71845	0.199262	0.0593599
P0A799	P0A799	Phosphoglycerate kinase	pgk	3.72081	1.16075	1.7044	3.63169	2.0146	1.64349	0.277485	0.234606
P0A7A2	P0A7A2	Probable phosphoglycerate mutase GpmB	gpmB	0.450708	-0.243164	-0.678867	0.670382	-0.569355	0.258257	0.277252	0.276869
P0A7A7	P0A7A7	Glycerol-3-phosphate acyltransferase	plsB	2.78196	2.27415	2.738	2.43405	2.50928	2.86644	0.00903928	0.00522232
P0A7B1	P0A7B1	Polyphosphate kinase	ppk	0.65711	0	0.360485	0.965582	0.266487	0.631268	2.65159	0.281914
P0A7B3	P0A7B3	NAD kinase	nadK	1.50409	-1.2037	0.245224	1.33127	0.127127	1.20933	0.587481	0.707372
P0A7B5	P0A7B5	Glutamate 5-kinase	proB	2.74151	2.32541	2.6126	3.13594	2.14097	2.83928	0.312986	0.145558
P0A7D4	P0A7D4	Adenylosuccinate synthetase	purA	4.87231	4.2227	4.3478	5.14246	4.65248	4.62753	1.61716	0.326555
P0A7D7	P0A7D7	Phosphoribosylaminoimidazole-succinocarboxamide synthase	purC	-0.217598	0.149397	-0.169481	-0.845858	0.46344	0.502295	0.103696	0.119186
P0A7E1	P0A7E1	Dihydroorotate dehydrogenase (quinone)	pyrD	1.52732	0.0558319	1.12253	0.741919	0.73242	0.738583	0.129217	-0.164251
P0A7E3	P0A7E3	Orotate phosphoribosyltransferase	pyrE	1.08833	0.326502	-0.089529	1.6827	-0.185331	-0.0505676	0.0406342	0.0404994
P0A7E5	P0A7E5	CTP synthase	pyrG	5.64779	5.48075	5.65314	5.62308	5.88024	5.73158	0.445573	0.151075
P0A7E9	P0A7E9	Uridylate kinase	pyrH	-4.45298	-6.45907	-6.45907	-2.95491	-4.64867	-4.35318	2.03048	1.80479
P0A7F9	P0A7F9	S-adenosylmethionine:tRNA ribosyltransferase-isomerase	queA	1.33721	1.38456	1.4945	1.6704	1.64749	1.50693	0.763071	0.202854
P0A7G6	P0A7G6	Protein RecA	recA	3.77346	3.62926	3.70648	3.64683	3.5529	3.80353	0.184322	-0.0353177
P0A7I0	P0A7I0	Peptide chain release factor 1	prfA	2.28709	0.569359	1.30984	2.29664	1.45855	2.05774	0.740379	0.548881
P0A7I4	P0A7I4	Peptide chain release factor 3	prfC	3.60606	3.19222	3.39251	3.89737	3.23664	3.05558	0.000668292	-0.000397364
P0A7J7	P0A7J7	50S ribosomal protein L11	rplK	-1.77246	-3.18608	-2.67081	-2.30025	-2.81438	-0.961866	0.293084	0.517616
P0A7L0	P0A7L0	50S ribosomal protein L1	rplA	1.90331	-2.66452	-2.34835	2.17191	-1.30679	-0.20319	0.832506	1.25716
P0A7L3	P0A7L3	50S ribosomal protein L20	rplT	-0.0550213	-1.76736	-2.05184	0.311499	-2.53524	-1.24244	0.0972418	0.136016
P0A7M2	P0A7M2	50S ribosomal protein L28	rpmB	-6.45907	-2.72261	-6.45907	-1.35004	-1.89582	-2.01884	0.915399	3.45868
P0A7S9	P0A7S9	30S ribosomal protein S13	rpsM	-2.05698	-6.45907	-6.45907	1.61688	1.70942	2.50368	1.28386	6.93503
P0A7V0	P0A7V0	30S ribosomal protein S2	rpsB	4.24384	3.11436	2.81219	4.42131	2.99416	4.11526	0.392256	0.453444
P0A7V3	P0A7V3	30S ribosomal protein S3	rpsC	6.67383	4.88017	5.49928	6.42551	5.47161	5.54062	0.183967	0.12815
P0A7V8	P0A7V8	30S ribosomal protein S4	rpsD	3.12195	0.945866	1.66183	3.39319	1.8658	2.28065	1.07338	0.603329
P0A7Y0	P0A7Y0	Ribonuclease 3	rnc	-2.241	-4.70161	-4.36519	-3.82841	-2.8323	-2.54972	0.219581	0.699124
P0A7Z4	P0A7Z4	DNA-directed RNA polymerase subunit alpha	rpoA	6.52551	5.75984	5.74467	6.36303	6.41947	6.19077	0.481596	0.314417
P0A805	P0A805	Ribosome-recycling factor	frr	-3.75993	-6.45907	-6.45907	-1.87286	-3.90121	-3.22542	1.65175	2.55953
P0A817	P0A817	S-adenosylmethionine synthase	metK	3.3918	2.93384	3.29409	3.09015	3.19377	3.17751	0.108053	-0.0527636
P0A823	P0A823	Sugar fermentation stimulation protein A	sfsA	-1.18135	-2.46456	-1.8379	-1.36463	-2.5777	-1.64229	0.096921	-0.0336005
P0A825	P0A825	Serine hydroxymethyltransferase	glyA	3.72721	3.76899	3.46437	3.81693	3.77636	3.8466	0.529772	0.159774
P0A830	P0A830	Aerobic C4-dicarboxylate transport protein	dctA	0.182772	0.476599	0.706022	0.199703	1.09211	0.884686	0.569289	0.270368
P0A832	P0A832	SsrA-binding protein	smpB	0.776501	-2.11596	-1.73974	-0.747997	-1.31916	-1.68508	0.111134	-0.224342
P0A836	P0A836	Succinyl-CoA ligase [ADP-forming] subunit beta	sucC	8.50448	8.36997	8.37876	8.42533	8.5043	8.75136	0.410584	0.142593
P0A847	P0A847	Queuine tRNA-ribosyltransferase	tgt	1.22354	-0.209148	-1.33289	0.152206	0.333591	0.629238	0.193666	0.477847
P0A850	P0A850	Trigger factor	tig	3.72595	1.22891	1.92068	4.07771	2.1332	2.01869	0.702507	0.451356
P0A853	P0A853	Tryptophanase	tnaA	9.69615	9.31519	9.30466	8.56466	7.22433	7.17556	1.4965	-1.78381
P0A855	P0A855	Protein TolB	tolB	1.87892	1.84929	1.8522	1.8379	1.05815	1.25533	0.774182	-0.476343
P0A862	P0A862	Thiol peroxidase	tpx	-0.979107	-6.45907	-3.99384	0.320936	-1.37891	-0.323227	1.0295	3.35027
P0A867	P0A867	Transaldolase A	talA	3.53704	2.59684	2.10472	3.03267	2.71226	3.04976	0.153659	0.185364
P0A870	P0A870	Transaldolase B	talB	6.09751	6.44346	6.55883	6.20512	6.66838	6.51596	0.469838	0.096557
P0A877	P0A877	Tryptophan synthase alpha chain	trpA	-1.40514	-5.14156	-2.23364	-1.31194	-2.84133	-1.21765	0.662056	1.13647
P0A879	P0A879	Tryptophan synthase beta chain	trpB	0.425777	-6.45907	-5.22705	-0.239004	-0.646252	-0.196323	0.622715	3.39292
P0A884	P0A884	Thymidylate synthase	thyA	2.19882	3.25906	3.5091	2.26344	3.57573	3.2937	0.122975	0.0552979
P0A887	P0A887	Ubiquinone/menaquinone biosynthesis C-methyltransferase UbiE	ubiE	1.93478	0.706182	1.60534	1.14773	1.42669	1.45253	0.0542771	-0.0731144
P0A894	P0A894	RNase adapter protein RapZ	rapZ	2.44342	0.6126	0.552208	2.02629	0.682325	2.01014	0.238347	0.370176
P0A8A4	P0A8A4	Phosphoenolpyruvate synthase regulatory protein	ppsR	0.952644	-0.622946	0.175346	1.06647	0.647272	0.467871	0.584682	0.558855
P0A8B5	P0A8B5	Nucleoid-associated protein YbaB	ybaB	-6.45907	-6.45907	-6.45907	-0.432287	-1.78224	-0.633249	2.23849	5.50981
P0A8E1	P0A8E1	UPF0227 protein YcfP	ycfP	1.57722	-0.692842	0.0110703	2.34061	0.460989	1.3814	1.59736	1.09585
P0A8F0	P0A8F0	Uracil phosphoribosyltransferase	upp	-0.104065	-1.79269	-4.29889	0.609602	-0.0520611	2.37852	0.619737	3.0439
P0A8F4	P0A8F4	Uridine kinase	udk	0.925488	-0.902039	-0.42152	1.26594	-0.378462	0.364126	1.29237	0.549892
P0A8F8	P0A8F8	UvrABC system protein B	uvrB	1.46046	1.46011	1.36016	1.53848	1.13855	1.68823	0.0480543	0.0281792
P0A8G0	P0A8G0	UvrABC system protein C	uvrC	-2.09335	-4.29973	-2.1416	-1.17803	-1.24948	-2.4486	0.468792	1.21952
P0A8G3	P0A8G3	Uronate isomerase	uxaC	-0.724173	-0.0618057	-0.826685	0.146555	-0.0607471	0.0655098	0.737373	0.587994
P0A8G6	P0A8G6	NAD(P)H dehydrogenase (quinone)	wrbA	2.70525	-0.54413	-0.465771	3.18206	1.48957	1.78543	0.97963	1.58724
P0A8I3	P0A8I3	UPF0246 protein YaaA	yaaA	-0.104435	-2.02388	-2.03828	0.19663	-1.56833	-0.810286	0.831465	0.661537
P0A8J8	P0A8J8	ATP-dependent RNA helicase RhlB	rhlB	4.33007	3.73929	4.16598	4.12895	3.87807	3.95386	0.292189	-0.0914872
P0A8K1	P0A8K1	Phosphatidylserine decarboxylase proenzyme;Phosphatidylserine decarboxylase alpha chain;Phosphatidylserine decarboxylase beta chain	psd	2.8919	2.37415	2.35425	2.81804	2.46262	3.12027	0.378637	0.260211
P0A8L1	P0A8L1	Serine--tRNA ligase	serS	5.65844	5.03908	5.36664	5.61111	5.71069	5.55083	0.479799	0.269495
P0A8M0	P0A8M0	Asparagine--tRNA ligase	asnS	7.02642	7.08248	6.80697	6.85178	7.10261	7.12537	0.130854	0.0546271
P0A8M3	P0A8M3	Threonine--tRNA ligase	thrS	6.93479	7.1442	7.02905	6.84185	7.2327	7.06384	0.0613593	0.0101147
P0A8N3	P0A8N3	Lysine--tRNA ligase	lysS	6.14219	5.72147	5.98165	6.31465	6.02651	5.89938	0.43647	0.131742
P0A8N5	P0A8N5	Lysine--tRNA ligase, heat inducible	lysU	5.50719	5.28876	5.24633	5.53867	5.45196	5.83727	0.583159	0.261872
P0A8P8	P0A8P8	Tyrosine recombinase XerD	xerD	-2.34557	-2.53176	-1.29933	-6.45907	-1.62848	-2.82583	0.409476	-1.5789
P0A8R7	P0A8R7	UPF0283 membrane protein YcjF	ycjF	1.39054	1.04697	1.04234	-0.129047	1.10051	1.5485	0.1843	-0.319964
P0A8R9	P0A8R9	HTH-type transcriptional regulator HdfR	hdfR	1.24203	0.131865	0.348776	0.928677	0.407761	0.483631	0.0595663	0.0324656
P0A8S1	P0A8S1	HTH-type transcriptional regulator ArgP	argP	-2.90183	-5.40036	-3.25412	-1.07847	-4.02391	-2.63188	1.16716	1.27401
P0A8T7	P0A8T7	DNA-directed RNA polymerase subunit beta	rpoC	6.32017	5.94013	6.04854	6.37944	5.80939	5.82156	0.445657	-0.0994892
P0A8U2	P0A8U2	UPF0294 protein YafD	yafD	-4.72785	-4.71141	-3.83657	-3.87957	-5.08484	-3.19138	0.369185	0.373345
P0A8V2	P0A8V2	DNA-directed RNA polymerase subunit beta	rpoB	5.71363	4.76435	5.08984	5.7289	5.02392	4.92416	0.0993074	0.0363852
P0A8Y5	P0A8Y5	Sugar phosphatase YidA	yidA	-1.28933	-6.45907	-6.45907	-2.65652	-4.32303	-2.9043	0.368203	1.44121
P0A903	P0A903	Outer membrane protein assembly factor BamC	bamC	-1.21451	0.927353	1.2472	-0.302475	1.51787	1.13402	0.575616	0.463123
P0A924	P0A924	Phosphatidylglycerophosphatase B	pgpB	-6.45907	-3.97003	-3.45863	-3.662	-1.30583	-3.72259	0.647809	1.73244
P0A935	P0A935	Membrane-bound lytic murein transglycosylase A	mltA	-2.38574	-0.662701	0.110888	-2.18585	-0.840427	-0.0273075	0.109312	-0.0386785
P0A940	P0A940	Outer membrane protein assembly factor BamA	bamA	-0.39534	0.388899	-0.154016	-0.117743	0.735413	0.24099	2.00412	0.339706
P0A951	P0A951	Spermidine N(1)-acetyltransferase	speG	-0.888302	0.0594349	-0.975538	0.409758	-1.18518	0.575876	0.214757	0.534952
P0A953	P0A953	3-oxoacyl-[acyl-carrier-protein] synthase 1	fabB	6.52833	6.35144	6.07581	6.75935	6.66165	6.55989	1.35026	0.341768
P0A959	P0A959	Glutamate-pyruvate aminotransferase AlaA	alaA	3.11061	1.95106	1.4616	2.97539	2.06874	2.34564	0.351263	0.288837
P0A962	P0A962	L-asparaginase 1	ansA	-0.305099	-0.39081	-1.10674	0.638153	-1.2097	-2.53996	0.220027	-0.436288
P0A988	P0A988	DNA polymerase III subunit beta	dnaN	3.41	2.68601	2.55534	3.07202	3.00671	2.90621	0.17406	0.111194
P0A991	P0A991	Fructose-bisphosphate aldolase class 1	fbaB	-1.90294	-3.08007	-2.87441	-1.06012	-1.67057	-1.7451	1.68996	1.12721
P0A993	P0A993	Fructose-1,6-bisphosphatase class 1	fbp	5.44884	4.88965	5.10323	5.06193	4.68854	4.52066	1.14721	-0.390195
P0A996	P0A996	Anaerobic glycerol-3-phosphate dehydrogenase subunit C	glpC	-0.994894	-3.47814	-2.00847	1.09974	0.643066	0.837824	1.44047	3.02071
P0A9A6	P0A9A6	Cell division protein FtsZ	ftsZ	4.01986	2.87778	2.76437	4.05845	3.1941	3.45231	0.68643	0.347614
P0A9B2	P0A9B2	Glyceraldehyde-3-phosphate dehydrogenase A	gapA	7.84604	7.98414	7.73616	7.49912	7.73935	8.00359	0.202807	-0.108091
P0A9B6	P0A9B6	D-erythrose-4-phosphate dehydrogenase	epd	1.5618	0.172447	0.0809059	1.02924	-0.246401	0.640436	0.129292	-0.130625
P0A9C0	P0A9C0	Anaerobic glycerol-3-phosphate dehydrogenase subunit A	glpA	3.83347	2.21578	2.64123	3.69813	2.70365	3.18384	0.517679	0.29838
P0A9C5	P0A9C5	Glutamine synthetase	glnA	4.88707	4.72286	4.64613	5.0485	5.04124	5.54322	0.752908	0.458966
P0A9C9	P0A9C9	Fructose-1,6-bisphosphatase 1 class 2	glpX	-0.265612	-1.79315	-3.65213	-0.453585	-2.60839	-1.05	0.178968	0.532971
P0A9D2	P0A9D2	Glutathione S-transferase GstA	gstA	-3.74192	-4.26614	-1.49632	-3.24651	-2.0292	-1.75558	0.419356	0.824362
P0A9D4	P0A9D4	Serine acetyltransferase	cysE	-1.07084	0.4804	0.549366	0.805227	-0.0717602	0.259214	0.156073	0.344585
P0A9D8	P0A9D8	2,3,4,5-tetrahydropyridine-2,6-dicarboxylate N-succinyltransferase	dapD	6.40831	5.53999	5.67267	6.41521	5.93199	5.89797	0.692472	0.208068
P0A9E0	P0A9E0	Arabinose operon regulatory protein	araC	-3.13794	-2.76203	-2.1721	-3.64786	-2.4281	-2.71096	0.307409	-0.23828
P0A9F3	P0A9F3	HTH-type transcriptional regulator CysB	cysB	3.55769	3.26224	2.87142	3.40556	2.98921	3.13992	0.107635	-0.0522213
P0A9F6	P0A9F6	Glycine cleavage system transcriptional activator	gcvA	-1.46198	-2.70259	-3.27581	-2.59756	-2.70583	-3.0259	0.25288	-0.296305
P0A9G6	P0A9G6	Isocitrate lyase	aceA	5.60114	5.60327	5.64493	5.30224	6.01364	5.7438	0.116223	0.0701148
P0A9H3	P0A9H3	Lysine decarboxylase, inducible	cadA	-2.63214	-1.68835	-1.11805	-1.46338	-1.6226	-2.2291	0.0196183	0.0411555
P0A9H7	P0A9H7	Cyclopropane-fatty-acyl-phospholipid synthase	cfa	2.75206	2.79913	2.99939	2.90689	2.38471	2.46352	0.469677	-0.265151
P0A9I3	P0A9I3	Glycine cleavage system transcriptional repressor	gcvR	-1.54706	-1.88063	-2.92048	-0.123491	-1.50591	-0.31344	0.822536	1.46844
P0A9J0	P0A9J0	Ribonuclease G	rng	-3.96524	-4.45105	-4.37032	-2.41245	-4.25394	-3.2878	0.851628	0.944143
P0A9J8	P0A9J8	P-protein;Chorismate mutase;Prephenate dehydratase	pheA	-1.48919	-2.21173	-2.23644	-1.53802	-2.66702	-2.55713	0.829277	-0.274937
P0A9K3	P0A9K3	PhoH-like protein	ybeZ	3.24669	3.14382	3.0864	2.68965	3.05328	3.1195	0.428933	-0.204824
P0A9K7	P0A9K7	Phosphate-specific transport system accessory protein PhoU	phoU	0.00152397	-0.752777	-2.52795	0.251511	-2.25511	-0.76762	0.0584863	0.169326
P0A9K9	P0A9K9	FKBP-type peptidyl-prolyl cis-trans isomerase SlyD	slyD	6.51543	5.37827	5.3217	6.45832	4.88363	5.84412	0.0103127	-0.0097777
P0A9L3	P0A9L3	FKBP-type 22 kDa peptidyl-prolyl cis-trans isomerase	fklB	-2.71633	-6.45907	-4.03877	0.178171	-2.54966	-1.59351	1.71751	3.08306
P0A9L8	P0A9L8	Pyrroline-5-carboxylate reductase	proC	-1.4632	-0.309811	-1.49255	-0.590096	-1.71805	-3.22503	0.343063	-0.755873
P0A9M2	P0A9M2	Hypoxanthine phosphoribosyltransferase	hpt	0.644049	0.0397377	0.805323	2.1359	0.865463	1.02789	0.832249	0.846717
P0A9M8	P0A9M8	Phosphate acetyltransferase	pta	4.17759	3.67776	4.00794	4.05024	3.96594	3.75985	0.0583096	-0.029089
P0A9N4	P0A9N4	Pyruvate formate-lyase 1-activating enzyme	pflA	3.63445	2.72951	2.7295	3.16017	3.13684	2.83107	0.0139302	0.0115433
P0A9P0	P0A9P0	Dihydrolipoyl dehydrogenase	lpdA	3.23086	-0.269411	-0.00344086	3.31026	1.36419	0.423271	0.570031	0.71324
P0A9P4	P0A9P4	Thioredoxin reductase	trxB	-0.850309	-6.45907	-1.73236	-0.384378	-3.66895	-2.91278	0.215358	0.691882
P0A9P6	P0A9P6	ATP-dependent RNA helicase DeaD	deaD	5.39025	4.4892	4.54831	4.43399	4.47149	4.71955	0.281485	-0.267576
P0A9P9	P0A9P9	Gluconate 5-dehydrogenase	idnO	-1.27142	-2.62813	-0.740446	-1.22275	-2.38967	-4.60003	0.330998	-1.19082
P0A9Q1	P0A9Q1	Aerobic respiration control protein ArcA	arcA	1.0652	-0.406693	-1.20827	1.38912	-0.145386	0.2801	0.647142	0.691197
P0A9Q5	P0A9Q5	Acetyl-coenzyme A carboxylase carboxyl transferase subunit beta	accD	5.17441	4.79838	4.85942	5.36484	5.00085	5.57269	0.780609	0.368724
P0A9Q7	P0A9Q7	Aldehyde-alcohol dehydrogenase;Alcohol dehydrogenase;Acetaldehyde dehydrogenase [acetylating];Pyruvate-formate-lyase deactivase	adhE	4.93022	4.61773	4.76777	4.85114	4.98112	4.95279	0.458845	0.156439
P0A9Q9	P0A9Q9	Aspartate-semialdehyde dehydrogenase	asd	4.89759	4.66369	4.84448	4.95611	4.56995	4.72915	0.341187	-0.050183
P0A9R7	P0A9R7	Cell division ATP-binding protein FtsE	ftsE	-0.615923	-2.85057	-2.87354	0.399351	-3.29523	-1.09444	0.452472	0.783237
P0A9S3	P0A9S3	Galactitol-1-phosphate 5-dehydrogenase	gatD	7.48551	7.82199	7.5739	7.29761	7.61741	7.88108	0.0549776	-0.0284316
P0A9T0	P0A9T0	D-3-phosphoglycerate dehydrogenase	serA	4.42879	3.60347	4.09775	4.20857	3.29306	2.58432	0.613024	-0.681356
P0A9U3	P0A9U3	Uncharacterized ABC transporter ATP-binding protein YbiT	ybiT	3.51978	2.26564	2.72257	3.48537	2.63487	3.13574	0.653364	0.249327
P0A9V1	P0A9V1	Lipopolysaccharide export system ATP-binding protein LptB	lptB	1.97723	0.119081	0.911121	1.49505	0.321657	1.74523	0.170809	0.184833
P0A9W3	P0A9W3	Energy-dependent translational throttle protein EttA	ettA	3.10958	1.60118	2.32658	2.83067	2.99144	3.10083	0.48658	0.628532
P0A9W9	P0A9W9	Protein YrdA	yrdA	0.112427	-4.9038	-5.18212	0.441925	-4.10455	-0.781357	0.540351	1.84317
P0A9X1	P0A9X1	Zinc import ATP-binding protein ZnuC	znuC	-1.14219	-2.32047	-2.17004	-1.03208	-2.0185	-2.48942	0.0545938	0.0309029
P0A9X4	P0A9X4	Rod shape-determining protein MreB	mreB	3.88203	2.92299	3.6301	4.24631	3.43027	3.69088	0.847275	0.310776
P0AA16	P0AA16	Transcriptional regulatory protein OmpR	ompR	2.33777	1.45833	1.98942	2.52487	1.89983	2.65168	1.0531	0.430286
P0AA25	P0AA25	Thioredoxin-1	trxA	-2.45325	-4.71002	-4.94027	-0.984159	-3.21918	-2.45197	1.4868	1.81608
P0AA43	P0AA43	Ribosomal small subunit pseudouridine synthase A	rsuA	-1.66883	-3.50279	-6.45907	-2.33907	-4.49965	-0.26359	0.23231	1.50946
P0AA53	P0AA53	Protein QmcA	qmcA	-0.47901	0.618158	-1.41178	-1.084	-1.35115	-0.75758	0.31235	-0.640032
P0AA78	P0AA78	Hexuronate transporter	exuT	-1.78301	-0.502151	-0.788847	-2.5498	0.0497513	-1.84145	0.316397	-0.422499
P0AA80	P0AA80	Probable galactarate transporter	garP	-0.198683	-1.10065	-1.16147	-0.153454	-1.28902	-2.26591	0.44657	-0.415862
P0AA93	P0AA93	Sensor histidine kinase YpdA	ypdA	-3.22892	-6.45907	-4.38612	-3.42852	-3.96737	-3.11789	0.574043	1.18678
P0AAA1	P0AAA1	Inner membrane protein YagU	yagU	1.18466	0.989969	0.518957	0.919285	-0.31436	0.384111	0.577723	-0.568182
P0AAB4	P0AAB4	3-octaprenyl-4-hydroxybenzoate carboxy-lyase	ubiD	-3.79608	-1.90708	-3.1298	-0.652142	-1.93003	-1.80701	0.605845	1.48126
P0AAB6	P0AAB6	UTP--glucose-1-phosphate uridylyltransferase	galF	0.547338	-2.08476	-2.39829	0.427631	-1.69601	-2.21574	0.38173	0.15053
P0AAC0	P0AAC0	Universal stress protein E	uspE	5.12398	3.56282	3.79842	4.66526	3.77415	3.9144	0.0687479	-0.0438016
P0AAD6	P0AAD6	Serine transporter	sdaC	-1.14959	-2.05543	-0.775776	-0.780819	-0.873428	-1.42127	0.203637	0.301757
P0AAE0	P0AAE0	D-serine/D-alanine/glycine transporter	cycA	-0.540827	1.54301	0.343248	-0.615675	-0.215317	0.164722	0.464173	-0.670567
P0AAF6	P0AAF6	Arginine transport ATP-binding protein ArtP	artP	-0.151827	-2.2634	-1.40701	-0.662437	-3.01408	-1.25841	0.520426	-0.370895
P0AAG0	P0AAG0	Dipeptide transport ATP-binding protein DppD	dppD	-0.0127907	-0.310249	-1.01366	-0.617477	-0.814468	-0.310516	0.10898	-0.135254
P0AAG3	P0AAG3	Glutamate/aspartate transport ATP-binding protein GltL	gltL	2.66883	0.280375	-0.259968	1.99851	0.681679	-0.984386	0.335671	-0.331144
P0AAG5	P0AAG5	Multidrug resistance-like ATP-binding protein MdlB	mdlB	-2.61933	-2.95726	-2.43865	-2.5456	-3.9496	-1.32957	0.0332959	0.0634899
P0AAG8	P0AAG8	Galactose/methyl galactoside import ATP-binding protein MglA	mglA	2.86421	2.45814	2.77507	3.35503	2.37448	2.4819	0.052523	0.0380001
P0AAH0	P0AAH0	Phosphate import ATP-binding protein PstB	pstB	-1.91769	3.73287	-0.781279	-0.423594	-0.976536	-0.462545	0.178997	-0.965525
P0AAH4	P0AAH4	Peptide transport system ATP-binding protein SapD	sapD	-2.44501	-6.45907	-3.88873	-3.66324	-3.11164	-2.38667	0.33942	1.21042
P0AAI3	P0AAI3	ATP-dependent zinc metalloprotease FtsH	ftsH	0.2307	1.85295	2.20843	0.313391	2.41172	2.79168	0.888955	0.408234
P0AAI5	P0AAI5	3-oxoacyl-[acyl-carrier-protein] synthase 2	fabF	5.52075	5.46144	5.38394	5.50125	5.24956	5.52773	0.095245	-0.0291983
P0AAI9	P0AAI9	Malonyl CoA-acyl carrier protein transacylase	fabD	5.19335	4.70202	4.78782	5.02363	4.81278	5.02238	0.172024	0.0585334
P0AAJ5;P0AAJ3	P0AAJ5	Formate dehydrogenase-O iron-sulfur subunit	fdoH	-2.85015	-1.55336	-3.40882	-2.45466	-2.83051	-1.74247	0.103505	0.261564
P0AAT4	P0AAT4	Miniconductance mechanosensitive channel YbdG	ybdG	0.477652	2.11853	2.11145	0.215363	2.34121	2.11393	0.0279348	-0.0123755
P0AAX8	P0AAX8	Probable L,D-transpeptidase YbiS	ybiS	2.96462	1.41997	1.7177	3.24848	1.64736	2.14225	1.47429	0.311928
P0AAZ4	P0AAZ4	Replication-associated recombination protein A	rarA	0.962141	0.184263	3.73235	0.395931	0.110746	2.93736	0.813309	-0.478238
P0AB03	P0AB03	Uncharacterized protein YcbJ	ycbJ	-3.59989	-6.45907	-1.99944	-1.18232	-2.71486	-5.02931	0.177519	1.04397
P0AB38	P0AB38	Penicillin-binding protein activator LpoB	lpoB	-2.80956	-4.14713	-2.92874	-4.39229	-3.02057	-1.43566	0.12167	0.345639
P0AB58	P0AB58	Lipopolysaccharide assembly protein B	lapB	-4.59489	-0.693127	-0.757971	-4.17779	-1.317	-0.105894	0.129947	0.148433
P0AB67	P0AB67	NAD(P) transhydrogenase subunit beta	pntB	1.55912	1.77361	1.46049	1.39672	2.66008	1.91686	0.487666	0.393486
P0AB71	P0AB71	Fructose-bisphosphate aldolase class 2	fbaA	5.66688	4.69125	4.64525	5.58727	5.26551	5.06582	0.581294	0.305076
P0AB77	P0AB77	2-amino-3-ketobutyrate coenzyme A ligase	kbl	5.80793	5.63567	5.62664	5.73284	6.18974	5.91758	0.530534	0.256641
P0AB80	P0AB80	Branched-chain-amino-acid aminotransferase	ilvE	1.66085	0.962877	1.66123	1.38405	1.29658	1.79483	0.120581	0.0635014
P0AB89	P0AB89	Adenylosuccinate lyase	purB	4.2849	3.49993	3.51268	4.17402	3.8324	3.53943	0.227612	0.0827796
P0AB91	P0AB91	Phospho-2-dehydro-3-deoxyheptonate aldolase, Phe-sensitive	aroG	1.56619	1.22768	1.1282	2.13321	2.24223	1.8929	1.57951	0.78209
P0ABA6	P0ABA6	ATP synthase gamma chain	atpG	0.841684	1.58268	1.37865	2.1759	2.07255	1.49173	0.666391	0.645722
P0ABB0	P0ABB0	ATP synthase subunit alpha	atpA	7.35416	7.16812	7.28149	7.28574	7.42411	7.45646	0.467463	0.120846
P0ABB4	P0ABB4	ATP synthase subunit beta	atpD	6.90417	6.59653	6.80168	6.62348	6.98932	6.92971	0.141209	0.0800432
P0ABC3	P0ABC3	Modulator of FtsH protease HflC	hflC	3.07078	3.76068	3.94929	2.87956	3.95897	3.97996	0.0355601	0.0125809
P0ABC7	P0ABC7	Modulator of FtsH protease HflK	hflK	4.55478	5.38905	5.234	4.19758	5.25818	5.58117	0.0746679	-0.0469691
P0ABD5	P0ABD5	Acetyl-coenzyme A carboxylase carboxyl transferase subunit alpha	accA	0.630362	-5.00844	-2.80537	1.40843	-0.241173	-0.434774	0.82212	2.63864
P0ABF1	P0ABF1	Poly(A) polymerase I	pcnB	3.16589	3.37678	3.08357	3.28343	3.04533	3.33671	0.023315	0.0130761
P0ABF6	P0ABF6	Cytidine deaminase	cdd	4.62116	3.91769	4.33701	4.71341	4.50367	4.42508	0.581282	0.255434
P0ABG4	P0ABG4	Lipid II flippase FtsW	ftsW	-1.73269	-1.03905	-1.31758	-0.239929	-1.31797	-0.316519	0.527335	0.738301
P0ABG7	P0ABG7	Rod shape-determining protein RodA	mrdB	-3.11979	-1.28858	-1.24699	-6.45907	-1.12844	-0.386856	0.213147	-0.773002
P0ABH0	P0ABH0	Cell division protein FtsA	ftsA	3.58708	2.43409	3.04313	3.2371	3.10681	3.11463	0.154181	0.131416
P0ABH7	P0ABH7	Citrate synthase	gltA	7.40141	7.66016	7.69807	7.39368	7.87138	7.72198	0.417056	0.0757999
P0ABH9	P0ABH9	ATP-dependent Clp protease ATP-binding subunit ClpA	clpA	4.85202	4.46814	4.36417	4.9501	4.2594	4.49036	0.0150753	0.00517845
P0ABI4	P0ABI4	Magnesium transport protein CorA	corA	-0.973497	-0.766674	-1.05591	-2.22918	-0.550406	-0.746395	0.168375	-0.243298
P0ABI8	P0ABI8	Cytochrome bo(3) ubiquinol oxidase subunit 1	cyoB	1.02829	1.16931	0.552624	1.34914	1.63932	0.96526	1.93846	0.401166
P0ABJ1	P0ABJ1	Cytochrome bo(3) ubiquinol oxidase subunit 2	cyoA	2.6386	2.0751	2.23933	2.36982	2.64036	2.16854	0.100656	0.0752328
P0ABJ9	P0ABJ9	Cytochrome bd-I ubiquinol oxidase subunit 1	cydA	6.71719	5.6671	5.8324	6.28574	5.96173	6.06834	0.0456736	0.0330397
P0ABK2	P0ABK2	Cytochrome bd-I ubiquinol oxidase subunit 2	cydB	2.75118	3.26789	3.23126	2.07033	3.63134	3.28505	0.0951298	-0.0878671
P0ABK5	P0ABK5	Cysteine synthase A	cysK	3.9875	2.18283	2.07339	4.04016	2.50059	2.44523	0.889824	0.247422
P0ABM9	P0ABM9	Cytochrome c-type biogenesis protein CcmH	ccmH	-2.36543	-1.31908	-1.23418	-5.39457	-1.84867	-0.391125	0.293901	-0.905223
P0ABN5	P0ABN5	Anaerobic C4-dicarboxylate transporter DcuA	dcuA	-2.1483	-2.15828	-2.95568	-1.1954	0.29513	0.379848	1.07624	2.24728
P0ABP8	P0ABP8	Purine nucleoside phosphorylase DeoD-type	deoD	2.40708	-6.45907	-4.00171	3.01889	-1.22814	-1.4686	0.763125	2.79195
P0ABQ0	P0ABQ0	Coenzyme A biosynthesis bifunctional protein CoaBC;Phosphopantothenoylcysteine decarboxylase;Phosphopantothenate--cysteine ligase	coaBC	1.34119	0.834068	-2.87231	0.673332	1.20045	1.45297	0.326949	1.34127
P0ABQ2	P0ABQ2	2-hydroxy-3-oxopropionate reductase	garR	2.49335	0.160021	0.426676	2.20928	-0.0230541	0.793192	0.0538123	-0.0335439
P0ABS5	P0ABS5	DNA primase	dnaG	-2.65683	-2.47875	-2.81161	-2.65611	-1.18893	-3.01371	0.285112	0.362813
P0ABU0	P0ABU0	1,4-dihydroxy-2-naphthoyl-CoA synthase	menB	3.40838	3.5596	3.23012	3.20638	3.2642	3.53876	0.113859	-0.0629215
P0ABU2	P0ABU2	Ribosome-binding ATPase YchF	ychF	2.88206	2.1116	1.89708	2.69178	2.4594	2.75404	0.420566	0.338158
P0ABU9	P0ABU9	Protein TolQ	tolQ	-1.60063	-0.0106297	0.428068	-1.10084	-0.319265	0.966774	0.3267	0.243287
P0AC00	P0AC00	Fructoselysine 6-phosphate deglycase	frlB	-2.38942	-2.49984	-4.55297	-2.99572	-2.67831	-3.3162	0.090383	0.150662
P0AC02	P0AC02	Outer membrane protein assembly factor BamD	bamD	-1.28238	-1.24798	-1.04618	-1.81452	-4.29523	-0.849676	0.431936	-1.12763
P0AC13	P0AC13	Dihydropteroate synthase	folP	1.02633	0.750792	1.09831	1.07368	1.29181	1.28828	0.659627	0.259445
P0AC30	P0AC30	Cell division protein FtsX	ftsX	-2.25614	0.906881	0.365799	-2.73318	1.12841	1.20425	0.180481	0.194314
P0AC33	P0AC33	Fumarate hydratase class I, aerobic	fumA	2.99947	1.8413	1.63405	3.08477	3.08714	3.13917	0.788618	0.945418
P0AC38	P0AC38	Aspartate ammonia-lyase	aspA	5.99932	5.95194	5.79478	6.1318	6.1704	6.14346	1.18336	0.233207
P0AC41	P0AC41	Succinate dehydrogenase flavoprotein subunit	sdhA	7.27043	7.1031	6.87642	6.80502	7.16242	7.40616	0.0461837	0.0412159
P0AC53	P0AC53	Glucose-6-phosphate 1-dehydrogenase;Extracellular death factor	zwf	4.64327	4.88527	4.78533	5.14793	4.66095	4.80871	0.165729	0.101241
P0AC59	P0AC59	Glutaredoxin-2	grxB	0.734417	-2.66114	-1.71408	0.954205	-0.853819	-0.540491	0.833001	1.0669
P0AC75	P0AC75	3-deoxy-D-manno-octulosonic acid transferase	waaA	-0.00877762	-0.0155277	0.324125	0.447538	-0.662739	-0.108234	0.220999	-0.207752
P0AC78	P0AC78	Undecaprenyl-phosphate alpha-N-acetylglucosaminyl 1-phosphate transferase	wecA	-6.45907	-3.05187	-3.51096	-0.684509	-3.7931	-4.14252	0.247159	1.46726
P0AC84	P0AC84	Hydroxyacylglutathione hydrolase	gloB	2.1207	-0.0422249	0.616217	1.82819	0.34123	1.25229	0.324065	0.242336
P0AC86	P0AC86	Glycogen phosphorylase	glgP	0.00466347	-1.58082	-0.39959	0.691353	-1.64869	-1.14042	0.0313208	-0.0406704
P0AC96	P0AC96	Low-affinity gluconate transporter	gntU	-3.47654	-3.48628	-2.47495	-3.30273	-1.22419	-1.20799	0.751312	1.23428
P0ACA3	P0ACA3	Stringent starvation protein A	sspA	2.20246	1.54369	1.51522	1.5497	1.01886	1.9256	0.279765	-0.255739
P0ACA7	P0ACA7	Glutathione S-transferase GstB	gstB	-2.02864	-1.36393	-1.24808	-2.21295	-2.13605	-1.47417	0.762369	-0.394176
P0ACB0	P0ACB0	Replicative DNA helicase	dnaB	0.377619	-1.24965	0.12258	0.419355	-0.0151596	-0.335745	0.192751	0.272636
P0ACB2	P0ACB2	Delta-aminolevulinic acid dehydratase	hemB	4.82697	4.01256	4.04017	4.87748	4.31944	4.09763	0.614943	0.138287
P0ACB4	P0ACB4	Protoporphyrinogen IX dehydrogenase [menaquinone]	hemG	-6.45907	-4.33447	-6.45907	-0.96734	-3.74606	-3.87335	0.745716	2.88862
P0ACB7	P0ACB7	Protein HemY	hemY	-0.691885	1.80147	1.07016	1.01474	1.7536	2.05285	0.64621	0.880481
P0ACC3	P0ACC3	Iron-sulfur cluster insertion protein ErpA	erpA	-6.45907	-6.45907	-6.45907	-1.29454	-2.5969	-1.45823	2.12002	4.67585
P0ACC7	P0ACC7	Bifunctional protein GlmU;UDP-N-acetylglucosamine pyrophosphorylase;Glucosamine-1-phosphate N-acetyltransferase	glmU	-0.967331	-6.45907	-6.45907	-0.571157	-3.04529	-4.10214	0.836806	2.05563
P0ACE0	P0ACE0	Hydrogenase-2 large chain	hybC	5.46829	5.46654	5.42372	5.32994	5.44204	5.39727	0.627872	-0.0631008
P0ACH8	P0ACH8	Melibiose operon regulatory protein	melR	-3.19885	-4.19071	-4.26355	-6.45907	-4.15009	-4.50174	0.409675	-1.1526
P0ACI0	P0ACI0	Right origin-binding protein	rob	2.59816	1.75229	2.24127	2.36502	1.95188	2.71466	0.259728	0.146615
P0ACJ0	P0ACJ0	Leucine-responsive regulatory protein	lrp	0.155575	0.0749779	-0.122452	1.9587	0.0386696	1.14452	0.687618	1.01126
P0ACJ8	P0ACJ8	cAMP-activated global transcriptional regulator CRP	crp	-0.511793	-1.04295	-1.52361	0.555639	0.00865364	1.16876	1.00673	1.6038
P0ACK8	P0ACK8	L-fucose operon activator	fucR	-1.9875	-2.42089	-4.04657	-1.42331	-2.25762	-3.99179	0.630087	0.260752
P0ACL0	P0ACL0	Glycerol-3-phosphate regulon repressor	glpR	0.615259	-0.970257	-1.48462	-1.32054	-1.3474	-2.04138	0.717814	-0.95657
P0ACL2	P0ACL2	Exu regulon transcriptional regulator	exuR	1.05837	0.70937	0.271721	0.954676	0.712988	0.652817	0.229725	0.0936731
P0ACN4	P0ACN4	HTH-type transcriptional repressor AllR	allR	0.440418	0.33716	0.262169	0.447729	0.51293	0.231609	0.295135	0.0508404
P0ACN7	P0ACN7	HTH-type transcriptional repressor CytR	cytR	-2.69927	-1.30255	-0.876368	-1.9181	-1.2075	-1.33658	0.132807	0.138669
P0ACP1	P0ACP1	Catabolite repressor/activator	cra	2.94828	2.6039	2.00501	2.63826	2.66138	2.8158	0.200996	0.186081
P0ACP5	P0ACP5	HTH-type transcriptional regulator GntR	gntR	1.0561	-4.28649	-0.493677	1.61926	0.322489	-0.0495682	0.515929	1.87208
P0ACP7	P0ACP7	HTH-type transcriptional repressor PurR	purR	3.36532	3.15441	2.95048	3.02339	2.82972	3.16235	0.307931	-0.151581
P0ACQ4	P0ACQ4	Hydrogen peroxide-inducible genes activator	oxyR	0.227301	0.386436	0.593288	0.899717	0.133375	0.694977	0.23253	0.173681
P0ACR4	P0ACR4	Uncharacterized HTH-type transcriptional regulator YeiE	yeiE	0.928926	-0.709126	0.126783	0.740707	-0.315815	-0.195288	0.0577891	-0.0389932
P0ACS7	P0ACS7	HTH-type transcriptional regulator RpiR	rpiR	1.61003	0.215422	0.77194	0.84531	0.785814	-0.0563946	0.273536	-0.340888
P0ACU5	P0ACU5	HTH-type transcriptional repressor FabR	fabR	-1.98369	-1.41208	-1.41229	-2.74495	-1.09219	-1.66107	0.269242	-0.230049
P0ACV0	P0ACV0	Lipid A biosynthesis lauroyltransferase	lpxL	1.14358	1.13096	0.738203	1.30171	1.10952	1.72392	0.454648	0.374137
P0ACY1	P0ACY1	Putative NAD(P)H nitroreductase YdjA	ydjA	-4.03003	-2.20686	-1.63154	-0.431494	-0.973558	-1.58092	0.586639	1.62748
P0AD05	P0AD05	Uncharacterized protein YecA	yecA	2.00603	1.08464	1.20897	2.34511	0.776217	1.38411	0.120406	0.0685953
P0AD12	P0AD12	Protein YeeZ	yeeZ	0.594862	0.796274	0.627682	0.960392	1.42303	0.583673	0.607639	0.316093
P0AD27	P0AD27	Inner membrane protein YejM	yejM	-0.532127	-1.76162	-0.62575	0.0622845	-0.46101	-0.702404	0.573644	0.606124
P0AD57	P0AD57	Octaprenyl-diphosphate synthase	ispB	0.473585	1.07525	1.026	0.675091	1.23057	1.32159	1.46621	0.217471
P0AD61	P0AD61	Pyruvate kinase I	pykF	2.32693	0.999537	1.78818	2.94401	1.96834	2.1941	1.25142	0.663936
P0AD65	P0AD65	Penicillin-binding protein 2	mrdA	-4.24151	-3.7996	-3.11736	-2.47814	-6.45907	-3.56701	0.119821	-0.448586
P0AD68	P0AD68	Peptidoglycan synthase FtsI	ftsI	0.0789757	-0.239721	0.226805	-0.343384	0.00274849	0.508335	0.0478465	0.0338802
P0ADA3	P0ADA3	Murein hydrolase activator NlpD	nlpD	-2.71088	-1.17542	-0.648197	-6.45907	-0.602224	-1.33925	0.375844	-1.28868
P0ADC3	P0ADC3	Lipoprotein-releasing system transmembrane protein LolC	lolC	-0.954315	0.367235	0.556108	-0.718908	0.473356	-0.0763092	0.122546	-0.0969632
P0ADC6	P0ADC6	Lipopolysaccharide export system permease protein LptG	lptG	-4.59014	-2.49717	-3.64786	-4.27365	-2.18133	-6.45907	0.253312	-0.726292
P0ADE8	P0ADE8	tRNA-modifying protein YgfZ	ygfZ	-0.0623455	-1.50234	-2.75243	0.61809	-0.0847816	-1.11836	1.30239	1.24402
P0ADF6	P0ADF6	Phosphogluconate dehydratase	edd	2.85534	2.393	2.15472	1.64602	2.85081	2.38778	0.112276	-0.172815
P0ADG4	P0ADG4	Inositol-1-monophosphatase	suhB	2.9684	2.68567	3.18745	2.92445	2.53431	2.45021	0.543883	-0.31085
P0ADG7	P0ADG7	Inosine-5-monophosphate dehydrogenase	guaB	-0.0846443	-6.45907	-6.45907	-0.773994	-4.7372	-1.99273	0.464032	1.83295
P0ADQ2	P0ADQ2	Uncharacterized protein YiiD	yiiD	-0.909479	-1.56415	-0.774076	-0.696203	-0.907688	0.0184174	1.06134	0.554078
P0ADR6	P0ADR6	Ribosomal RNA large subunit methyltransferase M	rlmM	2.38136	2.53057	2.48954	2.52385	2.38579	2.804	0.285185	0.104055
P0ADR8	P0ADR8	LOG family protein YgdH	ygdH	5.08933	5.19851	6.16313	5.19689	5.53393	5.54632	0.0661547	-0.0579433
P0ADT8	P0ADT8	Uncharacterized protein YgiM	ygiM	-6.45907	-1.60277	-1.00966	-3.33979	-1.13442	-0.0782852	0.684647	1.50633
P0ADV5	P0ADV5	Uncharacterized protein YhbW	yhbW	3.95105	1.58199	1.8074	3.83689	1.08423	1.15657	0.925432	-0.420915
P0ADY1	P0ADY1	Peptidyl-prolyl cis-trans isomerase D	ppiD	1.55494	3.36937	3.05944	1.51937	3.37598	3.25785	0.288253	0.0564823
P0ADY3	P0ADY3	50S ribosomal protein L14	rplN	-4.36333	-6.45907	-6.18654	1.40338	0.36636	1.42911	2.20318	6.73593
P0AE01	P0AE01	tRNA (cytidine/uridine-2-O-)-methyltransferase TrmJ	trmJ	3.42482	2.5046	1.97628	2.57316	2.4187	2.79394	0.0261686	-0.0399647
P0AE06;P24180	P0AE06	Multidrug efflux pump subunit AcrA	acrA	1.43824	1.26789	1.04846	0.583046	1.66384	1.81604	0.0687758	0.102776
P0AE08	P0AE08	Alkyl hydroperoxide reductase subunit C	ahpC	2.5901	2.88114	2.5487	2.7791	2.20985	3.01761	0.00400891	-0.00445811
P0AE12	P0AE12	AMP nucleosidase	amn	5.54686	5.0767	4.78436	5.32104	4.74226	4.9782	0.277811	-0.122136
P0AE14	P0AE14	Protein AmpE	ampE	-2.53183	-3.56739	-4.00037	-2.4212	-2.24263	-2.19006	0.780773	1.0819
P0AE18	P0AE18	Methionine aminopeptidase	map	2.90679	2.21426	1.86189	3.16637	1.50464	2.66916	0.0896534	0.119073
P0AE30	P0AE30	Arginine ABC transporter permease protein ArtM	artM	-3.85876	-2.50214	-2.5957	-3.60911	-2.91052	-2.6723	0.142846	-0.0784435
P0AE37	P0AE37	Arginine N-succinyltransferase	astA	0.372728	-0.347101	-0.795725	0.878393	-0.691038	0.0505466	0.353972	0.336
P0AE45	P0AE45	UPF0053 inner membrane protein YtfL	ytfL	3.55573	2.80798	2.89282	3.2843	3.34637	3.30883	0.335631	0.227657
P0AE52	P0AE52	Putative peroxiredoxin bcp	bcp	-6.45907	-6.45907	-6.45907	-3.40406	-4.23654	-2.82943	1.73505	2.96906
P0AE58	P0AE58	Transcriptional activatory protein CaiF	caiF	-6.45907	-6.45907	-6.45907	-0.914213	-4.65574	-3.61222	1.0322	3.39835
P0AE78	P0AE78	Magnesium and cobalt efflux protein CorC	corC	1.36315	1.67673	1.91704	1.51636	1.70106	0.744108	0.288809	-0.331797
P0AE82	P0AE82	Sensor protein CpxA	cpxA	-0.949274	-1.49299	0.47773	-2.30925	0.624994	0.041481	0.0327892	0.107253
P0AE88	P0AE88	Transcriptional regulatory protein CpxR	cpxR	-0.546848	-3.66729	-2.20231	-0.454569	-1.6214	-1.88416	0.500673	0.818771
P0AEB2	P0AEB2	D-alanyl-D-alanine carboxypeptidase DacA	dacA	0.985571	1.59982	1.50045	0.940018	2.46795	2.50229	0.686363	0.608143
P0AEC0	P0AEC0	UPF0053 inner membrane protein YoaE	yoaE	-2.92629	-3.31673	-6.45907	-4.05227	-3.00152	-1.61095	0.273596	1.34579
P0AEC3	P0AEC3	Aerobic respiration control sensor protein ArcB	arcB	1.19972	0.8134	-0.477262	0.399202	-0.262768	0.295778	0.230327	-0.367881
P0AEC5	P0AEC5	Signal transduction histidine-protein kinase BarA	barA	-2.44089	-3.23593	-2.7403	-2.59059	-2.49985	-2.94315	0.145456	0.12785
P0AED7	P0AED7	Succinyl-diaminopimelate desuccinylase	dapE	0.50223	0.510759	0.445702	0.101084	-0.590054	-0.458307	1.21233	-0.801989
P0AEE8	P0AEE8	DNA adenine methylase	dam	-6.45907	-4.07761	-6.45907	-2.92828	-3.34151	-6.45907	0.498981	1.42229
P0AEF0	P0AEF0	DNA replication protein DnaC	dnaC	2.70683	-1.16331	-2.47126	-1.00654	-2.62268	-1.0153	0.305612	-1.23893
P0AEF8	P0AEF8	Dipeptide transport system permease protein DppB	dppB	-2.04582	-4.29608	-4.26069	-4.43035	-4.05005	-4.81491	0.433988	-0.897575
P0AEH1	P0AEH1	Regulator of sigma-E protease RseP	rseP	1.7038	2.22553	2.24151	0.721081	2.16819	1.38286	0.793742	-0.632906
P0AEI1	P0AEI1	tRNA-2-methylthio-N(6)-dimethylallyladenosine synthase	miaB	4.23033	4.2741	4.29792	3.83314	4.09572	4.25229	0.74287	-0.207069
P0AEI4	P0AEI4	Ribosomal protein S12 methylthiotransferase RimO	rimO	1.03279	0.392601	0.511904	1.02505	1.07768	0.824692	0.618006	0.330042
P0AEJ4	P0AEJ4	Osmolarity sensor protein EnvZ	envZ	-4.4904	-3.58317	-2.71629	-4.78897	-4.09284	-2.38018	0.222631	-0.157373
P0AEK2	P0AEK2	3-oxoacyl-[acyl-carrier-protein] reductase FabG	fabG	1.43292	-1.0898	1.09972	1.56277	0.834366	0.230581	0.169665	0.394961
P0AEK4	P0AEK4	Enoyl-[acyl-carrier-protein] reductase [NADH] FabI	fabI	6.29372	5.70049	5.89682	6.52887	5.59134	5.52064	0.16504	-0.0833912
P0AEN1	P0AEN1	NAD(P)H-flavin reductase	fre	3.66349	2.18088	2.9614	3.416	2.4735	2.8883	0.0183679	-0.00932821
P0AEP1	P0AEP1	Galactose-proton symporter	galP	3.09077	-0.504778	-0.659615	2.11782	0.169765	-0.146017	0.0439601	0.0717271
P0AEP3	P0AEP3	UTP--glucose-1-phosphate uridylyltransferase	galU	2.8661	1.29012	1.19636	2.57579	1.64293	1.68365	0.280002	0.183264
P0AEQ3	P0AEQ3	Glutamine-binding periplasmic protein	glnH	-6.45907	-4.14354	-6.45907	-3.98034	-3.29179	-4.02217	1.15748	1.92246
P0AEQ6	P0AEQ6	Glutamine transport system permease protein GlnP	glnP	-2.30009	1.03591	0.846621	-0.0497417	1.23545	1.29959	0.564425	0.967616
P0AER0	P0AER0	Glycerol uptake facilitator protein	glpF	-2.68469	-6.45907	-6.45907	-1.86197	-1.07294	-1.5705	0.904001	3.69914
P0AER3	P0AER3	Glutamate/aspartate transport system permease protein GltJ	gltJ	-4.0701	-3.9463	-1.94703	-3.57635	-2.48919	-2.5878	0.262685	0.436696
P0AES0	P0AES0	Bifunctional glutathionylspermidine synthetase/amidase;Glutathionylspermidine amidase;Glutathionylspermidine synthetase	gss	3.62702	3.58784	3.35664	3.49008	3.4358	3.01358	1.06316	-0.210682
P0AES2;Q46915	P0AES2	Glucarate dehydratase	gudD	1.11996	1.53101	1.21641	0.809704	1.4137	1.59821	0.0233012	-0.0152537
P0AES4	P0AES4	DNA gyrase subunit A	gyrA	5.44161	5.38936	5.56755	5.49257	5.68265	5.59909	0.560294	0.12526
P0AES6	P0AES6	DNA gyrase subunit B	gyrB	4.28283	3.69773	3.94046	4.27097	3.98528	3.90282	0.27861	0.0793482
P0AEU3	P0AEU3	Histidine transport system permease protein HisM	hisM	-4.06219	-2.06548	-4.13923	-2.47945	-1.2868	-2.68106	1.43864	1.27319
P0AEV1	P0AEV1	Regulator of RpoS	rssB	-1.05707	-2.37971	-6.45907	-0.78385	-1.92826	-2.16636	0.481187	1.67246
P0AEW6	P0AEW6	Inosine-guanosine kinase	gsk	0.702293	0.341972	1.26943	-0.14102	0.419069	0.953772	0.510243	-0.360624
P0AEW9	P0AEW9	1-phosphofructokinase	fruK	-0.136505	-0.910309	-1.3279	-2.53853	-0.458689	-0.768545	0.167692	-0.463685
P0AEX3	P0AEX3	Alpha-ketoglutarate permease	kgtP	-3.65859	-4.54054	-4.73737	-2.44991	-4.24283	-2.48245	0.804407	1.25377
P0AEX5	P0AEX5	Probable phosphoribulokinase	prkB	-3.29586	-3.75501	-1.52065	-1.93441	-1.54503	-1.2285	0.835568	1.28786
P0AEX9	P0AEX9	Maltose-binding periplasmic protein	malE	4.55305	2.84093	3.08217	4.53211	2.44977	3.00796	0.529047	-0.162103
P0AEZ3	P0AEZ3	Septum site-determining protein MinD	minD	2.55271	1.30532	1.54667	3.17867	1.97453	2.10104	2.53209	0.616512
P0AF08	P0AF08	Protein mrp	mrp	-2.48456	-4.08306	-1.46077	-0.28734	-0.15196	-2.51562	0.435668	1.69115
P0AF12	P0AF12	5-methylthioadenosine/S-adenosylhomocysteine nucleosidase	mtnN	2.51596	0.638542	1.34636	2.90428	1.7222	1.21729	0.48062	0.447635
P0AF16	P0AF16	Lipid II flippase MurJ	murJ	-1.68851	-3.79084	-4.38245	-2.91212	-3.28875	-3.90502	0.045864	-0.0813637
P0AF20	P0AF20	N-acetylglucosamine repressor	nagC	2.80071	2.99794	2.80281	3.02452	3.02835	3.16484	0.77939	0.20542
P0AF24	P0AF24	Ribonucleotide monophosphatase NagD	nagD	2.57903	1.59029	1.6197	2.54077	2.0275	2.01512	0.650458	0.26479
P0AF28	P0AF28	Nitrate/nitrite response regulator protein NarL	narL	-6.45907	0.725447	1.08694	-3.25428	0.582937	0.661966	0.276164	0.879103
P0AF43	P0AF43	Uncharacterized protein YjbB	yjbB	-0.573599	-3.88993	-5.51587	-0.956911	-1.91954	-3.10869	0.577995	1.33142
P0AF98	P0AF98	Lipopolysaccharide export system permease protein LptF	lptF	-2.65416	-0.913548	-1.95074	-6.45907	-1.05998	-0.448223	0.184016	-0.816273
P0AFA2	P0AFA2	Nitrate/nitrite sensor protein NarX	narX	-4.1366	-1.85478	-2.19784	-4.39971	-2.11078	-2.12973	0.519129	-0.150335
P0AFA7	P0AFA7	Na(+)/H(+) antiporter NhaB	nhaB	-5.78426	-6.45907	-3.24286	-5.1967	-2.95594	-4.11872	0.307453	1.07161
P0AFB8	P0AFB8	Nitrogen regulation protein NR(I)	glnG	-2.08798	-3.40405	-3.62328	-2.47466	-5.90406	-3.5139	0.435643	-0.925768
P0AFC3	P0AFC3	NADH-quinone oxidoreductase subunit A	nuoA	0.648386	0.66333	0.597082	1.4419	2.52929	2.90838	1.17649	1.65692
P0AFC7	P0AFC7	NADH-quinone oxidoreductase subunit B	nuoB	4.45228	4.11214	4.20037	5.14468	4.52642	5.13675	1.33997	0.681021
P0AFD4	P0AFD4	NADH-quinone oxidoreductase subunit H	nuoH	2.08904	2.70027	2.2844	2.2981	3.52162	3.49455	0.905072	0.746852
P0AFD6	P0AFD6	NADH-quinone oxidoreductase subunit I	nuoI	2.46362	0.788197	1.1937	3.07566	1.20643	2.45793	1.01739	0.764836
P0AFE8	P0AFE8	NADH-quinone oxidoreductase subunit M	nuoM	-2.66675	-0.0700283	-1.37012	-1.03971	0.753344	1.62292	0.98595	1.81448
P0AFF0	P0AFF0	NADH-quinone oxidoreductase subunit N	nuoN	-5.9799	-0.688354	-0.898125	0.0107956	-1.09505	0.464811	0.457672	2.31564
P0AFF2	P0AFF2	Nucleoside permease NupC	nupC	0.151064	-0.369047	-0.551498	1.04239	0.65694	0.69792	2.01569	1.05558
P0AFF6	P0AFF6	Transcription termination/antitermination protein NusA	nusA	1.48202	-3.88909	-2.12551	1.46675	-2.10893	-1.74812	0.494397	0.714092
P0AFG0	P0AFG0	Transcription termination/antitermination protein NusG	nusG	-2.50222	-4.10643	-2.14098	-1.15807	-3.68278	-1.38897	1.04929	0.839938
P0AFG3	P0AFG3	2-oxoglutarate dehydrogenase E1 component	sucA	7.35902	7.0455	7.29508	7.42702	7.34877	7.30039	0.522092	0.125527
P0AFG6	P0AFG6	Dihydrolipoyllysine-residue succinyltransferase component of 2-oxoglutarate dehydrogenase complex	sucB	2.92911	3.62534	3.3738	4.35312	4.95735	4.37957	1.99629	1.25393
P0AFG8	P0AFG8	Pyruvate dehydrogenase E1 component	aceE	7.92313	8.03222	8.01324	7.86886	8.47187	8.35007	0.60079	0.240739
P0AFH2	P0AFH2	Oligopeptide transport system permease protein OppB	oppB	1.66487	1.58749	1.59172	1.82638	1.41159	1.51922	0.0974493	-0.0289605
P0AFH6	P0AFH6	Oligopeptide transport system permease protein OppC	oppC	2.113	1.48717	1.11891	2.01474	-0.303102	1.65401	0.234789	-0.451142
P0AFI0	P0AFI0	Oxalyl-CoA decarboxylase	oxc	1.03704	1.22527	1.10188	0.0786343	1.47521	1.30553	0.147659	-0.168269
P0AFI7	P0AFI7	Pyridoxine/pyridoxamine 5-phosphate oxidase	pdxH	2.13712	1.65293	1.82281	0.85988	-0.952467	1.01224	0.997385	-1.5644
P0AFI9	P0AFI9	Putative permease PerM	perM	-2.44185	0.124516	-1.08454	-1.02051	0.188042	-0.28911	0.715973	0.760099
P0AFK0	P0AFK0	Metalloprotease PmbA	pmbA	4.18783	3.37725	3.78892	4.15791	3.77652	3.87004	0.439639	0.150154
P0AFK4	P0AFK4	Spermidine/putrescine transport system permease protein PotB	potB	-2.50971	-2.27955	-2.0636	-6.45907	-6.45907	-1.50791	0.614126	-2.5244
P0AFL6	P0AFL6	Exopolyphosphatase	ppx	2.17528	2.51637	2.88529	1.65949	2.50189	1.9249	0.676552	-0.496887
P0AFP4	P0AFP4	Uncharacterized oxidoreductase YbbO	ybbO	-1.17312	-1.15808	-0.970514	-1.1111	-1.04142	-1.01847	0.334386	0.0435753
P0AFQ7	P0AFQ7	Uncharacterized deoxyribonuclease YcfH	ycfH	1.90895	1.4188	1.25694	2.07693	1.75	1.61525	1.39111	0.285833
P0AFR0	P0AFR0	NTE family protein RssA	rssA	-0.960808	-1.18281	-1.45573	-1.73433	-6.45907	-4.37368	0.828965	-2.98925
P0AFT5	P0AFT5	Transcriptional regulatory protein YehT	yehT	-2.52214	-3.35735	-4.32262	-3.28341	-2.98621	-2.50058	0.230218	0.477302
P0AFU0	P0AFU0	Inner membrane ABC transporter permease protein YejB	yejB	-6.45907	-2.75165	-6.45907	-3.24577	-2.44238	-2.42769	0.808151	2.51798
P0AFU4	P0AFU4	Transcriptional regulatory protein GlrR	glrR	-2.39502	-4.67319	-3.30394	-2.55486	-3.87741	-3.56615	0.126657	0.124574
P0AFU8	P0AFU8	Riboflavin synthase	ribC	1.68154	0.207037	0.79484	2.75513	0.566782	1.29346	1.00689	0.643988
P0AFX7	P0AFX7	Anti-sigma-E factor RseA	rseA	-2.60105	-6.45907	-1.62092	-2.82452	-4.42171	-1.99568	0.220967	0.479712
P0AFX9	P0AFX9	Sigma-E factor regulatory protein RseB	rseB	-1.92549	-2.24553	-1.51792	-1.35827	-6.45907	-3.45876	0.508928	-1.86239
P0AFY2	P0AFY2	Protein SanA	sanA	-6.45907	-2.63991	-6.45907	-3.6673	-4.92784	-3.01503	0.265095	1.31596
P0AFY6	P0AFY6	Peptide antibiotic transporter SbmA	sbmA	-3.01516	-2.23554	-3.12863	-3.12348	-3.67225	-3.76366	0.697636	-0.726683
P0AG00	P0AG00	Lipopolysaccharide biosynthesis protein WzzE	wzzE	0.282148	0.827667	0.77346	-1.51236	-0.1241	-0.302824	1.39843	-1.27419
P0AG14	P0AG14	Probable protease SohB	sohB	0.0715084	0.437185	1.32428	0.0506706	0.954027	0.701563	0.041135	-0.042237
P0AG16	P0AG16	Amidophosphoribosyltransferase	purF	-3.35068	-3.59923	-4.08897	-4.961	-3.1024	-3.3647	0.0567566	-0.129737
P0AG20	P0AG20	GTP pyrophosphokinase	relA	1.91692	0.839628	1.44205	1.07829	1.19975	1.50918	0.13049	-0.137122
P0AG24	P0AG24	Bifunctional (p)ppGpp synthase/hydrolase SpoT;GTP pyrophosphokinase;Guanosine-3,5-bis(diphosphate) 3-pyrophosphohydrolase	spoT	-0.512285	-2.07668	-3.10157	-0.722136	-1.16505	-1.58957	0.551077	0.737926
P0AG30	P0AG30	Transcription termination factor Rho	rho	6.32766	5.59425	5.86402	5.97832	6.01203	6.24288	0.214149	0.149097
P0AG40	P0AG40	Riboflavin biosynthesis protein RibF;Riboflavin kinase;FMN adenylyltransferase	ribF	2.02875	1.30339	1.66821	0.277164	0.600626	1.15396	0.907236	-0.989532
P0AG44	P0AG44	50S ribosomal protein L17	rplQ	-1.90479	-4.21214	-6.45907	0.516928	0.651466	0.915487	1.11928	4.88663
P0AG55	P0AG55	50S ribosomal protein L6	rplF	2.06316	0.556335	0.369263	2.57886	1.12691	1.34894	1.37335	0.688651
P0AG67	P0AG67	30S ribosomal protein S1	rpsA	4.29054	0.241673	0.67215	4.23589	2.04281	2.12145	0.694398	1.06526
P0AG76	P0AG76	Nuclease SbcCD subunit D	sbcD	-1.68336	-2.89564	-2.21009	-1.92813	-3.19345	-1.7124	0.018262	-0.0149663
P0AG86	P0AG86	Protein-export protein SecB	secB	0.402384	-2.29708	-1.25071	-0.693771	-0.0310802	-0.144215	0.282302	0.758781
P0AG90	P0AG90	Protein translocase subunit SecD	secD	4.59814	4.43024	4.44617	4.22221	4.72197	4.50567	0.0131158	-0.00823657
P0AG93	P0AG93	Protein translocase subunit SecF	secF	2.74694	2.16375	2.67517	2.03422	2.45301	2.75529	0.128609	-0.11444
P0AGA2	P0AGA2	Protein translocase subunit SecY	secY	4.31673	3.99113	4.11099	3.80498	4.37659	4.03779	0.0854515	-0.0664978
P0AGB0	P0AGB0	Phosphoserine phosphatase	serB	3.02935	2.15516	2.34879	2.41483	2.08851	2.39824	0.385274	-0.210569
P0AGC3	P0AGC3	Soluble lytic murein transglycosylase	slt	0.235552	-0.0889111	0.240576	-0.147152	0.0860443	-0.412344	0.443344	-0.286889
P0AGD3	P0AGD3	Superoxide dismutase [Fe]	sodB	3.39269	-4.54034	-2.50932	3.41202	0.336712	-0.0547009	0.652306	2.45033
P0AGD7	P0AGD7	Signal recognition particle protein	ffh	-1.72091	-6.45907	-6.45907	-0.503332	-0.715277	-1.85972	0.978434	3.85357
P0AGE6	P0AGE6	Chromate reductase	chrR	-3.7642	-3.67471	-3.50639	-2.45896	-4.61943	-1.5574	0.325403	0.769835
P0AGE9	P0AGE9	Succinyl-CoA ligase [ADP-forming] subunit alpha	sucD	6.02469	6.40059	6.68122	6.13059	7.03666	7.11304	0.897021	0.391267
P0AGG2	P0AGG2	Acyl-CoA thioesterase 2	tesB	-0.354849	-2.31671	-2.67812	-0.780146	-2.63145	-3.15661	1.85993	-0.406178
P0AGG8	P0AGG8	Metalloprotease TldD	tldD	3.68838	3.19106	3.04526	3.44062	2.99801	3.61559	0.05298	0.0431709
P0AGI8	P0AGI8	Trk system potassium uptake protein TrkA	trkA	0.493454	-0.271542	0.247669	0.863794	1.13613	-1.3159	0.0259292	0.0714811
P0AGJ5	P0AGJ5	Uncharacterized tRNA/rRNA methyltransferase YfiF	yfiF	0.279924	-1.6524	-2.97126	0.577108	-0.349773	-0.618807	0.805316	1.31742
P0AGJ9	P0AGJ9	Tyrosine--tRNA ligase	tyrS	5.48101	4.84697	4.8519	5.17839	4.44357	4.84303	0.740745	-0.238298
P0AGK1	P0AGK1	4-hydroxybenzoate octaprenyltransferase	ubiA	-0.514038	-1.66033	-3.19879	-1.30887	-2.33473	-1.28549	0.0543694	0.148024
P0C0L7	P0C0L7	Proline/betaine transporter	proP	1.95673	0.968729	1.44878	1.8629	0.663212	1.21823	1.11261	-0.209967
P0C0R7	P0C0R7	Ribosomal RNA large subunit methyltransferase E	rlmE	-6.45907	-2.66979	-2.61862	-1.91986	-1.38568	-3.63013	0.372454	1.60394
P0C0U4	P0C0U4	Ribosomal protein S6--L-glutamate ligase	rimK	-1.90699	-2.84647	-2.97441	-2.43769	-3.7014	-2.40859	0.229148	-0.273269
P0C0V0	P0C0V0	Periplasmic serine endoprotease DegP	degP	0.847763	-4.35907	-3.38349	0.905272	-2.95349	-2.38749	0.753722	0.819698
P0C8J6	P0C8J6	D-tagatose-1,6-bisphosphate aldolase subunit GatY	gatY	-3.34948	-4.52076	-4.07403	-1.04644	-1.81913	-0.371777	1.70004	2.90231
P0C8J8	P0C8J8	D-tagatose-1,6-bisphosphate aldolase subunit GatZ	gatZ	9.00851	8.77382	9.00012	8.67741	8.97942	8.77236	0.261078	-0.117755
P0CB39	P0CB39	Phosphoethanolamine transferase EptC	eptC	4.64814	4.4558	4.304	4.63456	4.81137	4.69848	0.699775	0.245488
P0CE47	P0CE47	Elongation factor Tu 1	tufA	9.17929	8.90729	8.83867	9.26003	9.36231	9.52709	0.830982	0.408061
P0CG19	P0CG19	Inactive ribonuclease PH	rph	-1.09637	-4.24039	-1.76522	-0.803883	-0.225452	-0.893196	0.562251	1.72648
P0DMC5	P0DMC5	Sensor histidine kinase RcsC	rcsC	-4.62879	0.441416	-2.73592	-6.45907	-4.38164	-0.897352	0.307671	-1.60492
P0DP64	P0DP64			-0.818918	-2.84419	-3.03194	-0.694935	-4.03444	-2.87707	0.248776	-0.303799
P10100	P10100	Rare lipoprotein A	rlpA	-4.72511	-3.48316	-3.6702	-6.45907	-3.12983	-3.0668	0.119192	-0.259075
P10121	P10121	Signal recognition particle receptor FtsY	ftsY	0.733561	-3.62901	-1.27546	1.23588	-3.83944	-3.54951	0.291922	-0.66072
P10346	P10346	Glutamine transport ATP-binding protein GlnQ	glnQ	0.735392	-2.27337	-3.88698	-0.374189	-0.780766	-0.195011	0.365638	1.35833
P10371	P10371	1-(5-phosphoribosyl)-5-[(5-phosphoribosylamino)methylideneamino] imidazole-4-carboxamide isomerase	hisA	-1.8703	-2.33096	-2.8225	-1.15543	-1.88103	-1.61782	1.15368	0.789828
P10408	P10408	Protein translocase subunit SecA	secA	4.67827	3.27697	3.07856	4.44898	3.71569	3.46056	0.343034	0.197144
P10441	P10441	Lipid-A-disaccharide synthase	lpxB	-0.486498	-2.46035	-1.73363	-2.68928	-2.38484	-3.03142	0.644201	-1.14169
P10443	P10443	DNA polymerase III subunit alpha	dnaE	-1.62053	-4.84276	-5.26993	-1.36008	-1.93593	-2.35238	0.827706	2.02828
P10902	P10902	L-aspartate oxidase	nadB	-0.9417	-0.939972	-1.46424	-6.45907	-0.370941	-1.13179	0.283669	-1.53863
P10908	P10908	Glycerophosphoryl diester phosphodiesterase	ugpQ	-2.083	-6.45907	-6.45907	-3.26058	-3.18233	-3.26243	0.452047	1.76526
P11349	P11349	Respiratory nitrate reductase 1 beta chain	narH	0	-6.45907	-6.45907	-1.85527	-0.102005	-4.6235	0.33016	2.11245
P11446	P11446	N-acetyl-gamma-glutamyl-phosphate reductase	argC	0.510225	0.502529	1.51949	1.24243	1.79933	0.182123	0.0966392	0.230548
P11447	P11447	Argininosuccinate lyase	argH	3.74488	3.702	3.89361	3.40217	3.60406	3.80349	0.778666	-0.176931
P11557	P11557	Cell division protein DamX	damX	-0.369448	0.233139	-0.381966	0.654835	0.92083	0.472273	1.89761	0.855404
P11875	P11875	Arginine--tRNA ligase	argS	-0.0043335	0.580912	0.365917	0.65885	1.21642	0.735649	1.56628	0.556143
P11880	P11880	UDP-N-acetylmuramoyl-tripeptide--D-alanyl-D-alanine ligase	murF	1.95521	1.68114	0.871069	1.49171	1.74627	0.435198	0.607436	-0.27808
P12008	P12008	Chorismate synthase	aroC	0.00779724	-1.48124	-2.5827	0.0786972	-1.28701	0.00162888	0.437176	0.949818
P12281	P12281	Molybdopterin molybdenumtransferase	moeA	1.77988	1.43619	2.09429	1.73609	2.13438	2.26904	0.473529	0.276383
P12295	P12295	Uracil-DNA glycosylase	ung	-1.652	-3.79078	-3.62483	-0.954885	-2.81904	-6.45907	0.107195	-0.388464
P12758	P12758	Uridine phosphorylase	udp	3.78189	0.279648	-0.0308418	4.26487	1.66807	2.33348	0.915038	1.41191
P13001	P13001	Pimeloyl-[acyl-carrier protein] methyl ester esterase	bioH	-0.477982	-2.13489	-0.190073	-3.35061	-1.04133	-2.00763	0.378314	-1.19887
P13009	P13009	Methionine synthase	metH	2.30631	2.35823	2.37059	2.15047	2.4685	2.46221	0.0582705	0.0153503
P13016	P13016	1,6-anhydro-N-acetylmuramyl-L-alanine amidase AmpD	ampD	-3.86748	-4.21656	-4.30416	-6.45907	-6.45907	-2.53818	0.267168	-1.0227
P13024	P13024	Protein FdhE	fdhE	-1.35196	-0.713678	-1.93067	-1.24234	-0.306524	-1.08852	0.777415	0.452977
P13029	P13029	Catalase-peroxidase	katG	2.08232	3.09909	3.144	1.7763	3.0018	2.89489	1.13573	-0.217478
P13033	P13033	Anaerobic glycerol-3-phosphate dehydrogenase subunit B	glpB	1.47714	2.43922	2.50886	2.96255	2.35159	2.44113	0.314736	0.44335
P13035	P13035	Aerobic glycerol-3-phosphate dehydrogenase	glpD	5.65863	5.37699	5.57117	5.32534	5.27314	4.97213	0.862787	-0.345396
P13445	P13445	RNA polymerase sigma factor RpoS	rpoS	-1.09112	-4.18123	-2.23522	-1.7391	-6.45907	-3.78173	1.06	-1.49077
P14081	P14081	Selenocysteine-specific elongation factor	selB	0.202263	-0.353064	-0.242105	0.618643	0.074255	-1.14415	0.0137418	-0.019448
P14294	P14294	DNA topoisomerase 3	topB	-4.56607	-6.45907	-6.45907	-4.21453	-2.75962	-3.53027	0.828822	2.3266
P14900	P14900	UDP-N-acetylmuramoylalanine--D-glutamate ligase	murD	-0.273972	0.819714	0.966795	-2.30796	1.10597	1.17149	0.245331	-0.514345
P15005	P15005	5-methylcytosine-specific restriction enzyme B	mcrB	-1.47449	-1.52667	-2.97486	-2.15735	-2.27699	-2.99174	0.757171	-0.483353
P15034	P15034	Xaa-Pro aminopeptidase	pepP	2.032	2.80204	2.5487	1.70445	2.97755	2.44579	0.208831	-0.0849838
P15042	P15042	DNA ligase	ligA	2.9376	2.34117	2.17177	2.9978	2.87385	2.6806	0.855707	0.367232
P15067	P15067	Glycogen debranching enzyme	glgX	1.2917	1.04559	1.39165	0.416229	1.13207	0.444635	0.648608	-0.578665
P15254	P15254	Phosphoribosylformylglycinamidine synthase	purL	2.77695	2.85069	2.68826	2.16772	2.43975	2.71218	0.662125	-0.332084
P15288	P15288	Cytosol non-specific dipeptidase	pepD	5.5021	5.19502	5.33425	5.41388	5.28506	5.39641	0.13245	0.0213299
P15639	P15639	Bifunctional purine biosynthesis protein PurH;Phosphoribosylaminoimidazolecarboxamide formyltransferase;IMP cyclohydrolase	purH	-2.14536	-1.80165	-2.55817	-2.68512	-1.15249	-1.4103	0.309298	0.419091
P15723	P15723	Deoxyguanosinetriphosphate triphosphohydrolase	dgt	-2.56933	-2.184	-1.92912	-3.54324	-2.79878	-3.81067	1.03717	-1.15675
P15770	P15770	Shikimate dehydrogenase (NADP(+))	aroE	-1.37193	-1.47608	-1.33443	-1.05767	-0.925829	-1.44335	0.492798	0.251861
P15877	P15877	Quinoprotein glucose dehydrogenase	gcd	-0.483746	-5.3775	-6.45907	0.229685	-4.29167	-3.03676	0.753354	1.74052
P15977	P15977	4-alpha-glucanotransferase	malQ	2.3327	0.117088	0.736645	2.06785	0.896669	0.367546	0.0424817	0.0485439
P16095	P16095	L-serine dehydratase 1	sdaA	4.83615	5.11247	4.93428	4.82275	4.67103	5.11441	0.175568	-0.0915712
P16384	P16384	tRNA dimethylallyltransferase	miaA	1.38134	1.05736	0.623028	1.33262	1.39758	1.38628	0.564625	0.351585
P16456	P16456	Selenide, water dikinase	selD	2.0053	-0.996607	0.537706	2.15567	1.4656	1.53166	0.663412	1.20218
P16525	P16525	DNA replication terminus site-binding protein	tus	-1.0194	-2.84086	-1.53165	-1.08317	-2.40211	-1.73928	0.0954845	0.055788
P16528	P16528	Acetate operon repressor	iclR	0.304058	-1.07262	-1.18212	0.0816612	-0.865757	-1.21457	0.0412806	-0.0159912
P16659	P16659	Proline--tRNA ligase	proS	5.61856	4.95237	5.18109	4.95758	5.23112	5.258	0.121669	-0.101773
P16926	P16926	Cell shape-determining protein MreC	mreC	0.218031	0.328577	0	-0.732079	-0.537157	-2.6629	0.901353	-1.49292
P17115	P17115	Arabinose 5-phosphate isomerase GutQ	gutQ	0.137316	-2.49426	-1.59496	0.167747	-1.86289	-1.52874	0.470247	0.242677
P17117	P17117	Oxygen-insensitive NADPH nitroreductase	nfsA	-0.240707	-6.45907	-6.45907	-0.160004	-0.525709	-0.790623	0.74939	3.89417
P17169	P17169	Glutamine--fructose-6-phosphate aminotransferase [isomerizing]	glmS	6.22406	6.34923	6.52485	6.14136	6.76335	6.84033	0.53541	0.215635
P17315	P17315	Colicin I receptor	cirA	0.739962	4.04318	3.52637	0.88006	3.4157	4.48819	0.117342	0.158146
P17443	P17443	UDP-N-acetylglucosamine--N-acetylmuramyl-(pentapeptide) pyrophosphoryl-undecaprenol N-acetylglucosamine transferase	murG	1.32201	1.29796	0.710766	0.61413	-0.172836	0.867449	0.540491	-0.673998
P17445	P17445	NAD/NADP-dependent betaine aldehyde dehydrogenase	betB	-1.31137	-3.59886	-4.80804	-2.02984	-6.45907	-3.22559	0.183337	-0.665409
P17802	P17802	A/G-specific adenine glycosylase	mutY	-2.76226	-3.03152	-3.39473	-3.05227	-3.77261	-6.45907	0.596612	-1.36515
P17846	P17846	Sulfite reductase [NADPH] hemoprotein beta-component	cysI	2.0215	0.742954	0.606392	2.25115	1.46988	1.5747	1.00777	0.641629
P17854	P17854	Phosphoadenosine phosphosulfate reductase	cysH	0.907671	-0.699348	0.157856	0.559364	-0.44932	0	0.169837	-0.085378
P17888	P17888	Primosomal protein N	priA	-0.987078	-1.2506	-0.531322	3.45717	-0.879387	-1.46708	0.293759	1.29324
P17952	P17952	UDP-N-acetylmuramate--L-alanine ligase	murC	1.24064	0.20673	-0.193169	1.11245	0.0153503	0.909328	0.222816	0.260977
P17993	P17993	Ubiquinone biosynthesis O-methyltransferase	ubiG	0.345591	-2.16201	-0.809649	-0.774775	-0.508244	-0.407049	0.133831	0.311999
P18133	P18133	Nicotinate phosphoribosyltransferase	pncB	-2.68412	-2.10584	-1.78193	-2.19919	-2.99581	-3.38847	0.410507	-0.670523
P18196	P18196	Septum site-determining protein MinC	minC	0.11742	-0.602566	-0.925354	0.945486	-0.609997	-0.628761	0.574001	0.372409
P18335	P18335	Acetylornithine/succinyldiaminopimelate aminotransferase	argD	3.46036	2.90178	2.92002	3.36673	2.67439	2.73512	1.29565	-0.16864
P18843	P18843	NH(3)-dependent NAD(+) synthetase	nadE	-0.244198	-1.36552	-2.98284	0.638866	-1.75677	-0.864222	0.452575	0.870144
P19319	P19319	Respiratory nitrate reductase 2 alpha chain	narZ	-1.16538	-3.49924	-1.00597	-3.54996	-6.45907	-4.41662	1.99165	-2.91835
P19624	P19624	4-hydroxythreonine-4-phosphate dehydrogenase	pdxA	1.46456	0.816687	1.41007	1.31528	0.307178	1.26362	0.807225	-0.268414
P19926	P19926	Glucose-1-phosphatase	agp	0.247198	-4.64918	-2.89866	0.427195	-3.29902	-2.05569	0.839646	0.791044
P19934	P19934	Protein TolA	tolA	0.258463	-0.219593	1.16015	-0.407312	-0.03232	0.921843	0.362251	-0.238936
P20083	P20083	DNA topoisomerase 4 subunit B	parE	1.28528	1.09507	0.767124	1.37949	1.35735	0.764938	0.575091	0.1181
P20966	P20966	PTS system fructose-specific EIIBC component;Fructose-specific phosphotransferase enzyme IIB component;Fructose permease IIC component	fruA	0.352654	-1.37121	-0.889608	0.433685	0.505205	0.101355	0.702478	0.982805
P21156	P21156	Sulfate adenylyltransferase subunit 2	cysD	-3.85413	-4.79899	-6.45907	-4.92309	-5.22115	-4.29905	0.0746035	0.222965
P21165	P21165	Xaa-Pro dipeptidase	pepQ	2.29783	2.12926	2.01827	2.91132	2.31562	2.33754	1.0091	0.373038
P21170	P21170	Biosynthetic arginine decarboxylase	speA	6.04732	5.65961	5.89772	5.83438	5.87103	5.69638	0.170133	-0.0676212
P21177	P21177	Fatty acid oxidation complex subunit alpha;Enoyl-CoA hydratase/Delta(3)-cis-Delta(2)-trans-enoyl-CoA isomerase/3-hydroxybutyryl-CoA epimerase;3-hydroxyacyl-CoA dehydrogenase	fadB	-4.55991	-2.36718	-0.716276	-3.2729	-0.639494	-1.43326	0.381178	0.765905
P21179	P21179	Catalase HPII	katE	-0.681044	-6.45907	-6.45907	-0.112087	-2.51254	-1.87269	0.868657	3.03396
P21189	P21189	DNA polymerase II	polB	-4.52304	-5.41102	-4.94886	-1.5837	-5.39258	-1.88771	0.741912	2.00631
P21499	P21499	Ribonuclease R	rnr	5.84868	6.14887	6.11391	5.62652	6.05745	6.02737	1.0209	-0.133379
P21507	P21507	ATP-dependent RNA helicase SrmB	srmB	2.65078	2.02935	1.81078	2.33195	2.27988	2.39813	0.236474	0.173016
P21513	P21513	Ribonuclease E	rne	4.43951	3.93242	3.95477	4.47516	4.27249	4.26663	0.847073	0.229197
P21517	P21517	Maltodextrin glucosidase	malZ	0.667177	-1.18682	-1.52219	0.743557	-0.26173	-0.2883	0.784736	0.745121
P21599	P21599	Pyruvate kinase II	pykA	4.67368	4.42053	4.53578	4.55153	4.60363	4.32521	0.144831	-0.0498714
P21645	P21645	UDP-3-O-(3-hydroxymyristoyl)glucosamine N-acyltransferase	lpxD	3.70898	3.16232	3.07824	3.29485	3.15959	2.91648	0.604441	-0.192874
P21888	P21888	Cysteine--tRNA ligase	cysS	3.70212	4.5584	4.79938	3.48741	4.57295	4.29984	0.58957	-0.233235
P21889	P21889	Aspartate--tRNA ligase	aspS	4.00897	3.55176	3.38686	3.61116	3.94485	4.0742	0.255517	0.227538
P21893	P21893	Single-stranded-DNA-specific exonuclease RecJ	recJ	-0.389404	-1.91104	-1.40145	-1.42775	-1.34641	-1.66439	0.187926	-0.245553
P22106	P22106	Asparagine synthetase B [glutamine-hydrolyzing]	asnB	2.56805	1.41079	2.48689	2.68367	1.97695	1.99887	0.0695116	0.0645866
P22188	P22188	UDP-N-acetylmuramoyl-L-alanyl-D-glutamate--2,6-diaminopimelate ligase	murE	4.02319	4.26187	4.18928	3.97643	4.45341	4.04662	0.00218885	0.000706355
P22256	P22256	4-aminobutyrate aminotransferase GabT	gabT	0.287518	-4.28056	-3.76379	0.676071	1.44299	1.61445	0.805855	3.83011
P22259	P22259	Phosphoenolpyruvate carboxykinase [ATP]	pckA	6.78233	6.56858	6.44026	6.56944	6.31418	6.17723	2.39611	-0.243438
P22333	P22333	Adenosine deaminase	add	4.60299	4.31052	4.24172	4.20231	4.73764	4.65643	0.190397	0.147055
P22523	P22523	Chromosome partition protein MukB	mukB	-1.11584	-1.3874	-0.288324	-0.97566	-4.55067	-3.05964	0.68832	-1.93147
P22524	P22524	Chromosome partition protein MukE	mukE	-3.84117	-4.12934	-3.47509	-0.460665	-3.4174	-1.79336	0.87827	1.92473
P22525	P22525	Probable L,D-transpeptidase YcbB	ycbB	-0.472855	-4.15584	-2.73097	-0.221621	-1.52783	-1.52473	0.727369	1.36183
P22634	P22634	Glutamate racemase	murI	1.94784	1.58526	0.261181	1.81971	1.14021	2.09583	0.211054	0.420488
P23003	P23003	tRNA/tmRNA (uracil-C(5))-methyltransferase	trmA	-0.806137	-1.52261	-2.07761	-0.689766	-1.45115	-0.342697	0.44115	0.640912
P23200	P23200	Galactoside transport system permease protein MglC	mglC	-1.59306	-3.99641	-0.36244	-2.51693	0.731796	-3.10973	0.0506312	0.352352
P23331	P23331	Thymidine kinase	tdk	-2.10411	-1.55803	-3.00551	-1.48879	-2.42582	-6.45907	0.389449	-1.23534
P23522	P23522	5-keto-4-deoxy-D-glucarate aldolase	garL	1.31821	-1.23058	-1.16258	1.36547	-0.737043	0.820902	0.541868	0.841429
P23524	P23524	Glycerate 2-kinase	garK	-6.45907	-6.45907	-6.45907	-1.86164	-2.48049	-3.46341	1.84451	3.85722
P23538	P23538	Phosphoenolpyruvate synthase	ppsA	5.72919	4.87564	4.90386	5.59269	4.93559	4.79054	0.382309	-0.0632852
P23721	P23721	Phosphoserine aminotransferase	serC	5.50199	4.6365	4.31019	5.14722	4.22146	4.67648	0.190003	-0.134511
P23830	P23830	CDP-diacylglycerol--serine O-phosphatidyltransferase	pssA	2.62016	1.47279	1.24881	2.53695	1.13184	1.25426	0.50685	-0.13957
P23836	P23836	Transcriptional regulatory protein PhoP	phoP	-0.364756	-1.84374	-1.8442	-0.231396	-1.78315	-3.15285	0.291348	-0.371564
P23837	P23837	Sensor protein PhoQ	phoQ	-0.518187	-0.655523	-0.80497	-0.995958	-0.0901623	-1.09483	0.0690022	-0.0674222
P23839	P23839	UPF0701 protein YicC	yicC	2.90207	2.43466	2.18804	2.17316	2.53371	2.56995	0.082344	-0.0826486
P23843	P23843	Periplasmic oligopeptide-binding protein	oppA	4.62981	1.68581	2.01686	4.95603	2.93726	3.18258	1.04435	0.914466
P23845	P23845	Sulfate adenylyltransferase subunit 1	cysN	-3.72018	-6.45907	-3.03257	-4.34085	-3.67275	-4.42127	0.0661609	0.258981
P23865	P23865	Tail-specific protease	prc	1.35277	1.03808	1.30015	1.65951	1.52192	0.793539	0.104791	0.0946579
P23871	P23871	Ferrochelatase	hemH	-3.22408	-3.18135	-2.77884	-6.45907	-3.45028	-2.56619	0.381035	-1.09709
P23872	P23872	Acetyl esterase	aes	-2.97614	-2.23664	-1.89941	-5.06773	-1.4	-1.53995	0.111618	-0.298498
P23874	P23874	Serine/threonine-protein kinase HipA	hipA	-2.02102	-1.97433	-3.05059	-1.96405	-2.17931	-2.7275	0.131527	0.0583585
P23882	P23882	Methionyl-tRNA formyltransferase	fmt	2.64937	2.46854	3.09554	2.91928	2.97958	3.42548	1.44083	0.370296
P23886	P23886	ATP-binding/permease protein CydC	cydC	1.17696	1.93799	2.24175	1.44574	2.06615	2.00736	0.123586	0.0541865
P23893	P23893	Glutamate-1-semialdehyde 2,1-aminomutase	hemL	5.36088	5.31416	5.36339	5.5374	5.45483	5.27785	0.350717	0.0772139
P23908	P23908	Acetylornithine deacetylase	argE	0.450169	1.27051	0.965075	1.66393	1.45096	1.90376	0.892105	0.777627
P23909	P23909	DNA mismatch repair protein MutS	mutS	-1.67055	-2.45361	-2.26417	-0.19298	-3.04987	-2.43059	0.129387	0.238299
P23917	P23917	Fructokinase	mak	-1.48808	-1.47509	-0.307148	-0.170324	0.296505	-0.0522575	0.88176	1.11475
P23930	P23930	Apolipoprotein N-acyltransferase	lnt	-1.31724	-2.47925	-0.988438	-0.598967	-1.00544	-0.540316	0.98649	0.880067
P24171	P24171	Peptidyl-dipeptidase dcp	dcp	3.87896	4.59591	4.76861	3.5642	4.18575	4.24202	1.68017	-0.417171
P24173;Q47689	P24173	Lipopolysaccharide heptosyltransferase 1	rfaC	-2.14615	-2.82762	-3.22944	-3.97571	-6.45907	-3.49703	0.724958	-1.90954
P24175	P24175	Phosphomannomutase	manB	-0.531416	-1.24003	-0.645508	-0.668236	-0.452871	0.411243	0.591693	0.569031
P24182	P24182	Biotin carboxylase	accC	6.96242	6.92637	6.69588	6.88712	7.07485	6.83748	0.363886	0.0715949
P24186	P24186	Bifunctional protein FolD;Methylenetetrahydrofolate dehydrogenase;Methenyltetrahydrofolate cyclohydrolase	folD	1.67782	0.547697	0.807617	1.94951	1.68929	1.18476	0.792204	0.59681
P24192	P24192	Hydrogenase isoenzymes formation protein HypD	hypD	-4.54698	-4.24273	-3.82629	-6.45907	-4.47548	-6.45907	0.811236	-1.59254
P24203	P24203	Uncharacterized GTP-binding protein YjiA	yjiA	0.347214	-1.23462	-0.758488	0.994276	-1.44148	-1.32062	0.0361342	-0.0406418
P24205	P24205	Lipid A biosynthesis myristoyltransferase	lpxM	-1.39347	0.940334	0.932529	-1.03101	0.410858	-0.355772	0.380697	-0.485108
P24207	P24207	Phenylalanine-specific permease	pheP	-2.32592	-3.18031	-3.29117	-2.18267	-3.0521	-2.91423	0.938225	0.216132
P24215	P24215	Mannonate dehydratase	uxuA	-2.80746	-6.45907	-6.45907	-0.702776	-2.1729	-2.6975	1.447	3.38414
P24228	P24228	D-alanyl-D-alanine carboxypeptidase DacB	dacB	-0.501942	-0.813137	-0.805704	-0.912369	-2.37027	-1.52364	0.918645	-0.895166
P24240	P24240	6-phospho-beta-glucosidase AscB	ascB	-1.88948	-6.45907	-4.95122	-2.42937	-4.06867	-5.33208	0.181863	0.489885
P24242	P24242	HTH-type transcriptional regulator AscG	ascG	-1.20962	-0.782907	-0.68973	-1.82739	-1.19179	-0.353764	0.292619	-0.230232
P24255	P24255	RNA polymerase sigma-54 factor	rpoN	-0.249041	-1.20737	-2.20619	-0.777458	-0.6824	-0.819527	0.307462	0.461069
P24554	P24554	DNA repair protein RadA	radA	-1.04099	-1.49399	-1.56483	-0.249054	-2.18349	-1.13563	0.13702	0.177208
P24555	P24555	Protease 2	ptrB	0.0531921	-0.78549	-0.886076	0.000391006	0.0161209	-0.6931	0.466128	0.313929
P25397	P25397	Tellurite methyltransferase	tehB	-0.561285	-2.70001	-1.83286	-2.84558	-6.45907	-1.2804	0.54529	-1.8303
P25437	P25437	S-(hydroxymethyl)glutathione dehydrogenase	frmA	2.70276	2.56117	2.6054	2.33246	2.32178	2.45386	1.2412	-0.253745
P25516	P25516	Aconitate hydratase A	acnA	6.6595	5.53381	5.73824	6.6095	5.72418	5.8525	0.450951	0.0848789
P25519	P25519	GTPase HflX	hflX	2.71935	2.07353	2.14715	2.83908	2.37364	2.24007	0.92274	0.170919
P25522	P25522	tRNA modification GTPase MnmE	mnmE	0.907539	-0.161137	-0.0615997	-0.379107	1.87538	0.720558	0.186577	0.510677
P25526	P25526	Succinate-semialdehyde dehydrogenase [NADP(+)] GabD	gabD	2.27627	0.286032	0.455091	1.98547	3.9376	1.19286	0.43564	1.36618
P25534	P25534	2-octaprenyl-6-methoxyphenol hydroxylase	ubiH	1.2809	1.19052	1.61547	1.57859	1.05157	1.13787	0.165945	-0.106287
P25535	P25535	2-octaprenylphenol hydroxylase	ubiI	2.13823	5.29833	1.04902	1.80739	0.464382	1.38624	0.370442	-1.60919
P25539	P25539	Riboflavin biosynthesis protein RibD;Diaminohydroxyphosphoribosylaminopyrimidine deaminase;5-amino-6-(5-phosphoribosylamino)uracil reductase	ribD	1.86671	2.04932	2.40244	2.00056	2.52064	2.58018	0.876988	0.260972
P25552	P25552	Guanosine-5-triphosphate,3-diphosphate pyrophosphatase	gppA	3.22493	3.18729	3.19631	2.84409	2.81122	2.89245	2.30782	-0.353589
P25553	P25553	Lactaldehyde dehydrogenase	aldA	4.88674	4.97261	4.97407	5.05407	5.07809	4.98252	0.745236	0.0937557
P25665	P25665	5-methyltetrahydropteroyltriglutamate--homocysteine methyltransferase	metE	-0.161804	0.590204	0.367428	-0.365837	1.049	0.4928	0.23963	0.126711
P25714	P25714	Membrane protein insertase YidC	yidC	3.90486	3.82467	3.88123	3.7035	3.51039	3.89046	0.663702	-0.168806
P25737	P25737	Lysine-specific permease	lysP	-1.17768	-3.66735	-3.01335	-2.32775	-3.79124	-3.3241	0.626879	-0.52824
P25740	P25740	Lipopolysaccharide core biosynthesis protein RfaG	rfaG	-1.6048	-0.746323	-1.66796	-1.47033	-0.994274	-2.03664	0.397591	-0.160718
P25745	P25745	tRNA-specific 2-thiouridylase MnmA	mnmA	2.17822	2.7219	2.17245	2.35752	2.6796	2.12906	0.146023	0.0312023
P25746	P25746	High frequency lysogenization protein HflD	hflD	-4.85313	-1.42672	-0.672827	-1.84499	-1.01923	-0.942125	0.39369	1.04878
P25748	P25748	HTH-type transcriptional regulator GalS	galS	-1.55545	-0.3962	-1.20017	-0.783064	-0.155861	-0.0214119	0.939406	0.730495
P25888	P25888	ATP-dependent RNA helicase RhlE	rhlE	1.83674	0.149038	0.532328	1.8303	0.523899	0.366188	0.145568	0.0674273
P25889	P25889	NAD-dependent dihydropyrimidine dehydrogenase subunit PreA	preA	0.494154	-0.639692	-0.785025	-0.388645	1.38631	2.10932	0.443849	1.34585
P26616	P26616	NAD-dependent malic enzyme	maeA	-0.812342	-6.45907	-4.62313	-0.485857	-2.29408	-1.60386	0.799307	2.50358
P26646	P26646	Probable acrylyl-CoA reductase AcuI	acuI	4.15955	3.3869	3.1281	3.45658	3.46412	3.37166	0.151821	-0.127398
P26647	P26647	1-acyl-sn-glycerol-3-phosphate acyltransferase	plsC	-0.38035	-2.18934	-1.94747	-0.730019	-1.30754	-1.15877	0.41811	0.440278
P26648	P26648	Cell division protein FtsP	ftsP	2.24436	3.36244	2.48641	1.70757	4.42607	1.90141	0.0111276	-0.019385
P27247	P27247	Phosphate acyltransferase	plsX	-0.634199	-1.66634	-1.15525	-1.55411	-1.85048	-1.50457	0.791007	-0.484456
P27248	P27248	Aminomethyltransferase	gcvT	3.98349	3.97987	4.20876	4.09787	4.31366	4.08783	0.306739	0.109081
P27249	P27249	Bifunctional uridylyltransferase/uridylyl-removing enzyme;[Protein-PII] uridylyltransferase;[Protein-PII]-UMP uridylyl-removing enzyme	glnD	0.929443	0.424582	1.05241	1.26385	0.895926	1.34143	1.66126	0.364925
P27250	P27250	Aldehyde reductase Ahr	ahr	1.02215	0.436533	0.528442	0.616941	0.302273	0.218903	1.1525	-0.283003
P27278	P27278	Trifunctional NAD biosynthesis/regulator protein NadR;Transcriptional regulator NadR;Nicotinamide mononucleotide adenylyltransferase;Ribosylnicotinamide kinase	nadR	-0.636032	-1.50384	0.348267	-0.0270157	-0.0914078	0.355892	0.622726	0.676358
P27294	P27294	Protein InaA	inaA	-0.406572	-4.0299	-4.00932	-0.331179	-6.45907	-6.45907	0.707036	-1.60118
P27296	P27296	Probable ATP-dependent helicase DinG	dinG	-4.7185	-3.59214	-6.45907	-3.7816	-2.46354	-2.18576	0.721296	2.11293
P27298	P27298	Oligopeptidase A	prlC	5.28963	4.4688	4.82656	4.9263	4.68693	5.13687	0.0869744	0.0550365
P27300	P27300	Tetraacyldisaccharide 4-kinase	lpxK	-2.86186	-4.23381	-6.45907	-4.57568	-5.61497	-3.35565	0.000557075	0.00281588
P27302	P27302	Transketolase 1	tktA	7.59105	7.78049	7.48018	7.64699	8.03366	7.74383	0.975798	0.190919
P27303	P27303	Multidrug export protein EmrA	emrA	-2.78326	-2.02257	-2.61609	-5.22014	-2.73204	-1.6793	0.276982	-0.736522
P27305	P27305	Glutamyl-Q tRNA(Asp) synthetase	gluQ	-6.45907	-4.1623	-6.45907	-2.88665	-4.80745	-2.88968	0.579634	2.16555
P27306	P27306	Soluble pyridine nucleotide transhydrogenase	sthA	6.45882	5.71165	5.78408	6.36065	6.24311	6.31844	0.576886	0.32255
P27431	P27431	50S ribosomal protein L16 arginine hydroxylase	roxA	-0.137587	-0.385612	0.218393	0.10631	0.715572	0.956388	0.967689	0.694359
P27434	P27434	Cytoskeleton protein RodZ	rodZ	1.26259	1.59385	1.79864	1.52366	1.88197	1.76038	0.610922	0.170314
P27550	P27550	Acetyl-coenzyme A synthetase	acs	2.42816	2.1168	2.62144	2.22039	1.62269	2.42637	1.03557	-0.298983
P27828	P27828	UDP-N-acetylglucosamine 2-epimerase	wecB	2.24664	1.87682	-0.0466919	3.29803	2.54153	2.24364	0.948864	1.33548
P27829	P27829	UDP-N-acetyl-D-mannosamine dehydrogenase	wecC	-0.0696545	-0.772617	-0.162796	-0.295889	-0.233723	-3.29288	0.310558	-0.939141
P27830	P27830	dTDP-glucose 4,6-dehydratase 2	rffG	1.65372	1.82483	1.56008	1.44859	2.0468	1.72041	0.154264	0.0590566
P27833	P27833	dTDP-4-amino-4,6-dideoxygalactose transaminase	rffA	1.36452	1.65825	1.60597	1.83711	1.53644	2.11617	0.528794	0.286994
P27848	P27848	Pyridoxal phosphate phosphatase YigL	yigL	3.87071	-2.55879	-1.77121	0.0096302	-2.21034	-2.30933	0.39527	-1.35025
P27859	P27859	Tat-linked quality control protein TatD	tatD	-3.52174	-4.58064	-4.14051	-4.27985	-5.24843	-6.45907	0.838015	-1.24816
P27896	P27896	Nitrate/nitrite sensor protein NarQ	narQ	-1.7629	-0.0100079	0.0779057	-0.645897	-0.168306	-1.98704	0.137531	-0.368749
P28246	P28246	Bicyclomycin resistance protein	bcr	-2.37621	-3.50419	-2.59439	-1.1007	-2.04156	-1.75715	1.63195	1.19179
P28248	P28248	Deoxycytidine triphosphate deaminase	dcd	-0.405594	-1.48754	-0.607712	0.359404	0.876986	1.47512	1.1431	1.73745
P28249	P28249	Protein AsmA	asmA	-1.20292	-0.972767	-0.392855	-1.31737	-1.17245	-0.312016	0.348858	-0.0777607
P28304	P28304	Quinone oxidoreductase 1	qorA	-4.0483	-3.38848	-2.80564	-1.71228	-6.45907	-3.29994	0.0874604	-0.409625
P28306	P28306	UPF0755 protein YceG	yceG	1.70024	-1.08643	-1.00191	-2.64995	-4.03408	-2.79504	1.26213	-3.03032
P28630	P28630	DNA polymerase III subunit delta	holA	-3.05147	-3.63881	-3.19535	-3.01169	-6.45907	-1.34447	0.07525	-0.309866
P28631	P28631	DNA polymerase III subunit delta	holB	-2.15558	-0.850523	-3.24659	-1.9544	-1.32956	-0.378668	0.312525	0.863354
P28634	P28634	Probable tRNA (adenine(37)-N6)-methyltransferase	tsaA	-2.00147	-6.45907	-2.74485	-2.73153	-3.30444	-2.75629	0.24433	0.804377
P28635	P28635	D-methionine-binding lipoprotein MetQ	metQ	-1.82304	-2.01707	0.1147	-1.92617	0.104116	0.375574	0.414461	0.759643
P28903	P28903	Anaerobic ribonucleoside-triphosphate reductase	nrdD	2.38381	1.87092	2.13807	2.43622	2.48127	2.6625	0.823813	0.395727
P28904	P28904	Trehalose-6-phosphate hydrolase	treC	6.21694	6.66931	6.78806	6.28925	6.84374	7.03636	1.07691	0.165013
P29012	P29012	Alanine racemase, catabolic	dadX	-0.0362453	-0.713171	-1.79129	-0.51243	0.0755692	0.539036	0.407737	0.88096
P29013	P29013	Uncharacterized protein YcgB	ycgB	0.489819	-0.216051	-1.46245	-0.144335	-0.199375	-1.47709	0.371761	-0.210707
P29018	P29018	ATP-binding/permease protein CydD	cydD	2.53645	2.76721	2.93662	2.01115	2.92723	2.95397	0.197652	-0.115974
P29131	P29131	Cell division protein FtsN	ftsN	-1.80179	-1.21954	-1.82459	-2.89605	-0.805967	-0.166811	0.141486	0.325699
P29680	P29680	Uroporphyrinogen decarboxylase	hemE	2.38221	2.44328	2.78241	2.22654	2.42621	2.06501	0.522724	-0.296719
P29745	P29745	Peptidase T	pepT	-0.0828724	-2.78462	-3.36158	-2.53478	-2.23332	-2.18107	0.0704455	-0.240033
P30011	P30011	Nicotinate-nucleotide pyrophosphorylase [carboxylating]	nadC	1.59408	0.694695	0.364435	1.00183	1.02534	0.86725	0.0782782	0.0804011
P30014	P30014	Ribonuclease T	rnt	-4.71565	-6.45907	-6.45907	-3.57837	-4.69421	-2.7924	0.989633	2.1896
P30177	P30177	Uncharacterized protein YbiB	ybiB	0.265312	-0.502401	-1.63343	0.132689	-2.8572	-3.09635	0.749016	-1.31678
P30178	P30178	Uncharacterized oxidoreductase YbiC	ybiC	4.93998	4.68424	4.9309	4.70948	4.49423	4.73249	2.44901	-0.206308
P30750	P30750	Methionine import ATP-binding protein MetN	metN	2.31828	2.27843	2.28047	1.6815	2.14499	2.13071	0.689478	-0.306664
P30844	P30844	Sensor protein BasS	basS	-2.30271	-1.1962	-2.78609	-0.330357	-0.631561	-1.80369	0.971769	1.17313
P30845	P30845	Phosphoethanolamine transferase EptA	eptA	2.18331	2.05772	1.72488	1.98408	1.93591	1.47658	1.44806	-0.189784
P30850	P30850	Exoribonuclease 2	rnb	1.41114	0.188879	0.528177	1.12636	1.04822	1.14378	0.42906	0.396725
P30855	P30855	Sensor protein EvgS	evgS	-1.24018	-0.580095	-0.0827179	-5.94517	-6.45907	-6.45907	2.11953	-5.65344
P30863	P30863	2,5-diketo-D-gluconic acid reductase B	dkgB	-0.332018	-0.863392	-0.330441	-1.23187	-2.38403	-2.27913	1.38685	-1.45639
P30864	P30864	Uncharacterized HTH-type transcriptional regulator YafC	yafC	1.03768	0.133192	0.349047	-0.194847	0.772219	1.0341	0.0150863	0.0305163
P30870	P30870	Glutamate-ammonia-ligase adenylyltransferase	glnE	1.22124	1.01038	0.898413	0.898563	1.05361	0.443214	0.615983	-0.244879
P30871	P30871	Inorganic triphosphatase	ygiF	2.41687	2.32638	3.10632	2.15739	2.30129	2.62139	0.714311	-0.256498
P30958	P30958	Transcription-repair-coupling factor	mfd	0.460781	0.404352	-0.0234489	0.736992	-0.0363522	0.24349	0.0463241	0.0341485
P31119	P31119	Bifunctional protein Aas;2-acylglycerophosphoethanolamine acyltransferase;Acyl-[acyl-carrier-protein] synthetase	aas	0.607889	0.52463	-0.0613613	0.438702	0.886826	-0.0368137	0.163429	0.0725187
P31120	P31120	Phosphoglucosamine mutase	glmM	5.30389	5.27572	5.39232	5.14608	5.24019	5.32878	0.833778	-0.0856266
P31142	P31142	3-mercaptopyruvate sulfurtransferase	sseA	3.40165	2.47013	3.1481	3.49946	3.27023	3.32241	0.603184	0.357406
P31224;P24181	P31224	Multidrug efflux pump subunit AcrB	acrB	3.54047	2.9825	2.87533	3.27468	2.92916	3.19139	0.00184622	-0.0010198
P31433	P31433	Uncharacterized protein YicH	yicH	1.99498	0.162506	0.0927715	0.0588417	0.338802	0.026207	0.339198	-0.608801
P31441	P31441	Adenine deaminase	ade	-0.153303	-1.72614	0.481373	-0.807762	0.939274	-0.834738	0.0613785	0.231613
P31459	P31459	2-dehydro-3-deoxygalactonokinase	dgoK	-6.45907	-6.45907	-2.18091	-3.70998	-2.03192	-4.73601	0.267358	1.54038
P31473	P31473	ATPase RavA	ravA	-0.57053	-0.77692	-0.337519	-2.85598	-0.984993	-0.620754	0.513307	-0.925587
P31475	P31475	Uncharacterized HTH-type transcriptional regulator YieP	yieP	-0.387922	-2.21605	-1.85052	-1.13972	-2.33969	-1.76351	0.391048	-0.262813
P31545	P31545	Deferrochelatase/peroxidase EfeB	efeB	-1.49375	-3.38074	-6.42934	-1.66419	-4.50043	-4.49492	0.0788046	0.214762
P31547	P31547	D-methionine transport system permease protein MetI	metI	-6.45907	1.31317	1.0232	-2.41113	0.776419	0.851006	0.277105	1.113
P31663	P31663	Pantothenate synthetase	panC	0.194077	0.701332	0.109825	-0.246185	-2.31454	-0.825829	0.688886	-1.46393
P31677	P31677	Alpha,alpha-trehalose-phosphate synthase [UDP-forming]	otsA	3.58818	2.73277	2.79116	4.00566	3.63574	3.73847	1.32897	0.755922
P31802	P31802	Nitrate/nitrite response regulator protein NarP	narP	-3.00743	-3.46366	-3.19291	-6.45907	-3.66867	-6.45907	0.796728	-2.3076
P31806	P31806	Bifunctional NAD(P)H-hydrate repair enzyme Nnr;ADP-dependent (S)-NAD(P)H-hydrate dehydratase;NAD(P)H-hydrate epimerase	nnr	-3.84512	-2.53795	-2.37047	-2.92089	-1.13527	-4.55227	0.0134192	0.0483704
P31808	P31808	Uncharacterized oxidoreductase YciK	yciK	1.4834	0.666113	-0.17745	1.78677	1.27626	1.70605	0.712719	0.932339
P31979	P31979	NADH-quinone oxidoreductase subunit F	nuoF	6.81406	7.14417	7.206	6.84037	7.194	7.53643	0.523301	0.135527
P32099	P32099	Lipoate-protein ligase A	lplA	0.313942	1.01924	0.593594	1.04473	1.33277	1.64026	1.08834	0.696995
P32131	P32131	Oxygen-independent coproporphyrinogen-III oxidase	hemN	2.09308	2.82103	2.70276	2.01101	2.75328	2.70358	0.717413	-0.0496667
P32132	P32132	GTP-binding protein TypA/BipA	typA	4.90454	3.53879	3.62361	4.40424	3.84185	3.6635	0.0731233	-0.052454
P32134	P32134	Uncharacterized protein YihM	yihM	-4.46607	-3.95928	-4.6884	-3.75184	-6.45907	-6.45907	0.459335	-1.18541
P32140	P32140	Sulfoquinovose isomerase	yihS	0.997959	-0.621994	-0.763275	-0.29661	-2.53183	-2.11331	1.78666	-1.51815
P32144	P32144	Uncharacterized HTH-type transcriptional regulator YihW	yihW	-0.81407	-0.474911	1.02048	-0.854685	0.110987	0.466953	0.00256818	-0.00274722
P32176	P32176	Formate dehydrogenase-O major subunit	fdoG	-1.75589	-1.56689	-0.276434	-1.29	-1.50726	-1.41666	0.147394	-0.204901
P32177	P32177	Protein FdhD	fdhD	-4.45665	-2.66346	-4.40963	-6.45907	-3.50539	-3.62505	0.314175	-0.686592
P32664	P32664	NADH pyrophosphatase	nudC	-4.95267	-4.91681	-6.45907	-3.08863	-5.33643	-3.2764	0.552298	1.54236
P32680	P32680	Uncharacterized protein YjaG	yjaG	-0.141758	-1.04979	0.639891	1.15973	-0.859226	0.221806	0.259043	0.35799
P32695	P32695	tRNA-dihydrouridine synthase A	dusA	0.306208	-0.220879	0.878443	0.162216	0.279812	0.290504	0.0808965	-0.0770798
P32703	P32703	Uncharacterized Na(+)/H(+) exchanger YjcE	yjcE	0.0721169	-0.16831	-1.45009	-0.0853138	0.161509	0.0410709	0.426642	0.554515
P33018	P33018	S-formylglutathione hydrolase YeiG	yeiG	-3.75156	-4.48623	-3.39545	-0.900011	-2.885	-3.6404	0.586324	1.40261
P33029	P33029	Uncharacterized oxidoreductase YeiQ	yeiQ	1.39496	0.460718	0.206064	1.50573	0.635759	0.790087	0.722223	0.289944
P33030	P33030	Uncharacterized protein YeiR	yeiR	0.418659	-3.45245	-4.15547	0.688196	-3.35935	-0.439188	0.433954	1.35964
P33136	P33136	Glucans biosynthesis protein G	mdoG	3.98629	2.55029	2.47512	3.84836	2.55507	2.96731	0.225871	0.119683
P33195	P33195	Glycine dehydrogenase (decarboxylating)	gcvP	7.32235	7.47175	7.56091	7.10084	7.31731	7.38991	1.92004	-0.182318
P33221	P33221	Phosphoribosylglycinamide formyltransferase 2	purT	0.140442	0.873308	0.88904	-1.48485	0.548935	0.825987	0.523807	-0.670907
P33232	P33232	L-lactate dehydrogenase	lldD	2.83949	2.71983	3.12044	2.58453	3.10566	3.41073	0.255961	0.140386
P33363	P33363	Periplasmic beta-glucosidase	bglX	-0.231327	-2.76772	-3.05896	-1.04105	-1.77205	-3.9764	0.135314	-0.243829
P33570	P33570	Transketolase 2	tktB	4.29871	3.08241	2.6392	3.91764	2.98271	3.01702	0.050078	-0.0343189
P33599	P33599	NADH-quinone oxidoreductase subunit C/D	nuoC	7.53479	7.68993	7.64529	7.53265	7.84291	7.83272	0.714932	0.112759
P33602	P33602	NADH-quinone oxidoreductase subunit G	nuoG	4.64576	4.12626	4.15502	4.53521	4.8303	4.66214	0.563008	0.36687
P33607	P33607	NADH-quinone oxidoreductase subunit L	nuoL	1.5967	-0.772919	0.378752	2.15747	2.67805	2.61707	0.883487	2.08335
P33643	P33643	Ribosomal large subunit pseudouridine synthase D	rluD	2.31058	2.40155	2.89693	2.77358	3.15129	3.2336	1.28666	0.516471
P33667	P33667	tRNA 2-selenouridine synthase	selU	-2.20982	-2.07644	-5.45783	-1.32919	-6.45907	-1.70518	0.0109034	0.0835476
P33919	P33919	Uncharacterized protein YejH	yejH	0.634737	-2.98879	-6.45907	1.56447	-0.665276	-2.99357	1.03365	2.23958
P33920	P33920	Nucleoid-associated protein YejK	yejK	2.85418	1.34873	1.30478	2.0711	1.00262	1.24802	0.694629	-0.395315
P34209	P34209	Protein YdcF	ydcF	-0.570311	-2.25352	-1.44988	-1.10533	-1.54844	-1.05126	0.179296	0.189561
P35340	P35340	Alkyl hydroperoxide reductase subunit F	ahpF	3.08447	3.04012	2.54019	2.841	3.22159	2.96027	0.221014	0.119361
P36655	P36655	Thiol:disulfide interchange protein DsbD	dsbD	1.13986	0.661489	0.682846	0.472876	1.39154	0.621527	0.000440938	0.00058047
P36672	P36672	PTS system trehalose-specific EIIBC component;Trehalose-specific phosphotransferase enzyme IIB component;Trehalose permease IIC component	treB	3.77831	3.49672	4.4104	3.99145	4.09643	3.97563	0.144598	0.126024
P36673	P36673	HTH-type transcriptional regulator TreR	treR	0.0201168	-0.0881615	-1.0726	-0.666784	-0.273714	-0.334375	0.0341321	-0.0447419
P36680	P36680	Cell division protein ZapD	zapD	1.34988	0.0720425	0.555952	1.12169	-0.119577	1.05811	0.0368837	0.0274487
P36683	P36683	Aconitate hydratase B	acnB	8.11972	7.17555	7.39235	8.18308	7.81825	7.55505	0.60752	0.289583
P36767	P36767	Recombination-associated protein RdgC	rdgC	1.24486	2.03022	2.11119	2.32922	2.27756	2.68802	0.918929	0.636182
P36771	P36771	Probable HTH-type transcriptional regulator LrhA	lrhA	-0.706253	-6.45907	-6.45907	0.130604	-3.14326	-2.21745	0.956633	2.79809
P36837	P36837	Dipeptide and tripeptide permease B	dtpB	-1.23092	0.275461	0.815472	1.02604	1.51279	1.73205	1.16795	1.47029
P36879	P36879	Uncharacterized ABC transporter ATP-binding protein YadG	yadG	3.79087	2.99284	3.12395	3.26399	2.88097	2.88577	0.852873	-0.292311
P36929	P36929	Ribosomal RNA small subunit methyltransferase B	rsmB	2.49832	2.67673	2.66352	2.63679	2.70591	2.85705	0.885309	0.120395
P36938	P36938	Phosphoglucomutase	pgm	4.45149	4.17188	4.10638	4.15043	4.32057	4.32138	0.041288	0.0208766
P36979	P36979	Dual-specificity RNA methyltransferase RlmN	rlmN	0.399628	0.344582	-1.07244	0.444038	-0.350103	0.0648766	0.102857	0.162348
P37005	P37005	Uncharacterized tRNA/rRNA methyltransferase LasT	lasT	-0.940849	-2.29255	-2.34745	-1.9454	-1.98726	-1.57825	0.0136886	0.0233154
P37051	P37051	Formyltetrahydrofolate deformylase	purU	3.59332	2.84524	2.63337	3.7276	3.24054	3.16626	1.02754	0.354156
P37095	P37095	Peptidase B	pepB	4.2416	2.00614	2.28055	5.56331	5.71325	5.66078	1.19249	2.80302
P37127	P37127	Protein AegA	aegA	-1.33611	-2.83289	-2.23375	-1.97988	-2.73314	-3.14225	0.602319	-0.484175
P37128	P37128	GDP-mannose pyrophosphatase NudK	nudK	-0.505009	-3.88289	-3.61844	-1.37906	-3.57507	-4.03568	0.355283	-0.327822
P37177	P37177	Phosphoenolpyruvate-protein phosphotransferase PtsP	ptsP	-0.499994	-2.37599	-1.1607	-1.59919	-1.76074	-6.45907	0.412286	-1.92743
P37188	P37188	Galactitol-specific phosphotransferase enzyme IIB component	gatB	-0.821348	-6.45907	-2.64478	-0.632072	-0.80612	-3.34144	0.319933	1.71519
P37313	P37313	Dipeptide transport ATP-binding protein DppF	dppF	-3.49195	-3.2575	-6.45907	-2.54732	-4.59674	-3.70492	0.240382	0.786514
P37330	P37330	Malate synthase G	glcB	3.18861	2.33463	3.13725	3.52577	3.60505	3.35151	0.677412	0.607285
P37340	P37340	Multidrug resistance protein MdtK	mdtK	-1.58701	-2.55202	-1.61811	-0.895876	-0.923529	-0.77566	1.16565	1.05402
P37349	P37349	PTS-dependent dihydroxyacetone kinase, phosphotransferase subunit DhaM;Phosphocarrier protein HPr;Phosphotransferase enzyme IIA component	dhaM	-0.000638962	-1.71531	-0.732048	-1.37985	-1.66274	-1.27048	0.56355	-0.621689
P37353	P37353	2-succinylbenzoate--CoA ligase	menE	1.15807	-1.38613	-3.44546	-1.6273	-1.77477	-1.03174	0.0547482	-0.25343
P37440	P37440	Oxidoreductase UcpA	ucpA	1.01895	0.479578	-0.334288	1.76288	0.817078	1.26533	0.859475	0.893682
P37617	P37617	Lead, cadmium, zinc and mercury-transporting ATPase	zntA	1.74969	2.4691	1.85082	1.59636	2.35371	2.96561	0.245527	0.282029
P37626	P37626	Uncharacterized protein YhiI	yhiI	-6.45907	-2.92943	-2.95243	-4.92279	-3.03916	2.98961	0.51294	2.45619
P37634	P37634	Ribosomal RNA large subunit methyltransferase J	rlmJ	-0.605637	-2.45737	-2.03816	-0.192533	-3.45815	-0.875698	0.101767	0.191591
P37642	P37642	Inner membrane protein YhjD	yhjD	-2.2005	-4.12217	-4.37047	-2.49016	-6.45907	-3.30751	0.186696	-0.521197
P37647	P37647	2-dehydro-3-deoxygluconokinase	kdgK	-5.52234	-4.03271	-6.45907	-1.85645	-4.27155	-4.91666	0.553002	1.65649
P37648	P37648	Protein YhjJ	yhjJ	4.0626	4.22438	4.67277	2.91799	4.10171	3.8615	0.830098	-0.692849
P37649	P37649	Protein YhjK	yhjK	-1.57588	-2.36691	-3.43415	1.15353	-3.38584	-1.79927	0.374834	1.11512
P37652	P37652	Cyclic di-GMP-binding protein	bcsB	-5.06838	-3.92423	-5.65796	-3.23694	-5.02454	-3.27313	0.358377	1.03865
P37659	P37659	Protein BcsG homolog	bcsG	-1.00394	-1.08296	-0.547752	-0.951979	-0.550406	-1.62725	0.117584	-0.164993
P37661	P37661	Phosphoethanolamine transferase EptB	eptB	2.09584	2.62694	2.43196	1.40066	2.74575	2.69494	0.119412	-0.104468
P37664	P37664	Uncharacterized N-acetyltransferase YiaC	yiaC	8.76603	7.38399	7.58134	9.35779	8.4377	8.6214	1.55975	0.895182
P37666	P37666	Glyoxylate/hydroxypyruvate reductase B	ghrB	-1.61003	-0.525654	-0.819052	-1.98305	-2.86961	-3.65402	0.875993	-1.85065
P37671	P37671	HTH-type transcriptional regulator YiaJ	yiaJ	-0.906158	-0.949486	-1.25508	-0.40023	-1.15673	-0.352993	0.464995	0.400258
P37672	P37672	2,3-diketo-L-gulonate reductase	dlgD	-5.35262	-3.4965	-4.43097	-3.27233	-4.03267	-6.45907	0.0431498	-0.161325
P37685	P37685	Aldehyde dehydrogenase B	aldB	3.87772	2.66146	3.05476	3.59332	2.99758	2.91103	0.0529128	-0.0306733
P37689	P37689	2,3-bisphosphoglycerate-independent phosphoglycerate mutase	gpmI	1.30183	0.967308	1.43726	1.24769	1.0553	1.63343	0.396872	0.0766754
P37692	P37692	ADP-heptose--LPS heptosyltransferase 2	rfaF	-0.224245	-0.374701	-1.35588	-1.00105	-1.09589	-1.28465	0.648568	-0.475586
P37744	P37744	Glucose-1-phosphate thymidylyltransferase 1	rmlA1	-0.439266	-1.29517	-0.920864	-0.832542	-2.46799	-0.336355	0.232268	-0.327194
P37759	P37759	dTDP-glucose 4,6-dehydratase 1	rfbB	1.91496	1.45691	1.74382	2.33816	1.87644	1.86244	1.06294	0.320447
P37760	P37760	dTDP-4-dehydrorhamnose reductase	rfbD	-1.55739	-0.236753	-0.639248	-1.53543	-0.508121	-0.626709	0.302575	-0.078956
P37765	P37765	Ribosomal large subunit pseudouridine synthase B	rluB	1.34051	1.10823	1.00459	0.61945	1.41884	1.24718	0.0545013	-0.055954
P37773	P37773	UDP-N-acetylmuramate--L-alanyl-gamma-D-glutamyl-meso-2,6-diaminoheptandioate ligase	mpl	3.9995	3.51776	3.79842	2.99206	3.75527	3.55672	0.346305	-0.33721
P37902	P37902	Glutamate/aspartate periplasmic-binding protein	gltI	0.313427	-6.45907	-6.45907	0.103821	-3.62476	-5.06577	0.573334	1.33933
P37906	P37906	Gamma-glutamylputrescine oxidoreductase	puuB	0.110605	-0.939972	-1.18698	-0.447607	0.49037	-0.451935	0.342078	0.535726
P37908	P37908	UPF0053 inner membrane protein YfjD	yfjD	-3.07572	-2.58431	-1.80497	-6.45907	-2.10288	-3.94743	0.556032	-1.68146
P38038	P38038	Sulfite reductase [NADPH] flavoprotein alpha-component	cysJ	-0.427116	1.10076	0.657455	-0.556297	0.43881	0.254566	0.911835	-0.398007
P38051	P38051	Isochorismate synthase MenF	menF	-4.38063	-3.81554	-2.74485	-6.45907	-2.62266	-3.03049	0.142776	-0.390394
P38054	P38054	Cation efflux system protein CusA	cusA	-2.10669	-5.7172	-2.903	-3.17638	-3.70214	-3.17286	0.0808018	0.225173
P38489	P38489	Oxygen-insensitive NAD(P)H nitroreductase	nfsB	2.20491	1.98634	2.00815	1.97413	1.26458	1.75813	0.886429	-0.400853
P38683	P38683	Periplasmic protein TorT	torT	-1.00226	2.35806	3.65333	-1.28659	-2.64146	2.94404	0.500517	-1.99771
P39160	P39160	D-mannonate oxidoreductase	uxuB	0.553951	-0.0820293	0.947222	0.701744	0.763985	0.321856	0.0970337	0.122814
P39161	P39161	Uxu operon transcriptional regulator	uxuR	-1.47299	-4.02997	-2.18843	-1.2475	-1.82636	-1.83806	0.54599	0.92649
P39173	P39173	Putative glucose-6-phosphate 1-epimerase	yeaD	2.54978	1.8779	1.22095	2.79678	2.156	2.90524	0.584242	0.736464
P39199	P39199	50S ribosomal protein L3 glutamine methyltransferase	prmB	1.95635	1.77812	1.15981	2.24056	2.0005	1.76494	1.05057	0.370574
P39285	P39285	Miniconductance mechanosensitive channel MscM	mscM	-2.45414	-3.32714	-2.21049	-6.45907	-2.22366	-2.82728	0.287069	-1.17274
P39298	P39298	Esterase YjfP	yjfP	-3.51133	-6.45907	-2.29482	-2.1191	-3.44414	-1.98028	0.73811	1.5739
P39300	P39300	Probable L-ascorbate-6-phosphate lactonase UlaG	ulaG	-2.60808	1.90867	-4.10268	-4.63608	-0.214914	-6.45907	2.6958	-2.16932
P39310	P39310	Uncharacterized protein YtfB	ytfB	-0.149918	-0.385208	-0.0170956	-0.49604	-0.879148	-0.343693	1.74574	-0.388887
P39321	P39321	Translocation and assembly module TamB	tamB	-5.33352	-5.27505	-2.65347	-6.45907	-4.84951	-6.45907	0.458103	-1.50187
P39342	P39342	Uncharacterized protein YjgR	yjgR	-3.42478	-3.61602	-2.70257	-3.97993	-2.80276	-4.27816	0.228706	-0.439161
P39346	P39346	L-idonate 5-dehydrogenase (NAD(P)(+))	idnD	-4.2882	-1.79439	-6.45907	-2.8894	-3.85959	-3.96015	0.154687	0.610839
P39353	P39353	Uncharacterized oxidoreductase YjhC	yjhC	1.69432	1.99821	1.81545	1.99842	1.76332	1.9636	0.157843	0.0724525
P39367	P39367	Uncharacterized protein YjhP	yjhP	1.43024	0.324352	-0.853209	0.462065	-0.372622	0.354948	0.0733469	-0.15233
P39379	P39379	Uncharacterized protein YjiH	yjiH	-4.2836	-2.02551	-4.96189	-6.45907	-2.00297	-3.75932	0.108311	-0.316788
P39383	P39383	Uncharacterized protein YjiL	yjiL	-1.82394	-4.96837	-4.89219	-2.32965	-2.98056	-3.09898	0.514392	1.09177
P39384	P39384	Uncharacterized protein YjiM	yjiM	1.32177	0.43852	0.428352	2.74932	2.23351	2.50931	1.94882	1.76783
P39396	P39396	Inner membrane protein YjiY	yjiY	-1.76423	-1.94957	-1.92007	-3.18972	-2.05809	-2.77019	0.763381	-0.794708
P39401	P39401	Phosphoglycerol transferase I	mdoB	-1.95802	-2.01934	-1.81461	-2.99578	-0.884413	-1.41326	0.0867652	0.166175
P39407	P39407	Uncharacterized protein YjjU	yjjU	-0.409311	-6.45907	-2.4634	-0.744711	-2.69077	-1.75346	0.421806	1.38095
P39829	P39829	D-galactarate dehydratase	garD	1.73192	-0.715923	-0.437981	1.22413	-0.087677	-0.633812	0.0233526	-0.025123
P39830	P39830	Inner membrane protein YbaL	ybaL	-3.49883	-2.65195	-1.66615	-2.03317	-1.04883	-2.25587	0.438792	0.82635
P39831	P39831	NADP-dependent 3-hydroxy acid dehydrogenase YdfG	ydfG	1.72526	0.34016	0.87426	2.33867	1.50528	2.14934	1.41855	1.01787
P39835	P39835	High-affinity gluconate transporter	gntT	-1.07301	-1.58267	-2.35117	0.205545	0.226727	-0.0539494	1.58809	1.79506
P40120	P40120	Glucans biosynthesis protein D	mdoD	-0.295654	0.79052	0.770061	0.255125	1.2759	0.425341	0.294317	0.23048
P40719	P40719	Sensor protein QseC	qseC	-1.10079	-0.16831	-0.102633	-1.73242	-0.288017	-0.870941	0.905877	-0.506549
P40874	P40874	N-methyl-L-tryptophan oxidase	solA	4.86298	3.58534	3.73482	4.83769	3.70627	4.13937	0.498549	0.166732
P41036	P41036	Putative sialic acid transporter	nanT	-0.783873	-2.55593	-2.26249	-0.690924	-1.58226	-1.75815	0.754949	0.523651
P41052	P41052	Membrane-bound lytic murein transglycosylase B	mltB	-1.22597	-0.0104523	0.650829	-0.83359	-0.10969	-0.197708	0.181168	-0.185132
P41407	P41407	FMN-dependent NADH-azoreductase	azoR	-2.3852	-6.45907	-1.68813	-0.734573	-2.7711	-0.786659	0.886894	2.08002
P42593	P42593	2,4-dienoyl-CoA reductase [NADPH]	fadH	1.57884	2.4607	2.53782	1.05972	2.56885	2.48396	0.304099	-0.154945
P42596	P42596	Ribosomal RNA large subunit methyltransferase G	rlmG	-0.645384	-2.47826	-1.58325	-1.00445	-0.587711	-1.55287	0.274528	0.52062
P42599	P42599	Uncharacterized oxidoreductase YgjR	ygjR	-1.95949	-0.705379	-3.16619	-1.54914	-2.98951	-2.22534	0.10518	-0.310972
P42632	P42632	PFL-like enzyme TdcE	tdcE	-1.8295	-2.28903	-1.81932	-2.66602	-2.69326	-2.18862	1.1535	-0.536681
P42907	P42907	Putative tagatose-6-phosphate ketose/aldose isomerase	agaS	-3.92959	-4.48831	-4.09901	-6.45907	-4.84452	-6.45907	0.888909	-1.74859
P43329	P43329	ATP-dependent RNA helicase HrpA	hrpA	0.511295	-1.00225	-1.43628	0.457508	0.385635	0.73329	0.668054	1.16789
P43672	P43672	ABC transporter ATP-binding protein uup	uup	3.46054	2.9126	2.76499	3.37939	3.2478	3.53214	0.524282	0.3404
P45395	P45395	Arabinose 5-phosphate isomerase KdsD	kdsD	2.06269	2.05252	2.19222	1.93758	1.90122	2.21154	0.606255	-0.0856927
P45425	P45425	N-acetylmannosamine kinase	nanK	2.93529	1.91149	2.39548	3.07837	2.70046	2.65072	0.731917	0.395762
P45464	P45464	Penicillin-binding protein activator LpoA	lpoA	-5.39871	-2.62402	-1.27861	-3.42775	-1.54049	-1.85961	0.414262	0.824496
P45537	P45537	Uncharacterized protein YhfK	yhfK	-0.0519104	-2.06968	-2.15523	-1.76884	-1.37184	-1.56567	0.0592405	-0.143178
P45568	P45568	1-deoxy-D-xylulose 5-phosphate reductoisomerase	dxr	1.22627	0.975679	0.855577	1.30247	1.06814	0.436403	0.175068	-0.083505
P45577	P45577	RNA chaperone ProQ	proQ	1.08399	-0.196148	-0.455732	0.915136	-0.0412884	0.287441	0.338503	0.243059
P45578	P45578	S-ribosylhomocysteine lyase	luxS	-0.405008	-2.77786	-2.72021	0.0813522	-1.0786	-0.449211	0.975148	1.48554
P46068	P46068	HTH-type transcriptional regulator DsdC	dsdC	-3.51425	-3.0526	-3.611	-2.74329	-6.45907	-4.50764	0.362055	-1.17738
P46118	P46118	HTH-type transcriptional regulator HexR	hexR	-1.14197	-2.5976	-1.8865	-1.17552	-1.90313	-1.21428	0.690093	0.444379
P46474	P46474	Uncharacterized protein YhdP	yhdP	-3.14041	-5.51213	-2.40951	-2.80058	-3.50583	-6.45907	0.10624	-0.56781
P46482	P46482	p-hydroxybenzoic acid efflux pump subunit AaeA	aaeA	-1.78523	-4.8678	-2.84012	-6.45907	-4.02278	-2.70437	0.258641	-1.23103
P46837	P46837	Protein YhgF	yhgF	3.25047	3.17883	3.52779	3.26995	3.48498	3.40738	0.193503	0.0684077
P46850	P46850	RNA-splicing ligase RtcB	rtcB	-4.08104	-4.89958	-5.41749	-3.8765	-5.24354	-4.20051	0.288725	0.359191
P46859	P46859	Thermoresistant gluconokinase	gntK	-2.70821	-4.47952	-6.45907	0.186052	-1.74139	-0.897127	1.25689	3.73144
P46890	P46890	Uncharacterized protein YbaE	ybaE	-0.30942	-1.29571	-0.450294	-1.74218	-0.747759	-2.10617	0.455755	-0.846891
P50456	P50456	Protein mlc	mlc	1.26376	1.49141	1.45604	1.45858	1.57398	1.58882	1.28382	0.136723
P50465	P50465	Endonuclease 8	nei	-3.16671	-3.38387	-2.48261	-2.39065	-2.78619	-2.26122	1.08123	0.531713
P51025	P51025	S-formylglutathione hydrolase FrmB	frmB	-1.69782	-1.53983	-3.79277	-1.40606	-1.84681	-1.6511	0.358879	0.708817
P51981	P51981	L-Ala-D/L-Glu epimerase	ycjG	-0.730114	-6.45907	-2.24645	-2.59456	-2.98111	-1.60999	0.170686	0.749991
P52067	P52067	Fosmidomycin resistance protein	fsr	-0.756701	-2.50159	-3.25237	-0.388134	-2.78981	-2.01879	0.371598	0.437976
P52094	P52094	Histidine transport system permease protein HisQ	hisQ	-3.98628	-2.09328	-2.8944	-6.45907	-2.51721	-3.72036	0.729821	-1.24089
P52097	P52097	tRNA(Ile)-lysidine synthase	tilS	-1.70317	-0.300323	-2.0932	-2.5534	-2.43169	-2.5433	0.816101	-1.1439
P52108	P52108	Transcriptional regulatory protein RstA	rstA	0.660131	0.767063	-3.35805	-2.77775	0.763144	-2.97759	0.310687	-1.02045
P52598	P52598	Uncharacterized HTH-type transcriptional regulator YgbI	ygbI	-2.3467	-3.00847	-1.73745	-2.1887	-2.86787	-2.09333	0.0361622	-0.0190957
P52643	P52643	D-lactate dehydrogenase	ldhA	3.1442	3.94282	4.07435	2.6745	4.09128	3.94968	0.306834	-0.148633
P52647	P52647	Probable pyruvate-flavodoxin oxidoreductase	ydbK	1.5118	0.963783	0.654814	1.15833	0.697138	0.340477	2.19162	-0.311482
P55135	P55135	23S rRNA (uracil(1939)-C(5))-methyltransferase RlmD	rlmD	-2.38222	-3.17751	-2.5854	-3.73496	-2.32087	-1.15017	0.126191	0.313046
P55734	P55734	Inner membrane protein YgaP	ygaP	-3.15817	-0.565523	0.117027	-6.45907	-0.823324	-0.163832	0.477726	-1.27985
P56258	P56258	TDP-N-acetylfucosamine:lipid II N-acetylfucosaminyltransferase	wecF	-0.311005	1.79054	-0.063076	-1.16332	-0.190607	1.80058	0.0949807	-0.323271
P56262	P56262	Putative carboxymethylenebutenolidase	ysgA	0.998894	-0.933805	0.542538	0.41383	-0.695797	0.108316	0.385623	-0.260426
P56580	P56580	Glucitol/sorbitol-specific phosphotransferase enzyme IIB component	srlE	-0.71583	0.00357056	-0.381865	-0.602333	0.417742	0.470182	0.782138	0.459905
P60240	P60240	RNA polymerase-associated protein RapA	rapA	-1.18493	-1.1326	-1.70012	0.44351	-1.05908	-1.2873	0.562401	0.704927
P60293	P60293	Chromosome partition protein MukF	mukF	2.05407	2.05305	2.28	1.98504	2.08096	1.40752	0.40052	-0.304534
P60340	P60340	tRNA pseudouridine synthase B	truB	-0.010313	-2.11008	-1.34167	-0.821079	-1.85065	-0.413147	0.0824315	0.125732
P60390	P60390	Ribosomal RNA small subunit methyltransferase H	rsmH	-0.592157	-3.28494	-2.12182	-1.33719	-2.83888	-2.50736	0.233557	-0.22817
P60422	P60422	50S ribosomal protein L2	rplB	6.47256	4.03146	4.57629	6.73854	5.76447	5.91147	0.89784	1.11139
P60438	P60438	50S ribosomal protein L3	rplC	0.925358	-2.5434	-2.93565	1.48503	-1.51627	0.132532	0.741078	1.55166
P60560	P60560	GMP reductase	guaC	0.862631	1.05466	0.763933	0.99585	0.366528	0.890137	0.185451	-0.142904
P60595	P60595	Imidazole glycerol phosphate synthase subunit HisH	hisH	-2.24146	-4.0078	-6.45907	-1.86316	-2.34068	-2.12582	0.678979	2.12622
P60664	P60664	Imidazole glycerol phosphate synthase subunit HisF	hisF	0.738903	-0.294846	-0.30748	0.626698	0.199017	0.16386	0.540353	0.284332
P60716	P60716	Lipoyl synthase	lipA	2.59751	2.58454	2.70564	3.42015	3.78856	3.915	1.86023	1.07868
P60720	P60720	Octanoyltransferase	lipB	-2.11427	-2.7723	-3.02028	-2.31811	-4.02011	-1.50495	0.00816655	0.0212256
P60723	P60723	50S ribosomal protein L4	rplD	1.32701	-0.295984	0.0786648	1.33562	0.345835	1.40879	0.64635	0.660185
P60752	P60752	Lipid A export ATP-binding/permease protein MsbA	msbA	2.63504	2.49672	2.61004	2.62382	3.06781	3.08021	0.707393	0.343344
P60757	P60757	ATP phosphoribosyltransferase	hisG	0.424021	-1.33525	-1.18134	0.74605	-0.212105	0.560688	0.911037	1.0624
P60785	P60785	Elongation factor 4	lepA	3.60489	3.18545	3.08847	3.69248	3.14787	3.05609	0.0463303	0.00588099
P60869	P60869	Putative transport protein YbjL	ybjL	0.367594	0.653656	0.116463	-0.537226	1.12159	0.757278	0.0447132	0.067976
P60872	P60872	Putative transport protein YidE	yidE	-6.45907	-4.51742	-6.45907	-3.01343	-3.34191	-3.34138	1.16857	2.57961
P60906	P60906	Histidine--tRNA ligase	hisS	6.08482	5.6562	5.83441	6.0437	6.00672	5.79287	0.248109	0.0892887
P60955	P60955	Prolipoprotein diacylglyceryl transferase	lgt	-4.52587	0.184574	-0.244999	-1.18054	0.935545	0.021574	0.572624	1.45429
P61887	P61887	Glucose-1-phosphate thymidylyltransferase 2	rmlA2	0.13064	0.376511	0.60124	-1.40206	0.301254	-0.293249	0.729106	-0.834148
P61889	P61889	Malate dehydrogenase	mdh	5.66271	4.22596	4.62519	5.49216	4.78449	5.14288	0.481501	0.301891
P62399	P62399	50S ribosomal protein L5	rplE	2.89989	2.34091	2.91349	4.12285	3.21983	3.45204	1.32904	0.88014
P62517	P62517	Glucans biosynthesis glucosyltransferase H	mdoH	2.64207	2.42803	1.98296	3.03507	2.33959	2.70627	0.547885	0.342622
P62615	P62615	4-diphosphocytidyl-2-C-methyl-D-erythritol kinase	ispE	0.0668221	-1.41608	-0.575655	-0.253326	-2.07909	-0.049818	0.149862	-0.15244
P62620	P62620	4-hydroxy-3-methylbut-2-en-1-yl diphosphate synthase (flavodoxin)	ispG	4.23551	3.87994	3.73367	4.51302	4.19811	4.35956	1.18159	0.407192
P62623	P62623	4-hydroxy-3-methylbut-2-enyl diphosphate reductase	ispH	-0.767792	-0.580227	-0.932772	-1.01338	-0.293098	-0.508703	0.278437	0.155204
P62707	P62707	2,3-bisphosphoglycerate-dependent phosphoglycerate mutase	gpmA	2.57566	1.32844	0.836861	2.74192	0.549704	1.71948	0.0610832	0.0900485
P63020	P63020	Fe/S biogenesis protein NfuA	nfuA	-3.57847	-6.45907	-6.45907	-0.525526	-0.252729	0.23053	1.366	5.31629
P63183	P63183	Low affinity potassium transport system protein kup	kup	-3.78465	-6.45907	-6.45907	-4.86107	-3.40314	-3.59716	0.451727	1.61381
P63224	P63224	Phosphoheptose isomerase	gmhA	-2.30397	-3.34179	-6.45907	-0.730019	-3.20291	-2.19215	0.617548	1.99325
P63284	P63284	Chaperone protein ClpB	clpB	4.12265	3.89155	4.14394	4.04083	4.18639	3.8836	0.0305879	-0.0157744
P63340	P63340	Inner membrane transport protein YqeG	yqeG	-6.45907	-3.75614	-6.45907	-3.81935	-3.73732	-3.52407	0.740162	1.86451
P63386	P63386	Probable phospholipid import ATP-binding protein MlaF	mlaF	1.58924	-0.465252	-0.216099	1.27555	-0.784786	-0.133644	0.520575	-0.183589
P63389	P63389	Uncharacterized ABC transporter ATP-binding protein YheS	yheS	1.81454	-3.2162	-1.75101	-0.88619	-2.05467	-2.04372	0.192456	-0.610637
P64423	P64423	Zinc transport protein ZntB	zntB	-1.46387	-1.26867	-0.521639	-3.2722	-1.1177	-0.65049	0.363396	-0.595404
P64429	P64429	Uncharacterized protein YpfJ	ypfJ	1.41748	1.50381	0.710091	1.35311	1.00387	1.32923	0.0175696	0.0182756
P64557	P64557	Uncharacterized protein YgfM	ygfM	0.26478	-3.76625	-4.14401	0.271767	-3.06497	-2.11268	0.578437	0.913202
P64588	P64588	Transcriptional regulator YqjI	yqjI	3.52295	3.41435	2.84286	3.77248	3.67249	4.03599	0.673869	0.566931
P64596	P64596	Uncharacterized protein YraP	yraP	-1.76178	-0.95495	-1.08705	-1.39353	-0.515526	0.219889	0.839997	0.704873
P64612	P64612	Cell division protein ZapE	zapE	0.751925	0.702879	0.617861	1.04897	0.710688	0.474535	0.144287	0.0538425
P64624	P64624	Uncharacterized protein YheO	yheO	-0.28927	0.295734	0.251011	-0.0523796	0.653009	1.07829	0.923678	0.473815
P65556	P65556	Uncharacterized Nudix hydrolase YfcD	yfcD	-4.0197	-2.73645	-4.9022	-4.20306	-3.16795	-3.0665	0.202061	0.406949
P65807	P65807	Uncharacterized protein YgeY	ygeY	3.35585	1.36408	1.01901	3.58768	1.97969	2.22025	0.865309	0.682895
P66948	P66948	Beta-barrel assembly-enhancing protease	bepA	1.1852	2.2294	2.6455	1.39417	1.67011	2.24262	0.402024	-0.251065
P67087	P67087	Ribosomal RNA small subunit methyltransferase I	rsmI	1.24114	-1.17134	-1.1601	1.24723	-1.21562	-0.0168228	0.354222	0.368364
P67660	P67660	Uncharacterized HTH-type transcriptional regulator YhaJ	yhaJ	0.374626	-0.305496	1.12498	0.414467	0.788397	0.702084	0.186909	0.236945
P67910	P67910	ADP-L-glycero-D-manno-heptose-6-epimerase	hldD	2.5389	1.75921	2.20064	2.81526	2.5725	2.24645	0.623629	0.378483
P68183	P68183	Maltose transport system permease protein MalG	malG	-0.032671	-2.09891	-2.16498	-2.38822	-2.17629	-2.12947	0.384293	-0.799141
P68187	P68187	Maltose/maltodextrin import ATP-binding protein MalK	malK	4.79935	3.39724	3.24764	5.08942	3.49346	3.93009	0.757427	0.356248
P68699	P68699	ATP synthase subunit c	atpE	-0.985031	0.517126	1.14807	-6.45907	1.26996	1.33458	0.278641	-1.51157
P68739	P68739	Endonuclease V	nfi	-4.0603	-3.97107	-4.74156	-3.42922	-3.69461	-6.45907	0.126506	-0.269991
P68767	P68767	Cytosol aminopeptidase	pepA	0.423067	-2.88448	-1.88297	-0.402557	0.341913	0.159542	0.464239	1.4811
P69228	P69228	Transcriptional regulatory protein BaeR	baeR	-2.40973	-6.45907	-5.0103	-2.74482	-1.10414	-2.71841	0.558368	2.43724
P69423	P69423	Sec-independent protein translocase protein TatC	tatC	-1.35598	-0.898251	-6.45907	0.164314	-0.0620117	-0.754114	0.658631	2.68716
P69425	P69425	Sec-independent protein translocase protein TatB	tatB	0.961081	0.132065	-0.0896912	-1.35009	0.124907	-0.280798	0.425672	-0.836479
P69441	P69441	Adenylate kinase	adk	-0.426918	-6.45907	-6.45907	-0.889452	-4.22104	-3.15855	0.568661	1.69201
P69451	P69451	Long-chain-fatty-acid--CoA ligase	fadD	1.75507	0.863325	1.17418	-0.484943	-0.611517	0.344383	1.18461	-1.51488
P69741	P69741	Hydrogenase-2 small chain	hybO	2.5507	3.4603	2.19748	2.27077	2.97733	2.74794	0.0738892	-0.0708148
P69783	P69783	Glucose-specific phosphotransferase enzyme IIA component	crr	-6.45907	-6.45907	-6.45907	1.18952	0.387953	0.775099	2.99167	7.24326
P69786	P69786	PTS system glucose-specific EIICB component;Glucose permease IIC component;Glucose-specific phosphotransferase enzyme IIB component	ptsG	0.195881	-1.48593	-3.4102	1.85671	-0.135036	-0.41548	1.23674	2.00215
P69797	P69797	PTS system mannose-specific EIIAB component;Mannose-specific phosphotransferase enzyme IIA component;Mannose-specific phosphotransferase enzyme IIB component	manX	-0.0867825	-1.6256	-1.1417	-0.199862	-2.19994	-2.32078	0.741414	-0.622168
P69801	P69801	Mannose permease IIC component	manY	-0.0124931	-0.905506	-0.00122261	-0.44734	-2.46433	0.258963	0.409591	-0.577827
P69805	P69805	Mannose permease IID component	manZ	-0.408007	-1.02004	-0.0794468	-1.77011	-0.596323	0.0829449	0.162448	-0.258666
P69811	P69811	Multiphosphoryl transfer protein;Phosphocarrier protein HPr;Fructose-specific phosphotransferase enzyme IIA component	fruB	-0.157246	-1.64272	-1.8315	-0.890903	-2.21763	-1.4594	0.336041	-0.312156
P69828	P69828	Galactitol-specific phosphotransferase enzyme IIA component	gatA	3.87534	0.447155	1.20643	3.93127	2.13112	2.67362	0.766418	1.06903
P69831	P69831	Galactitol permease IIC component	gatC	3.93082	4.06833	3.8732	3.92682	4.21126	4.72584	0.471307	0.330523
P69853	P69853	Tat proofreading chaperone DmsD	dmsD	-6.45907	-5.17594	-4.58873	-3.74982	-4.58766	-4.30297	0.588866	1.19443
P69874	P69874	Spermidine/putrescine import ATP-binding protein PotA	potA	0.85865	0.704884	0.43232	0.615791	0.73801	0.786591	0.0935087	0.0481796
P69924	P69924	Ribonucleoside-diphosphate reductase 1 subunit beta	nrdB	4.4166	4.18792	4.60965	4.63802	4.59724	4.9699	1.55583	0.330331
P75713	P75713	(S)-ureidoglycine aminohydrolase	allE	-1.48189	-3.53829	-2.15	-0.9839	-6.45907	-6.45907	0.590445	-2.24395
P75728	P75728	2-octaprenyl-3-methyl-6-methoxy-1,4-benzoquinol hydroxylase	ubiF	0.427242	0.241898	0.232798	0.652967	0.642014	0.843151	1.18231	0.412065
P75745	P75745	Uncharacterized protein YbgK	ybgK	0.0131187	-0.745285	-0.474712	0.0304241	-0.0616512	-0.380161	0.475309	0.265163
P75757	P75757	Zinc transporter ZitB	zitB	-0.509272	-1.39934	-1.30809	-0.485126	-3.32424	-0.550362	0.166845	-0.381009
P75777	P75777	UPF0194 membrane protein YbhG	ybhG	0.285097	0.947651	1.17729	1.18906	0.590746	-0.591892	0.186789	-0.407374
P75782	P75782	Ribosomal RNA large subunit methyltransferase F	rlmF	-2.51015	-3.73713	-4.18136	-4.01464	-2.46983	-6.45907	0.286052	-0.838301
P75785	P75785	Phosphoethanolamine transferase OpgE	opgE	-2.46996	-3.41889	-3.71203	-6.45907	-6.45907	-3.07716	0.569037	-2.13147
P75821	P75821	Uncharacterized protein YbjS	ybjS	-0.139372	-0.979799	-0.493946	-1.35172	-0.806421	-1.00581	0.487527	-0.516946
P75823	P75823	Low specificity L-threonine aldolase	ltaE	-0.840326	-6.45907	-2.97657	1.034	-0.461069	-0.216177	0.976341	3.54424
P75828	P75828	Uncharacterized protein YbjD	ybjD	1.01229	0.733086	2.16999	1.9297	-0.210951	1.02662	0.212832	-0.389997
P75830	P75830	Macrolide export protein MacA	macA	-0.280764	-0.65963	0.267572	-0.707458	0.0840874	-0.265984	0.0573929	-0.0721779
P75831	P75831	Macrolide export ATP-binding/permease protein MacB	macB	-1.73824	-4.80971	-6.45907	-1.96342	-3.69293	-3.76522	0.534249	1.19516
P75838	P75838	Ribosomal protein S12 methylthiotransferase accessory factor YcaO	ycaO	-0.216455	0.925262	-2.57751	0.105339	-1.29305	-1.5886	0.104512	-0.302534
P75863	P75863	Uncharacterized protein YcbX	ycbX	0.870584	-0.487413	0.327995	1.42352	0.498205	0.371939	0.716349	0.5275
P75864	P75864	Ribosomal RNA large subunit methyltransferase K/L;23S rRNA m2G2445 methyltransferase;23S rRNA m7G2069 methyltransferase	rlmL	3.67092	3.21891	2.60421	2.67838	2.94869	3.17417	0.180536	-0.230934
P75867	P75867	Putative Lon protease homolog	ycbZ	-1.99886	-2.57668	-1.99956	-2.19706	-5.44563	-3.20462	0.67997	-1.42407
P75876	P75876	Ribosomal RNA large subunit methyltransferase I	rlmI	0.386034	0.676863	-0.32025	1.17059	0.697325	0.0737381	0.674253	0.399669
P75913	P75913	Glyoxylate/hydroxypyruvate reductase A	ghrA	-0.113449	-0.432783	-0.977867	0.13382	-1.69433	0.295532	0.0374788	0.0863749
P75949	P75949	Beta-hexosaminidase	nagZ	2.37028	0.11232	0.524809	1.28511	0.807985	1.33232	0.0750323	0.139339
P75958	P75958	Lipoprotein-releasing system transmembrane protein LolE	lolE	0.623293	0.979355	0.398298	-0.445917	0.275383	0.323545	0.774702	-0.615978
P76007	P76007	K(+)/H(+) antiporter NhaP2	cvrA	-3.10737	-3.17146	-3.86795	-6.45907	-2.95974	-2.80792	0.181107	-0.693317
P76015	P76015	PTS-dependent dihydroxyacetone kinase, dihydroxyacetone-binding subunit DhaK	dhaK	2.51467	3.27438	2.23909	2.63847	1.51705	1.54451	0.537312	-0.776036
P76027	P76027	Oligopeptide transport ATP-binding protein OppD	oppD	3.80877	3.9067	4.33474	3.54609	3.90965	3.9152	0.6825	-0.226421
P76034	P76034	Uncharacterized HTH-type transcriptional regulator YciT	yciT	3.07895	2.70975	3.08959	3.07326	2.86187	2.98137	0.0545986	0.0127392
P76046	P76046	Uncharacterized protein YcjX	ycjX	1.04099	1.69674	2.12823	-0.21471	1.62522	1.73425	0.609019	-0.573732
P76052	P76052	p-aminobenzoyl-glutamate hydrolase subunit B	abgB	-1.2474	-6.45907	-1.96216	-1.50285	-2.81749	-2.61126	0.241233	0.912345
P76055	P76055	tRNA 2-thiocytidine biosynthesis protein TtcA	ttcA	-1.02419	0.0399952	-3.3322	-1.6976	-4.3589	-2.15301	0.290928	-1.2977
P76104	P76104	Uncharacterized protease YdcP	ydcP	0.271149	0.164557	0.0696678	1.25033	0.469141	-0.0419636	0.463511	0.390711
P76113	P76113	NADPH-dependent curcumin reductase	curA	0.864927	-0.0367374	0.602701	0.429087	-0.265419	-0.284323	0.931982	-0.517182
P76134	P76134	Anaerobic sulfatase-maturating enzyme homolog YdeM	ydeM	-3.2371	-4.13708	-4.54921	-6.45907	-4.55779	-3.30059	0.219739	-0.798023
P76215	P76215	Succinylglutamate desuccinylase	astE	-1.51229	-6.45907	-6.45907	-2.27963	-3.58444	-2.73809	0.532085	1.94275
P76237	P76237	Putative diguanylate cyclase YeaJ	yeaJ	-1.61825	0.347982	0.191456	-1.27941	-0.25211	0.0770035	0.161471	-0.125237
P76245	P76245	Probable diguanylate cyclase YeaP	yeaP	-3.85911	-3.62606	-2.22991	-6.45907	-3.44376	-2.74561	0.440611	-0.977786
P76251	P76251	D-malate dehydrogenase [decarboxylating]	dmlA	3.29938	2.90361	2.80554	2.88611	3.10736	3.13992	0.0588034	0.0416234
P76256	P76256	tRNA threonylcarbamoyladenosine biosynthesis protein TsaB	tsaB	-2.04243	-6.45907	-4.14888	-0.580498	-3.30525	-2.44373	1.2406	2.10697
P76268	P76268	Transcriptional regulator KdgR	kdgR	4.30964	3.58766	3.83685	4.31974	4.03718	4.14259	0.727419	0.255122
P76290	P76290	tRNA (cmo5U34)-methyltransferase	cmoA	-0.506754	-6.45907	-3.28826	-0.629141	-3.34687	-3.55738	0.303171	0.906895
P76291	P76291	tRNA (mo5U34)-methyltransferase	cmoB	1.30972	1.7596	1.71293	1.2732	1.79572	1.68562	0.139703	-0.0092392
P76339	P76339	Probable sensor-like histidine kinase YedV	yedV	-3.11157	-2.0209	-2.59077	-3.27694	-2.36422	-3.30024	0.89726	-0.406052
P76346	P76346	Protein MtfA	mtfA	-4.84717	-2.34101	-2.29364	-2.73292	-1.61781	-1.81985	0.787664	1.10375
P76372	P76372	Chain length determinant protein	wzzB	-0.651009	-1.31238	-0.662756	-1.12171	-2.37947	-0.806374	0.759722	-0.560471
P76373	P76373	UDP-glucose 6-dehydrogenase	ugd	3.26588	1.86814	2.15008	3.4542	2.22252	1.60302	0.00161651	-0.00145531
P76389	P76389	UPF0053 protein YegH	yegH	-0.931255	-1.71139	-0.613018	-1.99419	-1.11751	-2.5463	0.405675	-0.800777
P76403	P76403	Uncharacterized protease YegQ	yegQ	2.08812	1.20443	1.20129	1.91801	1.54112	1.20226	0.128681	0.0558484
P76418	P76418	Uncharacterized protein YegU	yegU	1.18338	1.81521	1.1754	0.898668	1.62424	1.734	0.0329417	0.0276407
P76419	P76419	Uncharacterized sugar kinase YegV	yegV	-2.98534	-6.45907	-2.87497	-3.55616	-2.19249	-3.98642	0.177578	0.861438
P76422	P76422	Hydroxymethylpyrimidine/phosphomethylpyrimidine kinase	thiD	-0.0233955	-1.91621	-2.11087	0.891754	-2.05215	-0.779282	0.604833	0.703601
P76423	P76423	Hydroxyethylthiazole kinase	thiM	-0.422365	-1.65963	-1.48633	-1.6164	-1.37072	-1.30806	0.17918	-0.242285
P76440	P76440	NAD-dependent dihydropyrimidine dehydrogenase subunit PreT	preT	-3.33864	-6.45907	-3.18278	0.193493	-1.98547	-3.41817	0.670389	2.59011
P76445	P76445	Lipid A 1-diphosphate synthase	lpxT	-0.472651	-1.71107	-2.43559	-0.698425	-0.460415	-0.93865	0.587474	0.840609
P76472	P76472	Probable 4-deoxy-4-formamido-L-arabinose-phosphoundecaprenol deformylase ArnD	arnD	2.96115	2.57442	1.90607	2.63763	1.93693	2.77924	0.0199732	-0.0292854
P76473	P76473	Undecaprenyl phosphate-alpha-4-amino-4-deoxy-L-arabinose arabinosyl transferase	arnT	3.69337	2.83036	2.95008	3.43471	2.83961	3.27978	0.0509023	0.0267646
P76503	P76503	3-ketoacyl-CoA thiolase	fadI	-0.496176	-2.19877	-2.42959	-0.0658455	-3.20918	-1.645	0.0397579	0.0681693
P76518	P76518	Acetyl-CoA:oxalate CoA-transferase	yfdE	-2.69169	-4.17221	-3.95809	-2.90306	-6.45907	-2.10984	0.0591331	-0.216658
P76535	P76535	N-acetylmuramic acid 6-phosphate etherase	murQ	0.061697	0.200869	0.0888634	0.426659	0.248894	0.0619869	0.402281	0.128703
P76536	P76536	Probable deferrochelatase/peroxidase YfeX	yfeX	2.62623	2.42631	1.70053	2.84745	2.41805	2.69625	0.500496	0.402894
P76558	P76558	NADP-dependent malic enzyme	maeB	4.445	4.32785	4.09017	4.13394	4.20833	4.17062	0.386883	-0.116711
P76576	P76576	UPF0070 protein YfgM	yfgM	-2.96516	-3.14897	-4.43139	-3.22621	-6.45907	-3.44094	0.244135	-0.860235
P76578	P76578	Uncharacterized lipoprotein YfhM	yfhM	-4.91049	-3.37483	-4.70136	-3.82545	-2.36582	-2.80796	1.37201	1.32915
P76585	P76585	Uncharacterized protein YphG	yphG	0.557798	0.153131	0.765284	1.189	0.41128	0.732927	0.56024	0.285666
P76594	P76594	Protein lysine acetyltransferase Pka	pka	-2.27815	-3.30299	-3.41418	-3.24707	-4.50554	-4.33284	2.1467	-1.03004
P76621	P76621	Protein CsiD	csiD	-2.04061	-0.904268	-6.45907	-2.14379	-1.09811	-4.8407	0.273361	0.44045
P76641	P76641	Guanine deaminase	guaD	1.31941	-0.82411	0.140291	0.917973	-0.125137	-0.267292	0.0316767	-0.0366821
P76658	P76658	Bifunctional protein HldE;D-beta-D-heptose 7-phosphate kinase;D-beta-D-heptose 1-phosphate adenylyltransferase	hldE	2.42358	2.29048	2.79853	2.14269	2.61543	2.6806	0.0437092	-0.0246226
P77150	P77150	Pyridoxamine kinase	pdxY	-2.82026	-6.45907	-6.45907	-0.79899	-5.01304	-3.38474	1.35041	2.18054
P77171	P77171	Uncharacterized HTH-type transcriptional regulator YdcI	ydcI	0.133825	-1.86304	-0.427927	-0.924212	-2.56984	-2.52147	1.04231	-1.28613
P77173	P77173	Cell division protein ZipA	zipA	-1.88281	-1.53138	-3.91257	-1.84354	0.00404358	-0.993134	0.67071	1.49805
P77182	P77182	tRNA 5-methylaminomethyl-2-thiouridine biosynthesis bifunctional protein MnmC;tRNA (mnm(5)s(2)U34)-methyltransferase;FAD-dependent cmnm(5)s(2)U34 oxidoreductase	mnmC	-0.711315	-0.731958	-0.189636	-2.70584	-1.05251	-1.20716	0.825774	-1.11087
P77211	P77211	Cation efflux system protein CusC	cusC	2.32301	2.02502	2.1949	1.84656	1.97474	2.03629	0.665619	-0.228442
P77213	P77213	Putative glutamate--cysteine ligase 2	ybdK	-1.12719	-6.45907	-3.43584	-1.94392	-2.58112	-1.51511	0.459827	1.66065
P77215	P77215	L-rhamnonate dehydratase	rhmD	-2.48173	-6.45907	-6.45907	-1.78628	-4.45265	-2.88601	0.891488	2.09164
P77239	P77239	Cation efflux system protein CusB	cusB	-0.65976	-1.28514	-1.46942	-0.258472	-1.98614	-1.74646	0.214637	-0.192253
P77243	P77243	2-methylcitrate dehydratase	prpD	-0.559546	1.74756	1.30385	0.557058	1.84775	1.64456	0.633465	0.519167
P77247	P77247	2-deoxyglucose-6-phosphate phosphatase	yniC	-3.73864	-4.36197	-2.67188	-3.04838	-3.04258	-4.60996	0.00740519	0.0238565
P77252	P77252	Uncharacterized protein YkgE	ykgE	-1.44769	-2.69949	-2.57567	-2.1124	-1.97419	-2.22167	0.112908	0.138198
P77258	P77258	N-ethylmaleimide reductase	nemA	1.62973	-1.23774	-0.761398	1.09502	-1.06251	-0.652197	0.126153	-0.0834255
P77272	P77272	PTS system N-acetylmuramic acid-specific EIIBC component;N-acetylmuramic acid-specific phosphotransferase enzyme IIB component;N-acetylmuramic acid permease IIC component	murP	-2.70014	-2.46587	-2.03944	-6.45907	-1.34762	-2.69199	0.282535	-1.09774
P77279	P77279	Probable iron export ATP-binding protein FetA	fetA	-2.59397	-4.07828	-3.42489	-6.45907	-3.1821	-6.45907	0.514129	-2.00103
P77348	P77348	Periplasmic murein peptide-binding protein	mppA	-0.226543	-2.2719	-1.56743	-0.715689	-2.623	-1.13616	0.166738	-0.136327
P77357	P77357	p-aminobenzoyl-glutamate hydrolase subunit A	abgA	-1.31308	-0.82411	0.155699	-1.95828	-0.0267544	-1.99186	0.287407	-0.665134
P77360	P77360	Uncharacterized zinc-type alcohol dehydrogenase-like protein YphC	yphC	2.20342	1.49572	1.67994	2.12901	1.16757	1.39841	1.00107	-0.228032
P77376	P77376	Uncharacterized oxidoreductase YdgJ	ydgJ	-0.411076	0.641939	-0.637939	-0.222839	-0.767294	-0.391205	0.214532	-0.324754
P77395	P77395	Uncharacterized protein YbbN	ybbN	-1.90798	-6.45907	-2.68606	-1.40484	-3.46173	-2.9868	0.403271	1.06658
P77398	P77398	Bifunctional polymyxin resistance protein ArnA;UDP-4-amino-4-deoxy-L-arabinose formyltransferase;UDP-glucuronic acid oxidase, UDP-4-keto-hexauronic acid decarboxylating	arnA	7.40207	6.91979	6.80165	7.43346	7.4773	7.31987	0.793294	0.369041
P77399	P77399	Fatty acid oxidation complex subunit alpha;Enoyl-CoA hydratase/3-hydroxybutyryl-CoA epimerase;3-hydroxyacyl-CoA dehydrogenase	fadJ	-6.45907	-1.17701	-6.45907	0.0232468	0.792175	0.249191	1.0863	5.05326
P77433	P77433	Uncharacterized protein YkgG	ykgG	-3.25929	-0.498779	-1.39	-0.56883	-0.507013	-1.48145	0.352259	0.86359
P77434	P77434	Glutamate-pyruvate aminotransferase AlaC	alaC	3.64569	3.35517	3.07756	3.53914	3.4299	3.84054	0.342378	0.243725
P77444	P77444	Cysteine desulfurase	sufS	0.0471611	-1.41044	-1.09674	0.266947	-1.36904	-1.83379	0.191584	-0.158621
P77488	P77488	1-deoxy-D-xylulose-5-phosphate synthase	dxs	2.31523	2.25514	2.31135	2.15489	1.9721	1.68169	0.900084	-0.357677
P77529	P77529	Uncharacterized symporter YdjN	ydjN	-1.9762	-0.369673	-0.376551	-0.516439	-0.121931	-0.923225	0.240052	0.386943
P77536	P77536	Uncharacterized electron transport protein YkgF	ykgF	2.07265	3.05124	3.40345	1.95343	3.03349	2.90822	0.546881	-0.210735
P77539	P77539	Uncharacterized zinc-type alcohol dehydrogenase-like protein YdjL	ydjL	-4.08429	-4.14831	-3.14635	-4.10859	-4.1332	-6.45907	0.375648	-1.10731
P77544	P77544	Glutathione S-transferase YfcF	yfcF	-1.28226	-3.02558	-2.96085	-0.934904	-3.13078	-2.63747	0.483728	0.188513
P77552	P77552	Uncharacterized protein YdhQ	ydhQ	1.30286	1.36973	1.40066	1.71218	1.44318	1.25006	0.246876	0.110722
P77570	P77570	Anhydro-N-acetylmuramic acid kinase	anmK	1.513	1.72465	1.93093	1.6599	1.52188	2.22594	0.191675	0.079717
P77581	P77581	Succinylornithine transaminase	astC	3.47397	2.14112	2.47835	3.06213	1.78144	2.12643	2.59947	-0.374476
P77601	P77601	Putative HTH-type transcriptional regulator YkgA	ykgA	-2.23673	-2.80342	-2.29619	-1.8587	-2.22621	-2.29961	0.691294	0.31727
P77674	P77674	Gamma-aminobutyraldehyde dehydrogenase	prr	4.15977	2.58085	2.33591	4.20726	2.35701	2.65245	0.100853	0.0467313
P77690	P77690	UDP-4-amino-4-deoxy-L-arabinose--oxoglutarate aminotransferase	arnB	5.19482	5.84936	5.93771	5.09491	4.86281	4.68734	0.810882	-0.778943
P77718	P77718	tRNA sulfurtransferase	thiI	3.99695	3.62054	3.34849	3.84764	3.29707	3.27704	0.868837	-0.181411
P77721	P77721	Uncharacterized HTH-type transcriptional regulator YdjF	ydjF	-1.44595	-1.02803	-1.00589	-0.496502	-1.31323	-1.59934	0.0156423	0.023599
P77726	P77726	Inner membrane transport protein YajR	yajR	-3.9257	-4.34116	-3.99244	-4.36244	-6.45907	-4.19342	0.572774	-0.918545
P77735	P77735	Uncharacterized oxidoreductase YajO	yajO	-1.79629	-3.65662	-4.34425	-3.44706	-3.12502	-3.39011	0.0214252	-0.0550105
P77737	P77737	Oligopeptide transport ATP-binding protein OppF	oppF	4.77693	4.39504	4.27851	4.45134	4.4921	4.67553	0.0894632	0.0561644
P77739	P77739	Uncharacterized protein YniA	yniA	3.85588	3.12107	3.01303	4.05126	3.32912	3.44933	1.15436	0.279909
P77748	P77748	Uncharacterized protein YdiJ	ydiJ	2.3284	2.21683	2.12333	1.68805	1.99899	1.80718	1.03665	-0.391448
P77756	P77756	7-cyano-7-deazaguanine synthase	queC	1.20549	0.194481	-0.249487	2.14741	-0.337088	0.391771	0.2864	0.350538
P77757	P77757	Undecaprenyl-phosphate 4-deoxy-4-formamido-L-arabinose transferase	arnC	4.41996	4.56039	4.36122	4.4833	4.41716	4.46051	0.0270577	0.00646655
P77774	P77774	Outer membrane protein assembly factor BamB	bamB	1.50966	3.07997	2.79088	2.00968	2.99899	2.94491	0.425885	0.191022
P77775	P77775	Epimerase family protein YfcH	yfcH	1.22919	0.405018	0.631927	1.11459	-0.0482082	-0.0982475	0.867587	-0.432666
P77802	P77802	Probable outer membrane usher protein EcpC	ecpC	-2.21135	-0.603573	0.626347	-6.45907	-0.528765	-0.252039	0.484454	-1.68377
P77804	P77804	Protein YdgA	ydgA	4.73349	4.55955	4.5633	3.99894	4.36436	4.20019	0.943653	-0.430946
P77806	P77806	Methionine aminotransferase	ybdL	-1.88343	-2.38396	-1.84887	-3.08353	-1.2676	-2.05173	0.0458489	-0.0955334
P77808	P77808	NMN amidohydrolase-like protein YfaY	yfaY	2.76079	2.99301	3.03956	2.34485	2.87143	2.7354	1.08545	-0.280562
P78067	P78067	Thiosulfate sulfurtransferase YnjE	ynjE	0.276762	0.602957	0.0781593	-0.386425	-0.138081	0.341669	0.443899	-0.380238
P78271	P78271	Uncharacterized protein YfeS	yfeS	-1.12043	-2.87332	-6.45907	-0.666679	-2.67889	-1.64238	0.45796	1.82162
Q06065	Q06065	Acetoacetate metabolism regulatory protein AtoC	atoC	-1.48285	-2.93155	-2.51082	-4.31048	-2.89608	-3.06291	0.481656	-1.11475
Q46799	Q46799	Xanthine dehydrogenase molybdenum-binding subunit	xdhA	0.942755	-0.955463	-0.943529	-0.34115	-1.58836	-0.475498	0.352043	-0.482924
Q46800	Q46800	Xanthine dehydrogenase FAD-binding subunit	xdhB	-2.25208	-6.45907	-6.45907	-1.41969	-3.45635	-3.16163	1.03475	2.37752
Q46802	Q46802	Uncharacterized sigma-54-dependent transcriptional regulator YgeV	ygeV	-1.026	-1.95538	-2.38568	0.925758	-3.0965	-0.694759	0.311194	0.833853
Q46807	Q46807	Carbamate kinase-like protein YqeA	yqeA	-2.75517	-4.90143	-5.07564	-2.13149	-6.45907	-3.21591	0.104241	0.30859
Q46811	Q46811	Uncharacterized protein YgfK	ygfK	4.34863	2.2777	2.5604	4.6519	3.46905	3.65753	1.03684	0.863918
Q46812	Q46812	Protein SsnA	ssnA	-2.29386	-6.45907	-6.45907	-2.62791	-0.56679	0.136768	0.683678	4.05136
Q46814	Q46814	Probable hypoxanthine oxidase XdhD	xdhD	2.70751	-0.153412	0.294569	2.77853	0.572264	0.59631	0.707009	0.366146
Q46829	Q46829	6-phospho-beta-glucosidase BglA	bglA	3.99935	3.97365	4.20243	3.42362	3.90648	3.92418	0.762324	-0.307048
Q46845	Q46845	Disulfide-bond oxidoreductase YghU	yghU	-0.767206	0.561098	-0.879105	0.134058	-1.09968	0.838161	0.105996	0.319249
Q46851	Q46851	L-glyceraldehyde 3-phosphate reductase	gpr	-4.14684	-6.45907	-6.45907	-1.77112	-5.35235	-5.37785	1.15091	1.52122
Q46855	Q46855	Uncharacterized HTH-type transcriptional regulator YqhC	yqhC	-2.2736	-1.35126	-0.853209	-1.63066	-1.3696	-1.84444	0.0857279	-0.122208
Q46856	Q46856	Alcohol dehydrogenase YqhD	yqhD	-2.47414	-3.02904	-3.26421	-6.45907	-6.45907	-6.45907	2.36079	-3.53661
Q46861	Q46861	UPF0313 protein YgiQ	ygiQ	-1.89681	-5.51653	-3.99835	-5.0508	-6.45907	-6.45907	1.10321	-2.18575
Q46863	Q46863	Probable deoxycholate-binding periplasmic protein YgiS	ygiS	2.44297	1.85247	2.34293	1.83437	2.06801	2.14662	0.304723	-0.196456
Q46888	Q46888	Uncharacterized oxidoreductase YgbJ	ygbJ	-1.18582	-4.85497	-2.84034	-2.83199	-6.45907	-6.45907	1.12542	-2.28967
Q46920	Q46920	NADPH-dependent 7-cyano-7-deazaguanine reductase	queF	2.91965	1.86221	2.10968	2.28034	1.37656	1.39639	1.92955	-0.612751
Q46925	Q46925	Cysteine desulfurase CsdA	csdA	1.00897	1.28172	1.54798	0.577938	0.885492	1.45663	0.978934	-0.306204
Q46927	Q46927	tRNA threonylcarbamoyladenosine dehydratase	tcdA	-2.22885	-3.16396	-3.78575	-2.06495	-3.99333	-6.45907	0.505163	-1.11293
Q46938	Q46938	4-deoxy-L-threo-5-hexosulose-uronate ketol-isomerase	kduI	-1.42917	-2.06899	-2.46437	-1.21171	-2.66318	-2.39989	0.14476	-0.104086
Q46939	Q46939	Probable acetyl-CoA acetyltransferase	yqeF	-3.64469	-6.45907	-6.45907	-3.28595	-1.92359	-3.75352	0.766794	2.53325
Q46948	Q46948	Probable protein deglycase	yajL	-2.12525	-6.45907	-2.28262	-1.20019	-1.82552	-4.71611	0.180115	1.04171
Q47147	Q47147	Putative glutamine amidotransferase YafJ	yafJ	0.368355	0.306873	-1.36539	-1.07655	-1.28744	0.638189	0.0987441	-0.34521
Q47679	Q47679	Hydrolase YafV	yafV	0.18524	-1.50898	-1.22889	0.0316372	-1.15297	-0.381104	0.456426	0.350064
Q57261	Q57261	tRNA pseudouridine synthase D	truD	1.53375	1.37863	1.5945	1.45105	1.25918	1.49447	1.96158	-0.100726
Q59385	Q59385	Copper-exporting P-type ATPase A	copA	0.0657425	0.444403	0.881161	-0.411907	0.260395	0.585083	1.18772	-0.319245
Q6BF17	Q6BF17	D-galactonate dehydratase	dgoD	-3.0694	-6.45907	-3.01184	-3.05049	-4.87138	-3.19392	0.313907	0.47484
Q93K97	Q93K97	ADP-ribose pyrophosphatase	nudF	-0.0641937	-0.771938	-2.21324	-0.95059	-0.930687	-1.405	0.0520958	-0.07897
