# Supplementary material for: Spatiotemporal and direct capturing global substrates of lysine-modifying enzymes in living cells
Source: Nat Commun. 2024 Feb 17;15:1465. doi: 10.1038/s41467-024-45765-3 (PMC10874396; doi:10.1038/s41467-024-45765-3)
Supplement: Supplementary file 5 — Dataset 3 [file 41467_2024_45765_MOESM5_ESM.xlsx]

## Sheet: Data 3A
Data 3A. Substrate profiling by LplA-A138o-NBAK
Protein IDs	Majority protein IDs	Protein names	Gene names	log2int (-UV1)	log2int (-UV2)	log2int (-UV3)	log2int (-UV4)	log2int (+UV1)	log2int (+UV2)	log2int (+UV3)	log2int (+UV4)	-Log T-test p-value	log2 (+UV/-UV)
P00350	P00350	6-phosphogluconate dehydrogenase, decarboxylating	gnd	2.02341	1.45234	0.0243759	-0.250574	1.24833	1.58437	-0.2768	-0.257872	0.493604	-0.237884
P00363	P00363	Fumarate reductase flavoprotein subunit	frdA	-1.98581	-3.06304	-1.57671	-1.64168	-4.30482	-3.67712	-0.56506	-2.88873	0.470936	-0.792119
P00370	P00370	NADP-specific glutamate dehydrogenase	gdhA	1.6266	1.79595	0.979324	1.08164	3.02849	3.13694	1.36272	1.61226	1.38388	0.914225
P00393	P00393	NADH dehydrogenase	ndh	-5.66015	-3.50476	-2.00753	-2.48184	-1.55788	-1.68416	-1.03069	-2.61208	0.807707	1.69237
P00452	P00452	Ribonucleoside-diphosphate reductase 1 subunit alpha	nrdA	1.86103	2.09491	3.05778	3.21819	3.2472	3.41859	3.56483	3.63662	1.40854	0.908835
P00490	P00490	Maltodextrin phosphorylase	malP	4.18827	4.45009	5.00142	5.17812	4.64211	4.58254	5.40863	5.43779	1.63154	0.313292
P00561	P00561	Bifunctional aspartokinase/homoserine dehydrogenase 1;Aspartokinase;Homoserine dehydrogenase	thrA	0.302554	0.132832	2.68362	2.84517	0.417706	0.937502	3.25252	3.60285	1.42548	0.561599
P00562	P00562	Bifunctional aspartokinase/homoserine dehydrogenase 2;Aspartokinase;Homoserine dehydrogenase	metL	0.706597	0.661625	1.1925	0.876486	1.44859	1.14625	1.82929	1.60494	2.78608	0.647968
P00579	P00579	RNA polymerase sigma factor RpoD	rpoD	2.70101	1.70264	5.45445	5.20119	3.08926	2.90545	5.7678	6.14805	1.33986	0.712819
P00582	P00582	DNA polymerase I	polA	1.92435	1.58413	2.43781	2.50656	1.30658	1.69291	3.30363	3.07789	0.280047	0.232041
P00722	P00722	Beta-galactosidase	lacZ	8.47353	7.95741	8.5491	8.49832	8.66387	8.53134	9.4979	9.52113	1.42504	0.683968
P00864	P00864	Phosphoenolpyruvate carboxylase	ppc	2.13411	1.8974	3.4747	3.79202	2.01809	2.05875	3.92874	3.98795	0.632936	0.173823
P00893	P00893	Acetolactate synthase isozyme 3 large subunit	ilvI	-5.66015	-2.91966	-0.597189	-0.924362	-3.68565	-2.18324	-0.919313	-1.30818	0.364006	0.501244
P00909	P00909	Tryptophan biosynthesis protein TrpCF;Indole-3-glycerol phosphate synthase;N-(5-phospho-ribosyl)anthranilate isomerase	trpC	-5.66015	-5.66015	-5.66015	-5.66015	-1.20017	-2.29069	-4.18118	-2.35791	1.83708	3.15266
P00934	P00934	Threonine synthase	thrC	-0.0477171	0.975119	-1.42101	-3.35941	1.39607	1.35449	-0.814833	-1.27419	1.19542	1.12864
P00946	P00946	Mannose-6-phosphate isomerase	manA	-5.66015	-5.66015	-5.66015	-5.66015	1.50779	2.35236	-5.09051	-3.63179	1.02007	4.44461
P00954	P00954	Tryptophan--tRNA ligase	trpS	-5.66015	-3.07873	-5.66015	-4.4742	-0.614439	1.4228	-1.43732	-1.81165	2.39524	4.10816
P00956	P00956	Isoleucine--tRNA ligase	ileS	3.83019	3.66494	4.34215	4.27117	4.42003	4.46269	5.05111	4.94003	3.27391	0.691352
P00957	P00957	Alanine--tRNA ligase	alaS	5.0789	4.95762	6.19796	6.09127	5.91988	5.78241	7.12329	6.94315	4.42085	0.860747
P00959	P00959	Methionine--tRNA ligase	metG	2.52167	2.6995	3.25253	2.81204	2.2102	2.27207	3.7795	3.51383	0.155792	0.122467
P00961	P00961	Glycine--tRNA ligase beta subunit	glyS	3.93565	3.93723	4.60567	4.51737	3.39054	3.94658	5.20391	5.31932	0.276654	0.216105
P00962	P00962	Glutamine--tRNA ligase	glnS	2.05607	1.94385	-0.220942	1.28807	3.52526	3.64473	2.19214	2.15611	1.82476	1.6128
P00963	P00963	Aspartate--ammonia ligase	asnA	-5.66015	-5.66015	-5.66015	-5.66015	2.78608	3.135	-0.741858	-0.426722	2.16169	6.84828
P00968	P00968	Carbamoyl-phosphate synthase large chain	carB	2.66684	2.01155	3.75375	3.70054	3.16865	2.93479	3.67376	3.69671	0.604881	0.335307
P02413	P02413	50S ribosomal protein L15	rplO	-2.34261	-2.25094	-0.673441	-0.891418	-1.57924	-0.931408	-0.449602	0.125994	1.42845	0.831041
P02919	P02919	Penicillin-binding protein 1B;Penicillin-insensitive transglycosylase;Penicillin-sensitive transpeptidase	mrcB	-2.99342	-4.18423	0.237125	0.637829	-5.66015	-5.66015	0.647747	0.607626	0.563869	-0.940558
P02925	P02925	D-ribose-binding periplasmic protein	rbsB	-0.504434	-0.744541	-3.12024	-2.89346	0.824984	0.976355	-1.63298	-1.85692	2.63364	1.39353
P02930	P02930	Outer membrane protein TolC	tolC	-1.27939	-1.22532	-1.08101	-1.22628	-4.49555	-5.66015	-5.66015	-5.66015	3.01563	-4.166
P03018	P03018	DNA helicase II	uvrD	-0.249843	-0.550615	-0.322241	0.853285	0.393505	-0.430771	0.854183	0.757729	0.691284	0.461015
P03023	P03023	Lactose operon repressor	lacI	-5.66015	-5.66015	-4.72481	-4.39377	0.591335	0.569059	-1.59728	-1.60016	1.77565	4.60046
P03024	P03024	HTH-type transcriptional regulator GalR	galR	-5.66015	-5.66015	-5.66015	-5.66015	0.723898	0.18	-0.84766	-0.588251	3.22378	5.52715
P04036	P04036	4-hydroxy-tetrahydrodipicolinate reductase	dapB	-3.29725	-2.59206	-0.881256	-1.12062	-1.29181	-1.66372	-1.13657	-1.19408	0.52295	0.651253
P04079	P04079	GMP synthase [glutamine-hydrolyzing]	guaA	3.19184	3.40455	1.21529	1.04283	3.28606	3.90346	2.08864	2.08228	1.23143	0.626478
P04805	P04805	Glutamate--tRNA ligase	gltX	2.83655	3.12192	1.39095	2.06695	5.05658	5.38505	3.40917	3.78683	3.3216	2.05531
P04825	P04825	Aminopeptidase N	pepN	4.54058	4.20213	4.98616	4.55434	6.08938	5.94515	5.64091	5.86406	1.93699	1.31407
P04968	P04968	L-threonine dehydratase biosynthetic IlvA	ilvA	-1.53976	-1.28235	-0.711941	-0.818508	0.427067	0.758369	0.215719	0.697136	2.09186	1.61271
P04983	P04983	Ribose import ATP-binding protein RbsA	rbsA	-0.0144224	0.84923	2.43988	2.4945	1.00591	1.08522	1.97825	1.59208	0.0209277	-0.0269325
P04993	P04993	RecBCD enzyme subunit RecD	recD	-0.553048	-0.0128708	2.80717	2.7233	-5.66015	-4.18258	3.72355	3.61169	0.48133	-1.86801
P04994	P04994	Exodeoxyribonuclease 7 large subunit	xseA	-1.16516	-0.955908	0.503819	-0.387865	-2.5784	-3.16575	2.02108	-2.74136	0.516893	-1.11483
P05042	P05042	Fumarate hydratase class II	fumC	1.2129	1.24148	-0.731857	-0.0920467	2.7239	2.83343	-2.14689	-0.555231	0.149563	0.306183
P05055	P05055	Polyribonucleotide nucleotidyltransferase	pnp	4.8478	4.35222	5.94562	5.89217	4.47658	4.1342	6.22093	6.14557	0.0303597	-0.0151308
P05459	P05459	Erythronate-4-phosphate dehydrogenase	pdxB	-5.66015	-4.94269	-5.66015	-5.66015	2.79858	2.20258	-2.58313	-3.08699	1.44276	5.31355
P05791	P05791	Dihydroxy-acid dehydratase	ilvD	0.901042	0.507252	1.33001	1.54477	1.51536	1.3013	1.88238	1.9625	2.32726	0.594616
P05793	P05793	Ketol-acid reductoisomerase	ilvC	-1.43675	-0.688202	-0.0449257	-0.427727	-2.64703	-2.55271	-1.42961	-1.21881	2.01404	-1.31264
P06149	P06149	D-lactate dehydrogenase	dld	1.96893	1.56841	2.04609	2.00989	1.28406	1.98668	2.44911	2.72158	0.267783	0.212029
P06612	P06612	DNA topoisomerase 1	topA	2.72614	2.60272	3.49544	3.18598	2.72962	2.66558	4.1824	4.26658	0.758424	0.458473
P06710	P06710	DNA polymerase III subunit tau	dnaX	-1.47942	-3.17915	-0.147388	-0.0586739	-1.61255	-2.84218	-0.894047	-0.249256	0.328704	-0.183354
P06715	P06715	Glutathione reductase	gor	-1.83605	-3.27432	-5.29749	-5.10931	-0.923502	0.227711	-2.71194	-5.66015	0.767981	1.61232
P06720	P06720	Alpha-galactosidase	melA	3.47252	2.80028	1.48378	1.61849	4.96021	5.10796	2.72975	2.98613	2.16273	1.60225
P06959	P06959	Dihydrolipoyllysine-residue acetyltransferase component of pyruvate dehydrogenase complex	aceF	8.20089	8.41833	8.16477	8.27129	7.615	7.74194	9.15287	9.25817	0.13753	0.178175
P06987	P06987	Histidine biosynthesis bifunctional protein HisB;Histidinol-phosphatase;Imidazoleglycerol-phosphate dehydratase	hisB	-0.94254	-2.33428	-1.30358	-0.683598	-0.935448	-0.049942	-0.937233	-0.392992	0.597853	0.737096
P07003	P07003	Pyruvate dehydrogenase [ubiquinone];Alpha-peptide	poxB	-2.96337	-3.20178	-0.171144	-0.133642	-1.52977	-2.05935	-0.484915	-1.50826	0.120813	0.221913
P07012	P07012	Peptide chain release factor 2	prfB	-0.48854	-1.04698	-5.66015	-5.66015	2.38375	2.87626	-0.167267	-1.31419	2.33727	4.15859
P07024	P07024	Protein UshA;UDP-sugar hydrolase;5-nucleotidase	ushA	-4.69729	-4.15196	-3.50707	-3.44078	-5.66015	-5.66015	-3.26761	-5.66015	0.915862	-1.11274
P07118	P07118	Valine--tRNA ligase	valS	2.56399	2.66449	3.18858	2.83028	2.12167	2.32987	3.70357	3.82854	0.199777	0.184075
P07395	P07395	Phenylalanine--tRNA ligase beta subunit	pheT	3.85497	3.53921	4.45323	4.28715	4.26477	3.97068	4.94342	4.64822	3.25951	0.423135
P07604	P07604	Transcriptional regulatory protein TyrR	tyrR	-1.03094	-1.78221	-0.961897	-1.30646	-0.900379	-0.192293	-2.11595	-0.888098	0.160098	0.246197
P07649	P07649	tRNA pseudouridine synthase A	truA	-5.66015	-5.66015	-5.66015	-5.66015	1.00406	0.998274	-3.62332	-2.349	1.53999	4.66765
P07762	P07762	1,4-alpha-glucan branching enzyme GlgB	glgB	0.281005	-0.0926628	0	-0.420839	-2.40174	-1.74261	-1.10129	-2.38246	1.94956	-1.8489
P07813	P07813	Leucine--tRNA ligase	leuS	3.08114	2.74121	3.69317	3.70051	2.63427	2.5154	3.98008	3.84486	0.128775	-0.0603564
P08142	P08142	Acetolactate synthase isozyme 1 large subunit	ilvB	-3.45121	-5.66015	0.885021	0.526484	-2.72106	-1.45519	0.720863	1.1489	0.58535	1.34834
P08192	P08192	Bifunctional protein FolC;Folylpolyglutamate synthase;Dihydrofolate synthase	folC	2.82623	2.69726	1.00179	1.53746	3.02963	2.5771	2.36775	2.04758	0.652919	0.489834
P08200	P08200	Isocitrate dehydrogenase [NADP]	icd	3.07258	3.35333	3.35816	3.04638	4.2561	4.02072	3.32927	2.57741	0.372878	0.338263
P08331	P08331	2,3-cyclic-nucleotide 2-phosphodiesterase/3-nucleotidase	cpdB	-1.21489	-1.97701	-2.79827	-1.20664	-3.07478	-2.54552	-1.61349	-0.731937	0.102078	-0.192227
P08622	P08622	Chaperone protein DnaJ	dnaJ	-5.66015	-5.66015	0.220325	1.02449	-0.37862	-0.216257	2.51772	1.80865	1.24302	3.45175
P08660	P08660	Lysine-sensitive aspartokinase 3	lysC	-4.27644	-1.20317	-2.71907	-2.22858	-5.66015	-3.15716	-5.66015	-5.66015	1.86637	-2.42759
P08839	P08839	Phosphoenolpyruvate-protein phosphotransferase	ptsI	1.87263	1.59207	1.87454	2.43873	4.90975	4.88604	3.6349	3.61995	1.70931	2.31817
P08956	P08956	Type I restriction enzyme EcoKI R protein	hsdR	0.888944	2.16911	3.89952	2.5022	1.91474	1.89058	3.03651	3.11858	0.103075	0.12516
P08997	P08997	Malate synthase A	aceB	-0.108172	-0.0551491	-0.759203	-0.704561	2.26756	2.13152	0.158127	-0.354959	1.22779	1.45733
P09127	P09127	Putative uroporphyrinogen-III C-methyltransferase	hemX	-3.24714	-3.1909	-4.77212	-2.78262	-4.84942	-3.90684	-5.66015	-5.66015	1.27205	-1.52095
P09158	P09158	Polyamine aminopropyltransferase	speE	-5.66015	-5.66015	-5.66015	-5.66015	2.04305	0.764036	-1.657	-4.13673	1.43381	4.91349
P09373;P68066	P09373	Formate acetyltransferase 1	pflB	2.89291	2.7168	4.27381	4.41347	3.71331	3.84833	4.72382	4.94249	1.74655	0.73274
P09546	P09546	Bifunctional protein PutA;Proline dehydrogenase;Delta-1-pyrroline-5-carboxylate dehydrogenase	putA	4.3026	3.95834	7.20367	7.15941	4.55822	4.47556	7.34912	7.48121	1.54471	0.310024
P09831	P09831	Glutamate synthase [NADPH] large chain	gltB	1.99063	1.70638	2.78118	2.55807	2.19929	2.37534	3.26964	3.38573	1.5894	0.548436
P09832	P09832	Glutamate synthase [NADPH] small chain	gltD	-0.0193472	-0.738211	-0.500412	-0.789005	0.507622	0.865179	-1.90035	-1.39775	0.0150387	0.0304201
P09980	P09980	ATP-dependent DNA helicase Rep	rep	-2.92311	-2.39768	-0.255991	-0.476757	-3.54277	-5.66015	-0.354546	0.255852	0.380757	-0.812019
P0A698	P0A698	UvrABC system protein A	uvrA	-2.6239	-4.22139	1.58484	1.45994	-3.49629	-0.924129	2.33814	2.06526	0.450584	0.945873
P0A6A3	P0A6A3	Acetate kinase	ackA	0.337478	0.40184	-1.75764	-0.929182	0.689814	1.80382	-0.0430393	-1.06449	0.820501	0.833401
P0A6A6	P0A6A6	3-isopropylmalate dehydratase large subunit	leuC	-3.19504	-4.42408	-3.92032	-3.95781	-0.919081	-1.1648	-5.66015	-5.66015	0.144748	0.523268
P0A6A8	P0A6A8	Acyl carrier protein	acpP	6.83729	6.36944	4.86356	4.86262	6.21733	5.81171	5.13632	5.08955	0.271578	-0.169497
P0A6B4	P0A6B4	Alanine racemase, biosynthetic	alr	-5.66015	-5.66015	-5.66015	-4.90777	-0.198282	-0.831553	0.147432	-0.545431	3.26345	5.1151
P0A6B7	P0A6B7	Cysteine desulfurase IscS	iscS	-0.530166	0.827499	-3.20975	-1.4622	4.51	4.83912	3.06196	2.77052	2.6154	4.88906
P0A6E4	P0A6E4	Argininosuccinate synthase	argG	-2.20887	-1.06499	-2.8978	-2.37535	1.18746	0.87723	-1.90046	-2.03039	1.06542	1.67021
P0A6F3	P0A6F3	Glycerol kinase	glpK	5.59314	5.72706	5.17208	5.16701	7.1395	7.22623	6.10409	6.01818	2.14793	1.20717
P0A6F5	P0A6F5	60 kDa chaperonin	groL	8.09698	8.36417	8.40799	8.54499	7.66014	7.32361	9.03322	9.10088	0.0624913	-0.0740716
P0A6H1	P0A6H1	ATP-dependent Clp protease ATP-binding subunit ClpX	clpX	0.0474863	1.21455	0.461678	-0.387375	3.37596	3.11631	0.72245	1.02703	1.13846	1.72635
P0A6H5	P0A6H5	ATP-dependent protease ATPase subunit HslU	hslU	0.302064	0.901129	1.53719	1.46822	1.48875	2.00884	1.77435	1.28459	0.74941	0.586982
P0A6I0	P0A6I0	Cytidylate kinase	cmk	-5.66015	-5.66015	-5.66015	-5.66015	1.34568	1.35141	-2.01961	-2.29243	1.85674	5.25641
P0A6J5	P0A6J5	D-amino acid dehydrogenase	dadA	-5.66015	-5.66015	1.25492	1.35458	-3.18064	-0.731718	0.696737	0.685167	0.47707	1.54509
P0A6K6	P0A6K6	Phosphopentomutase	deoB	2.76514	3.42087	0.840042	1.10906	4.20575	4.19933	1.85904	1.64377	1.7853	0.943197
P0A6M8	P0A6M8	Elongation factor G	fusA	7.41539	7.25858	6.75021	6.7116	7.65017	7.79572	7.61801	7.58727	1.58204	0.62885
P0A6P1	P0A6P1	Elongation factor Ts	tsf	-4.08747	-0.45656	-5.10211	-5.66015	3.93629	4.13724	1.06387	0.498871	2.52269	6.23564
P0A6P5	P0A6P5	GTPase Der	der	3.72624	3.27586	2.66162	2.79288	4.66335	4.54229	3.75456	3.71623	3.02114	1.05496
P0A6P9	P0A6P9	Enolase	eno	2.2656	2.88993	1.33946	1.50364	3.21404	3.81739	1.84191	2.21083	2.28369	0.771385
P0A6T1	P0A6T1	Glucose-6-phosphate isomerase	pgi	1.1909	1.57897	1.15721	1.09435	2.47688	2.7442	1.11231	1.43243	0.910118	0.686099
P0A6T9	P0A6T9	Glycine cleavage system H protein	gcvH	-0.345094	-5.66015	-5.66015	-5.66015	2.28052	3.47159	5.83543	5.80397	1.59418	8.67926
P0A6U3	P0A6U3	tRNA uridine 5-carboxymethylaminomethyl modification enzyme MnmG	mnmG	-5.66015	-4.00063	-0.564383	-0.950195	-4.09159	-4.21783	-0.582977	-1.60216	0.125749	0.170201
P0A6U8	P0A6U8	Glycogen synthase	glgA	4.17906	4.30082	0.692081	0.963196	3.40596	3.33892	-0.472	-0.988764	1.73499	-1.21276
P0A6V8	P0A6V8	Glucokinase	glk	-5.66015	-5.66015	-5.66015	-5.66015	0.38348	0.40406	-3.24606	-2.34288	1.75221	4.4598
P0A6W5	P0A6W5	Transcription elongation factor GreA	greA	-5.66015	-5.66015	-5.66015	-5.66015	0.911074	1.02908	-3.64098	-3.78133	1.29791	4.28961
P0A6W9	P0A6W9	Glutamate--cysteine ligase	gshA	2.57893	2.94109	1.6737	1.81311	3.18381	2.89641	1.62274	2.59941	0.631393	0.323887
P0A6X3	P0A6X3	RNA-binding protein Hfq	hfq	2.96033	3.33247	-0.915979	0.57465	6.02963	6.30662	0.337162	0.287451	0.937321	1.75235
P0A6Y5	P0A6Y5	33 kDa chaperonin	hslO	-2.11591	-3.22493	-3.79936	-5.66015	3.65715	4.47457	-0.996943	1.01721	1.91389	5.73808
P0A6Y8	P0A6Y8	Chaperone protein DnaK	dnaK	8.59545	8.02613	7.92583	8.287	8.31839	8.28071	9.34932	9.505	0.695454	0.654751
P0A6Z1	P0A6Z1	Chaperone protein HscA	hscA	-0.354341	0.278181	0.995909	1.03285	1.61799	1.80102	1.11435	-0.34148	0.290152	0.559821
P0A6Z3	P0A6Z3	Chaperone protein HtpG	htpG	4.93808	4.62774	5.37879	5.08196	4.83	4.34381	6.23315	6.18773	0.470248	0.392031
P0A705	P0A705	Translation initiation factor IF-2	infB	5.06271	4.96194	6.09882	6.09635	5.15375	5.53249	7.00039	7.31109	1.20049	0.694474
P0A722	P0A722	Acyl-[acyl-carrier-protein]--UDP-N-acetylglucosamine O-acyltransferase	lpxA	-0.651633	0.0621433	0.114962	0.32445	1.37911	1.87276	1.69132	1.09932	1.95988	1.54815
P0A744	P0A744	Peptide methionine sulfoxide reductase MsrA	msrA	-2.23935	-2.23157	-3.54198	-5.66015	0.603924	-0.759571	-0.704981	-1.45466	1.83369	2.83944
P0A799	P0A799	Phosphoglycerate kinase	pgk	-3.40329	-2.50526	-5.66015	-5.66015	-0.289455	-0.970274	-2.60857	-1.77087	2.00878	2.89742
P0A7A7	P0A7A7	Glycerol-3-phosphate acyltransferase	plsB	-1.28791	-1.18666	0.0279484	0.401896	-1.87334	-4.78296	-0.256023	-1.06764	0.849381	-1.48381
P0A7B1	P0A7B1	Polyphosphate kinase	ppk	2.02747	0.437099	0.950272	1.81906	-0.174623	-0.642397	0.935873	1.13909	0.925176	-0.99399
P0A7B3	P0A7B3	NAD kinase	nadK	-5.66015	-1.26043	1.76267	1.41932	-0.796867	0.130804	3.1817	3.52449	1.22889	2.44468
P0A7D4	P0A7D4	Adenylosuccinate synthetase	purA	0.522578	0.688463	1.17706	-0.927277	-1.21809	-0.0850697	-1.36474	-1.43966	1.23587	-1.3921
P0A7E5	P0A7E5	CTP synthase	pyrG	3.11635	3.17969	3.3014	3.08805	2.29005	2.08882	3.20668	3.29404	0.63048	-0.451475
P0A7I4	P0A7I4	Peptide chain release factor 3	prfC	0.311763	-1.1735	-1.48135	-1.59366	1.92347	2.82637	0.916826	0.197886	1.69123	2.45032
P0A7L0	P0A7L0	50S ribosomal protein L1	rplA	-5.66015	-5.66015	-3.66269	-4.02435	-0.23951	-1.48499	-2.20256	-3.15595	1.14846	2.98109
P0A7L8	P0A7L8	50S ribosomal protein L27	rpmA	1.23159	1.9006	0.0239849	-2.74342	2.42408	2.70054	-1.0916	-0.837641	0.44344	0.695657
P0A7M2	P0A7M2	50S ribosomal protein L28	rpmB	1.58137	1.71761	2.19708	0.812359	3.51616	4.46126	2.71432	2.34286	1.44473	1.68155
P0A7R9	P0A7R9	30S ribosomal protein S11	rpsK	-5.66015	-5.66015	-2.54859	-2.29112	2.86761	2.50215	-1.52912	-2.91396	0.769201	4.27167
P0A7S3	P0A7S3	30S ribosomal protein S12	rpsL	-1.36107	-0.586468	2.39869	2.2792	2.21939	2.80282	2.13319	0.180689	0.32722	1.15143
P0A7V0	P0A7V0	30S ribosomal protein S2	rpsB	-1.41682	-0.315405	-2.4077	-2.4371	1.42105	1.3392	-1.00029	-0.557264	2.07612	1.94493
P0A7V3	P0A7V3	30S ribosomal protein S3	rpsC	1.65294	1.43363	3.05196	2.74597	3.72943	4.40633	4.00828	4.00475	1.55691	1.81607
P0A7V8	P0A7V8	30S ribosomal protein S4	rpsD	1.00264	0.797129	1.24127	1.30692	4.51818	3.70308	0.396313	0.472956	0.411666	1.18564
P0A7W1	P0A7W1	30S ribosomal protein S5	rpsE	-5.66015	-5.66015	-5.66015	-5.66015	2.61584	2.04893	-4.3537	-4.56344	0.994866	4.59706
P0A7Y0	P0A7Y0	Ribonuclease 3	rnc	-4.82496	-5.66015	-5.66015	-5.66015	2.9903	3.05856	0.304985	-0.417669	2.48421	6.9354
P0A7Z0	P0A7Z0	Ribose-5-phosphate isomerase A	rpiA	-5.66015	-5.66015	-5.66015	-5.66015	-0.709318	1.15243	-2.52669	-3.67003	1.55096	4.22175
P0A7Z4	P0A7Z4	DNA-directed RNA polymerase subunit alpha	rpoA	-5.66015	-3.90606	-4.23392	-5.66015	1.21799	1.76111	3.72346	-0.930408	2.53268	6.30811
P0A825	P0A825	Serine hydroxymethyltransferase	glyA	0.558372	-0.0705395	0.238836	0.341446	1.65417	2.39067	0.762621	0.737743	1.00616	1.11927
P0A836	P0A836	Succinyl-CoA ligase [ADP-forming] subunit beta	sucC	-2.16003	0.0745125	0.564829	0.274761	3.65651	3.47867	1.72027	0.529301	0.912753	2.65767
P0A847	P0A847	Queuine tRNA-ribosyltransferase	tgt	-2.62227	-5.11926	-4.31872	-4.44582	-0.343283	-0.473595	-5.66015	-4.08424	0.479178	1.4862
P0A850	P0A850	Trigger factor	tig	4.59492	4.53858	3.71573	3.96584	3.61625	3.82708	5.58444	4.06509	0.0358851	0.0694473
P0A853	P0A853	Tryptophanase	tnaA	6.7468	6.93087	6.26703	6.1795	7.0559	7.5344	6.8887	6.76847	2.24977	0.530817
P0A858	P0A858	Triosephosphate isomerase	tpiA	-5.66015	-5.66015	-5.66015	-5.66015	2.88063	2.81561	-3.5796	-3.01504	1.25881	5.43555
P0A862	P0A862	Thiol peroxidase	tpx	-3.1923	-5.66015	-5.66015	-5.66015	1.33771	1.87457	-3.18428	-2.9199	1.46789	4.32021
P0A8A0	P0A8A0	Probable transcriptional regulatory protein YebC	yebC	-5.66015	-5.66015	-5.66015	-5.66015	1.48825	1.0246	-1.3249	-0.0482788	2.607	5.94507
P0A8E1	P0A8E1	UPF0227 protein YcfP	ycfP	-0.168515	1.12636	-2.33669	-0.626913	3.59055	3.87948	1.34116	-0.135124	1.40616	2.67046
P0A8F8	P0A8F8	UvrABC system protein B	uvrB	-0.918162	-2.46114	0.307171	-0.946753	0.0650635	0.318262	0.18943	0.354605	0.885186	1.23656
P0A8G0	P0A8G0	UvrABC system protein C	uvrC	-4.90479	-3.89622	-2.30079	-2.54877	-5.66015	-5.66015	-5.66015	-4.5762	1.46063	-1.97652
P0A8J8	P0A8J8	ATP-dependent RNA helicase RhlB	rhlB	1.00716	0.424437	-0.774401	-0.121538	4.16774	4.89252	1.72295	1.30228	1.69718	2.88746
P0A8L1	P0A8L1	Serine--tRNA ligase	serS	2.22023	2.50831	1.5285	1.64815	1.12397	1.24416	1.93489	1.08533	0.714456	-0.629212
P0A8M0	P0A8M0	Asparagine--tRNA ligase	asnS	3.70655	3.69052	2.71081	2.73289	3.17753	3.14799	2.59403	2.31016	1.57178	-0.402766
P0A8M3	P0A8M3	Threonine--tRNA ligase	thrS	4.26274	4.022	4.3538	4.2092	5.9166	5.96161	5.21939	5.22552	1.89446	1.36885
P0A8N3	P0A8N3	Lysine--tRNA ligase	lysS	6.46248	6.43836	5.78665	5.9187	6.34457	6.26048	6.75254	6.65397	0.500857	0.351344
P0A8N5	P0A8N5	Lysine--tRNA ligase, heat inducible	lysU	4.76151	4.17622	4.08296	3.92057	5.1457	4.57026	5.45605	5.41138	1.24423	0.910536
P0A8P8	P0A8P8	Tyrosine recombinase XerD	xerD	-5.66015	-5.66015	-5.66015	-5.66015	-2.20437	-0.0974312	-4.68137	-4.961	0.99301	2.67411
P0A8R9	P0A8R9	HTH-type transcriptional regulator HdfR	hdfR	-2.92751	-5.66015	-3.44898	-3.38937	-1.42772	-1.04433	-2.97402	-3.05076	0.744219	1.73229
P0A8T7	P0A8T7	DNA-directed RNA polymerase subunit beta	rpoC	5.35221	5.29779	7.38549	7.32746	4.6606	4.44364	7.73463	7.79757	0.197954	-0.181625
P0A8V2	P0A8V2	DNA-directed RNA polymerase subunit beta	rpoB	5.35361	4.97681	6.69894	6.76967	4.25025	4.20617	7.66847	7.7401	0.00959545	0.0164917
P0A940	P0A940	Outer membrane protein assembly factor BamA	bamA	-2.38215	-1.96321	1.00086	0.758556	-1.94286	-3.24142	1.33055	1.02872	0.0492769	-0.059767
P0A948	P0A948	Ribosomal-protein-alanine acetyltransferase	rimJ	-5.66015	-5.66015	-5.66015	-5.66015	-2.7028	-2.81268	-3.51594	-3.77379	2.58934	2.45885
P0A951	P0A951	Spermidine N(1)-acetyltransferase	speG	1.23888	0.558277	1.8341	2.52973	1.61557	0.350605	3.31183	2.98204	0.636456	0.524765
P0A953	P0A953	3-oxoacyl-[acyl-carrier-protein] synthase 1	fabB	1.24238	1.61696	-0.99218	-0.223352	3.5831	3.64762	-0.0184498	0.246479	1.34224	1.45374
P0A993	P0A993	Fructose-1,6-bisphosphatase class 1	fbp	-1.47605	-3.43464	-5.66015	-5.66015	3.45667	3.7144	-0.0166321	-0.161661	2.93322	5.80594
P0A9A6	P0A9A6	Cell division protein FtsZ	ftsZ	-5.66015	-5.66015	-5.66015	-3.60211	1.23477	1.52394	-1.34114	-0.702543	1.84848	5.3244
P0A9A9	P0A9A9	Ferric uptake regulation protein	fur	-5.66015	-5.66015	-3.2886	-3.0283	1.79564	1.18569	-2.83563	-4.01154	0.677973	3.44284
P0A9B2	P0A9B2	Glyceraldehyde-3-phosphate dehydrogenase A	gapA	-1.18419	0.728558	-0.254925	0	4.2936	4.55982	1.91091	2.37028	1.69075	3.46129
P0A9C0	P0A9C0	Anaerobic glycerol-3-phosphate dehydrogenase subunit A	glpA	-0.141587	0.00160789	1.24421	1.4151	0.817951	0.869839	1.61267	1.79911	1.58801	0.645061
P0A9C5	P0A9C5	Glutamine synthetase	glnA	3.9102	3.9753	3.73581	3.64645	5.22787	5.36845	4.12874	4.30975	1.50496	0.941762
P0A9D8	P0A9D8	2,3,4,5-tetrahydropyridine-2,6-dicarboxylate N-succinyltransferase	dapD	-5.66015	-2.51305	-5.66015	-5.66015	1.62535	1.99685	-2.53963	-2.84037	1.649	4.43393
P0A9G6	P0A9G6	Isocitrate lyase	aceA	2.754	2.54202	1.4725	0.835836	3.97536	4.22431	2.57059	2.38774	2.68876	1.38841
P0A9H3	P0A9H3	Lysine decarboxylase, inducible	cadA	0.0527735	-3.93958	3.85652	3.85941	2.01729	1.39523	5.01097	4.89153	0.99861	2.37147
P0A9J0	P0A9J0	Ribonuclease G	rng	3.18504	2.20949	0.883211	0.759796	2.58446	2.68798	1.45599	1.70153	0.430644	0.348106
P0A9J8	P0A9J8	P-protein;Chorismate mutase;Prephenate dehydratase	pheA	-5.66015	-3.64523	-5.66015	-2.64452	0.448929	0.728937	-0.50415	-3.65511	0.975545	3.65716
P0A9K9	P0A9K9	FKBP-type peptidyl-prolyl cis-trans isomerase SlyD	slyD	6.23268	6.54387	3.17326	3.06968	6.35766	6.92994	5.49096	6.24731	0.865427	1.5016
P0A9L3	P0A9L3	FKBP-type 22 kDa peptidyl-prolyl cis-trans isomerase	fklB	-5.66015	-5.66015	-5.66015	-5.66015	1.67563	1.06429	-3.50448	-2.65993	1.46127	4.80403
P0A9M8	P0A9M8	Phosphate acetyltransferase	pta	3.62247	3.71893	5.16149	5.26012	2.89722	3.17047	5.02757	4.96218	1.32418	-0.426395
P0A9N4	P0A9N4	Pyruvate formate-lyase 1-activating enzyme	pflA	-2.95338	-3.91989	-4.12531	-5.66015	1.51678	1.0913	-1.03762	-2.00368	2.60869	4.05638
P0A9P0	P0A9P0	Dihydrolipoyl dehydrogenase	lpdA	7.26845	6.92157	5.92485	5.88143	6.37722	7.00234	6.56223	6.34471	0.0729145	0.0725472
P0A9P6	P0A9P6	ATP-dependent RNA helicase DeaD	deaD	4.56673	3.87932	4.29382	4.44636	4.11066	4.25935	4.94562	4.79986	0.394691	0.232313
P0A9Q1	P0A9Q1	Aerobic respiration control protein ArcA	arcA	-5.66015	-5.66015	-5.66015	-5.66015	3.57006	3.7389	-0.728729	-0.870125	1.92905	7.08768
P0A9Q7	P0A9Q7	Aldehyde-alcohol dehydrogenase;Alcohol dehydrogenase;Acetaldehyde dehydrogenase [acetylating];Pyruvate-formate-lyase deactivase	adhE	6.44136	6.23546	7.88639	7.78499	5.35902	5.67602	8.63786	8.64784	0.00456669	-0.00686574
P0A9R4	P0A9R4	2Fe-2S ferredoxin	fdx	-5.66015	-5.66015	-5.66015	-5.66015	1.66863	2.13418	-3.68201	-3.00426	1.32097	4.93928
P0A9S3	P0A9S3	Galactitol-1-phosphate 5-dehydrogenase	gatD	-5.66015	0.26874	0.35976	0.249155	4.26241	4.69258	2.68254	2.57467	1.11229	4.74868
P0A9U3	P0A9U3	Uncharacterized ABC transporter ATP-binding protein YbiT	ybiT	-0.808372	-0.914446	-1.35699	-1.67128	-2.10469	-5.06966	-3.6702	-2.43537	1.18794	-2.13221
P0A9W3	P0A9W3	Energy-dependent translational throttle protein EttA	ettA	2.00893	1.5569	2.26886	2.14354	2.47937	3.09028	2.61675	2.52072	1.01612	0.68222
P0AA10	P0AA10	50S ribosomal protein L13	rplM	3.20364	3.10869	1.11775	0.637165	3.13519	3.55889	3.66246	3.43952	0.844047	1.4322
P0AA25	P0AA25	Thioredoxin-1	trxA	0.993495	0.717621	-2.95548	-2.93899	1.4217	2.5998	-0.988686	-2.33722	1.23343	1.21974
P0AA43	P0AA43	Ribosomal small subunit pseudouridine synthase A	rsuA	-0.145171	0.00879288	-2.26969	-1.81851	2.46433	2.77703	0.446238	0.982693	5.09501	2.72372
P0AAB4	P0AAB4	3-octaprenyl-4-hydroxybenzoate carboxy-lyase	ubiD	-0.549178	-2.34924	-2.01192	-2.20368	-5.66015	-3.02005	-5.66015	-1.80209	0.754314	-2.2571
P0AAC8	P0AAC8	Iron-binding protein IscA	iscA	-2.04433	0.0858479	-1.69139	-1.45343	-0.443558	-0.734415	-1.79857	-1.25345	0.157186	0.218327
P0AAI3	P0AAI3	ATP-dependent zinc metalloprotease FtsH	ftsH	0.414348	-0.288481	4.28915	4.30815	1.77472	2.07991	4.29196	3.93266	0.559124	0.839018
P0AAI5	P0AAI5	3-oxoacyl-[acyl-carrier-protein] synthase 2	fabF	0.501895	1.59522	-3.84941	-5.66015	2.71821	2.38839	0.257748	-0.591799	1.30177	3.04625
P0AAI9	P0AAI9	Malonyl CoA-acyl carrier protein transacylase	fabD	-5.66015	-5.66015	-5.66015	-5.66015	-1.52535	-0.918493	-2.99578	-2.81097	2.25114	3.5975
P0AB71	P0AB71	Fructose-bisphosphate aldolase class 2	fbaA	-3.30484	-1.47694	-3.94131	-3.78408	3.12311	2.62174	-5.66015	-0.0190735	0.779749	3.1432
P0ABB0	P0ABB0	ATP synthase subunit alpha	atpA	3.29193	3.31689	2.48997	2.90339	3.42079	2.64415	2.86435	3.27267	0.0690256	0.0499442
P0ABB4	P0ABB4	ATP synthase subunit beta	atpD	2.59734	2.54664	2.86194	3.0595	3.19069	3.15153	2.66358	2.68119	0.228729	0.155392
P0ABF1	P0ABF1	Poly(A) polymerase I	pcnB	-2.1993	-2.66945	-0.607182	-1.22342	-0.716019	-1.3532	-4.83458	-1.94395	0.14689	-0.537095
P0ABH0	P0ABH0	Cell division protein FtsA	ftsA	-2.85554	-5.66015	-2.81606	-5.66015	-1.79963	-0.793175	-3.72037	-3.60168	0.624489	1.76926
P0ABH7	P0ABH7	Citrate synthase	gltA	2.9987	3.32519	0.212181	0.799486	5.76647	5.41175	1.56234	2.6636	2.19837	2.01715
P0ABH9	P0ABH9	ATP-dependent Clp protease ATP-binding subunit ClpA	clpA	3.83497	3.92126	4.75955	4.85334	4.05878	4.36414	5.45162	5.29823	1.74272	0.450914
P0ABI8	P0ABI8	Cytochrome bo(3) ubiquinol oxidase subunit 1	cyoB	-3.03197	-1.72042	-0.399471	-0.306416	-2.20968	-5.66015	0.963465	1.40955	0.00233116	-0.00963366
P0ABJ9	P0ABJ9	Cytochrome bd-I ubiquinol oxidase subunit 1	cydA	-1.11626	-2.31602	2.502	2.78241	-5.66015	-5.66015	2.84621	2.76365	0.663715	-1.89064
P0ABK5	P0ABK5	Cysteine synthase A	cysK	-4.08294	-3.99144	-4.82243	-4.42833	0.890232	2.30679	-0.890497	-0.808071	2.35555	4.7059
P0ABU2	P0ABU2	Ribosome-binding ATPase YchF	ychF	-2.35458	0.207651	-0.709665	-0.353228	3.31225	3.63234	0.476923	0.808273	1.11687	2.8599
P0AC33	P0AC33	Fumarate hydratase class I, aerobic	fumA	3.74738	3.65163	2.91401	2.7747	4.75141	4.66529	3.78632	3.67889	3.94031	0.948548
P0AC38	P0AC38	Aspartate ammonia-lyase	aspA	4.26791	4.16727	3.50004	3.9094	5.18202	5.33802	4.03137	4.13784	1.37953	0.711159
P0AC41	P0AC41	Succinate dehydrogenase flavoprotein subunit	sdhA	6.87134	6.68654	7.1265	7.44773	6.48656	6.85289	7.97675	7.95211	0.444569	0.284054
P0AC53	P0AC53	Glucose-6-phosphate 1-dehydrogenase;Extracellular death factor	zwf	1.53315	1.94007	1.45257	1.37161	0.419966	0.438744	0.624477	0.45466	2.27326	-1.08989
P0AC62	P0AC62	Glutaredoxin-3	grxC	4.12272	3.4045	-2.63736	-1.61661	2.64864	3.03408	-5.66015	-5.66015	1.14575	-2.22771
P0AC86	P0AC86	Glycogen phosphorylase	glgP	-0.142077	-2.88732	1.05953	0.857435	0.94899	0.802732	1.15443	1.27215	0.691499	1.32269
P0ACC3	P0ACC3	Iron-sulfur cluster insertion protein ErpA	erpA	2.71596	1.57261	0.746496	0.626398	2.4075	1.72098	1.50875	0.781725	0.344881	0.189372
P0ACD4	P0ACD4	Iron-sulfur cluster assembly scaffold protein IscU	iscU	-3.33131	-3.90295	-4.39721	-4.88502	-0.41189	-0.284233	-5.66015	-5.66015	0.362051	1.12502
P0ACE0	P0ACE0	Hydrogenase-2 large chain	hybC	2.58371	2.59424	1.76131	1.68541	4.30457	4.57516	2.91836	2.74112	2.1593	1.47864
P0ACI0	P0ACI0	Right origin-binding protein	rob	-5.66015	-5.66015	-5.66015	-5.66015	1.35865	0.428835	-3.4304	-3.02741	1.47074	4.49257
P0ACI3	P0ACI3	Xylose operon regulatory protein	xylR	-0.0968637	-0.351553	-2.56721	-2.38764	-3.00105	-3.02863	-3.302	-4.74692	1.66704	-2.16883
P0ACJ8	P0ACJ8	cAMP-activated global transcriptional regulator CRP	crp	3.13469	3.11037	2.44954	2.66157	4.35028	4.92258	3.06425	3.39684	1.55865	1.09444
P0ACL0	P0ACL0	Glycerol-3-phosphate regulon repressor	glpR	-5.03729	-5.66015	-3.66925	-3.68133	-2.86773	0.58321	-4.2793	-4.52669	0.43272	1.73937
P0AD61	P0AD61	Pyruvate kinase I	pykF	2.62216	2.75157	2.21607	1.85464	2.42927	3.11424	1.31396	1.0305	0.551319	-0.389117
P0ADF6	P0ADF6	Phosphogluconate dehydratase	edd	-1.21925	0.160667	-1.55779	-1.11065	1.41431	0.899263	-5.66015	-0.324068	0.00313353	0.0140961
P0ADG7	P0ADG7	Inosine-5-monophosphate dehydrogenase	guaB	2.0951	2.28403	1.79029	1.80918	2.8193	3.60943	1.84043	1.82639	0.726367	0.529237
P0ADN2	P0ADN2	UPF0438 protein YifE	yifE	-5.66015	-5.66015	-5.66015	-5.66015	1.84025	1.8327	-2.39877	-2.65513	1.61283	5.31491
P0ADR8	P0ADR8	LOG family protein YgdH	ygdH	3.02778	2.52697	1.35143	1.09448	2.37582	2.07479	0.573046	0.93494	1.49024	-0.510515
P0ADT5	P0ADT5	Putative acid--amine ligase YgiC	ygiC	-3.8081	-3.66767	-5.66015	-5.66015	0.638433	1.19466	-1.88103	-2.93174	2.46516	3.9541
P0ADY1	P0ADY1	Peptidyl-prolyl cis-trans isomerase D	ppiD	1.28022	0.993839	1.85309	1.59267	-1.56404	0.139835	2.11285	2.3775	0.328463	-0.663419
P0ADY3	P0ADY3	50S ribosomal protein L14	rplN	-5.66015	-4.40209	0.512356	-0.32539	2.2605	1.60283	1.10508	1.29833	0.982592	4.0355
P0ADY7	P0ADY7	50S ribosomal protein L16	rplP	-3.03935	-4.11599	-5.66015	-5.66015	-0.234308	0.133533	-2.05097	-2.69029	2.7144	3.4084
P0AE01	P0AE01	tRNA (cytidine/uridine-2-O-)-methyltransferase TrmJ	trmJ	-5.66015	-5.66015	-5.66015	-5.66015	0.715717	1.9437	-1.66603	-2.53142	1.83437	5.27564
P0AE06	P0AE06	Multidrug efflux pump subunit AcrA	acrA	-1.74599	-1.80627	-2.49051	-2.64967	-5.66015	-5.66015	-3.40452	-2.77943	0.954558	-2.20295
P0AE12	P0AE12	AMP nucleosidase	amn	0.327039	-0.291842	0.90217	-1.18172	-1.59452	0.226768	-2.95448	-0.90518	0.504912	-1.24576
P0AE18	P0AE18	Methionine aminopeptidase	map	-5.66015	-5.66015	-5.66015	-1.82061	2.47155	1.13059	0.305176	-0.0470448	1.58908	5.66533
P0AE88	P0AE88	Transcriptional regulatory protein CpxR	cpxR	-5.66015	-5.66015	-5.66015	-5.66015	3.00077	2.49379	-2.13237	-1.90236	1.65318	6.02511
P0AEC3	P0AEC3	Aerobic respiration control sensor protein ArcB	arcB	-3.25438	-2.13134	1.32368	1.4572	-4.54318	-0.921083	1.14141	1.12113	0.101887	-0.14922
P0AED7	P0AED7	Succinyl-diaminopimelate desuccinylase	dapE	-5.66015	-5.66015	-5.66015	-5.66015	1.64052	0.892239	-0.923717	-3.51414	1.69368	5.18388
P0AEI1	P0AEI1	tRNA-2-methylthio-N(6)-dimethylallyladenosine synthase	miaB	2.34008	2.09333	-0.782574	-0.649075	3.22364	3.20301	-0.465931	0.553909	1.66669	0.878217
P0AEI4	P0AEI4	Ribosomal protein S12 methylthiotransferase RimO	rimO	1.38445	1.32902	-1.54519	-1.75142	2.08206	2.36559	-0.468983	-0.404716	2.35915	1.03927
P0AEK2	P0AEK2	3-oxoacyl-[acyl-carrier-protein] reductase FabG	fabG	-5.66015	-5.66015	1.56854	1.30464	-0.762886	-0.325014	0.983517	0.651876	0.571736	2.24865
P0AEN1	P0AEN1	NAD(P)H-flavin reductase	fre	-5.66015	-5.66015	-5.66015	-5.66015	2.27751	1.39067	-2.38022	-2.77568	1.5816	5.28822
P0AES0	P0AES0	Bifunctional glutathionylspermidine synthetase/amidase;Glutathionylspermidine amidase;Glutathionylspermidine synthetase	gss	1.00521	1.13583	1.26542	1.20104	0.347052	1.27089	2.30512	1.64055	0.261952	0.239028
P0AES4	P0AES4	DNA gyrase subunit A	gyrA	3.46721	3.41392	4.75122	4.59765	3.25342	2.62562	4.46107	5.61167	0.0617449	-0.0695527
P0AES6	P0AES6	DNA gyrase subunit B	gyrB	3.89235	3.2912	3.50713	3.59806	4.1344	4.19426	4.62865	4.75913	1.56106	0.856926
P0AF20	P0AF20	N-acetylglucosamine repressor	nagC	-0.639041	-0.0258045	0.605408	0.83025	0.0162849	-0.0490456	0.391811	0.261761	0.0490123	-0.0375001
P0AF28	P0AF28	Nitrate/nitrite response regulator protein NarL	narL	-5.66015	-5.66015	-1.80737	-3.57328	4.46227	4.57905	0.408247	0.51074	1.3159	6.66532
P0AFA2	P0AFA2	Nitrate/nitrite sensor protein NarX	narX	-2.47089	-1.64599	-2.91982	-3.02303	-5.66015	-5.66015	-1.53687	-3.73231	0.560357	-1.63244
P0AFD1	P0AFD1	NADH-quinone oxidoreductase subunit E	nuoE	-3.29995	-0.837616	-2.18544	-2.57059	2.82961	3.42743	-0.753569	-1.45655	1.13315	3.23513
P0AFF6	P0AFF6	Transcription termination/antitermination protein NusA	nusA	2.00806	2.67241	2.52068	2.24211	3.61701	3.90093	3.2025	3.18559	1.95187	1.11569
P0AFG3	P0AFG3	2-oxoglutarate dehydrogenase E1 component	sucA	7.84808	7.84703	8.25763	8.4872	7.42166	7.37022	9.21598	9.3	0.211533	0.21698
P0AFG6	P0AFG6	Dihydrolipoyllysine-residue succinyltransferase component of 2-oxoglutarate dehydrogenase complex	sucB	6.18707	6.43368	5.54248	5.37205	5.7011	6.11067	7.0844	6.93578	0.414432	0.574167
P0AFG8	P0AFG8	Pyruvate dehydrogenase E1 component	aceE	8.35802	8.20342	8.05808	8.01147	8.40404	8.00743	9.13209	9.14678	0.635003	0.514836
P0AFI0	P0AFI0	Oxalyl-CoA decarboxylase	oxc	1.78162	1.77957	-1.09288	-0.46751	0.433788	0.222996	-1.70714	-0.714714	1.26125	-0.941467
P0AFI2	P0AFI2	DNA topoisomerase 4 subunit A	parC	-1.70225	-0.922485	0.953794	1.01577	-1.59543	-1.64537	0.877085	1.33802	0.149579	-0.0926306
P0AFK0	P0AFK0	Metalloprotease PmbA	pmbA	-1.4428	-3.23779	-1.0005	-1.8612	0.454788	-1.53321	-0.600004	0	1.58066	1.46596
P0AFL6	P0AFL6	Exopolyphosphatase	ppx	-0.602199	-1.79402	-4.17733	-3.50092	0.305832	0.449392	-2.01675	-2.20438	1.82274	1.65214
P0AFU4	P0AFU4	Transcriptional regulatory protein GlrR	glrR	-2.90591	-3.66221	-1.07947	-2.58317	-3.00393	-2.91454	-2.19661	-3.69562	0.351923	-0.394985
P0AFW8	P0AFW8	Protein rof	rof	1.14171	0.552134	-1.57622	-1.85938	0.498114	0.91655	-2.75775	-2.2423	0.607174	-0.460906
P0AG20	P0AG20	GTP pyrophosphokinase	relA	0.881915	0.557571	2.16387	2.35873	2.30254	1.36168	3.16227	3.05686	2.06307	0.980315
P0AG30	P0AG30	Transcription termination factor Rho	rho	10.5103	10.4132	8.67318	8.85986	9.22686	9.19088	9.39593	9.15909	0.280169	-0.370953
P0AG44	P0AG44	50S ribosomal protein L17	rplQ	4.55946	4.0433	0.909534	0.842625	4.43272	5.03645	0.103518	1.60763	0.184948	0.206349
P0AG55	P0AG55	50S ribosomal protein L6	rplF	-1.17878	-3.30619	-3.18234	-3.69031	4.18496	4.45072	-2.04988	0.0311756	1.31512	4.49365
P0AG67	P0AG67	30S ribosomal protein S1	rpsA	5.9547	5.72137	7.02843	7.1456	5.68173	5.95005	7.67699	8.17429	0.618777	0.408239
P0AG86	P0AG86	Protein-export protein SecB	secB	-5.66015	-5.66015	-5.66015	-5.66015	-1.20271	-1.28884	-3.83022	-3.38717	1.73865	3.23291
P0AG90	P0AG90	Protein translocase subunit SecD	secD	-1.19924	-1.44529	-0.36204	0.813303	-1.38229	-1.62391	0.237598	-0.205374	0.224541	-0.195179
P0AGE9	P0AGE9	Succinyl-CoA ligase [ADP-forming] subunit alpha	sucD	-2.39242	-5.66015	1.60369	1.78341	4.29975	4.22524	1.78899	1.70991	0.723318	4.17234
P0AGG8	P0AGG8	Metalloprotease TldD	tldD	-2.78772	-5.66015	-2.73598	-2.71912	-0.839441	-1.03014	-3.29409	-3.29806	0.452115	1.36031
P0AGJ5	P0AGJ5	Uncharacterized tRNA/rRNA methyltransferase YfiF	yfiF	-2.44145	-0.803804	-1.01788	-1.00429	2.53016	2.11355	-0.855946	0.0316677	0.908946	2.27171
P0AGJ9	P0AGJ9	Tyrosine--tRNA ligase	tyrS	-0.69946	-0.50794	-0.828249	-1.30491	0.987928	1.59018	-2.55356	-2.01393	0.131203	0.337795
P0C0V0	P0C0V0	Periplasmic serine endoprotease DegP	degP	0.646819	0.317636	1.38729	1.1475	-0.277721	-0.96633	0.890259	0.477364	1.79755	-0.84392
P0C8J8;P0C8K0	P0C8J8	D-tagatose-1,6-bisphosphate aldolase subunit GatZ	gatZ	4.26868	4.22239	3.21383	3.20634	6.05587	5.97081	4.74921	4.79997	3.98061	1.66615
P0CB39	P0CB39	Phosphoethanolamine transferase EptC	eptC	-0.450603	-0.825706	0.7745	1.27778	-5.66015	-3.38571	1.06105	-0.0314178	0.810917	-2.19805
P0CE48;P0CE47	P0CE48;P0CE47	Elongation factor Tu 2;Elongation factor Tu 1	tufB	5.77552	5.67013	4.96693	4.82524	8.75828	8.32905	7.20211	7.65157	3.3235	2.6758	tufB;tufA
P0DMC5	P0DMC5	Sensor histidine kinase RcsC	rcsC	-5.66015	-5.66015	-2.61589	-1.86074	1.65125	1.62071	-0.418945	-0.326942	1.208	4.58075
P10121	P10121	Signal recognition particle receptor FtsY	ftsY	-1.25329	-2.19033	0.848978	0.412445	0.342752	0.180973	2.07941	1.96016	2.2158	1.68637
P10408	P10408	Protein translocase subunit SecA	secA	1.07642	0.619057	3.34272	3.23803	2.10273	2.27435	3.99592	4.04418	1.73863	1.03524
P10902	P10902	L-aspartate oxidase	nadB	3.00893	3.37685	2.96739	2.92408	1.50795	1.17101	3.29111	3.49436	0.422571	-0.703205
P11349	P11349	Respiratory nitrate reductase 1 beta chain	narH	-2.78476	-2.47149	-0.97374	-0.733932	-1.55143	-1.00105	0.450357	0.174662	2.65492	1.25912
P11447	P11447	Argininosuccinate lyase	argH	-0.901599	-2.07746	-2.23112	-1.96295	-0.394609	-0.394161	-5.66015	-5.66015	0.36326	-1.23398
P11875	P11875	Arginine--tRNA ligase	argS	0.134187	0.392504	1.02386	1.3569	1.00579	1.45423	0.131752	0.0451012	0.03717	-0.0676429
P11880	P11880	UDP-N-acetylmuramoyl-tripeptide--D-alanyl-D-alanine ligase	murF	-2.98485	-3.29022	-4.21634	-5.66015	0.747612	-0.0268021	-3.83357	-3.66289	1.28266	2.34398
P12281	P12281	Molybdopterin molybdenumtransferase	moeA	-3.29948	-2.5739	-4.08792	-2.77523	0.434219	1.1049	-2.96931	-2.86059	0.944902	2.11144
P13009	P13009	Methionine synthase	metH	-0.0465975	0.245296	2.42628	2.62799	-0.443684	-0.803938	2.77684	2.2285	0.549023	-0.373811
P13029	P13029	Catalase-peroxidase	katG	2.72369	2.28382	3.53302	3.55128	2.36716	2.81768	4.10942	4.09616	0.604823	0.324654
P13035	P13035	Aerobic glycerol-3-phosphate dehydrogenase	glpD	1.14185	1.27707	-0.100239	0.0640965	0.275831	-0.561302	-0.487099	-0.976841	1.37879	-1.03305
P13458	P13458	Nuclease SbcCD subunit C	sbcC	-3.46288	-2.37527	0.131092	0.262054	-3.45126	-5.66015	-0.456289	-1.03277	0.769417	-1.28886
P14081	P14081	Selenocysteine-specific elongation factor	selB	0.0476103	-0.425989	-1.07709	-0.913298	-1.38247	-0.204453	-5.66015	-2.08654	0.733834	-1.74121
P15034	P15034	Xaa-Pro aminopeptidase	pepP	0.535918	0.271278	-0.46596	-0.963196	0.461973	-0.11726	-0.854561	-0.658033	0.329379	-0.136481
P15038	P15038	Helicase IV	helD	1.1017	-0.731993	3.59673	3.83564	-0.414736	-0.852383	3.40944	3.47304	0.713501	-0.546678
P15042	P15042	DNA ligase	ligA	-0.678578	0.300722	-0.174202	1.97663	0.980589	1.32274	0.108521	0.764866	0.276247	0.438034
P15067	P15067	Glycogen debranching enzyme	glgX	-1.08298	-1.94127	-0.408533	-1.29151	-1.46289	-1.2814	-2.13172	-2.47749	0.530998	-0.657303
P15254	P15254	Phosphoribosylformylglycinamidine synthase	purL	-5.66015	-5.66015	-3.31325	-2.81179	-5.66015	-3.23279	-0.683035	-1.05525	1.18634	1.70353
P15288	P15288	Cytosol non-specific dipeptidase	pepD	3.04122	3.24363	1.94299	2.0844	5.26295	4.74473	2.62135	2.08027	0.966557	1.09926
P15877	P15877	Quinoprotein glucose dehydrogenase	gcd	-3.89827	-3.85637	1.22297	0.740011	-5.66015	-5.66015	0.219793	0.61581	1.22842	-1.17326
P15977	P15977	4-alpha-glucanotransferase	malQ	-0.465421	-0.370745	-0.367109	0.467493	0.735525	0.686127	0.383127	0.257692	0.940423	0.699563
P16095;P42630	P16095	L-serine dehydratase 1	sdaA	0.712649	0.0897045	1.60205	-0.370605	2.76321	1.90739	0.723787	0.690706	0.647797	1.01282
P16528	P16528	Acetate operon repressor	iclR	-0.829648	-2.94085	-4.63526	-5.66015	2.41021	3.14235	-1.17505	-0.219536	2.11536	4.55597
P16659	P16659	Proline--tRNA ligase	proS	3.03448	3.26035	3.10021	2.95798	1.84882	2.13769	3.15598	3.54886	0.381755	-0.41542
P17169	P17169	Glutamine--fructose-6-phosphate aminotransferase [isomerizing]	glmS	9.42126	9.29007	7.39492	7.32009	8.18906	8.49243	8.85245	8.93096	0.125241	0.259639
P17445	P17445	NAD/NADP-dependent betaine aldehyde dehydrogenase	betB	1.983	-5.66015	4.12633	-1.47589	-2.37462	-2.98847	-3.5957	-4.14227	0.588161	-3.01859
P17846	P17846	Sulfite reductase [NADPH] hemoprotein beta-component	cysI	3.22398	2.9269	3.42699	3.3203	1.88534	2.30169	3.30193	2.95478	0.994231	-0.613608
P17888	P17888	Primosomal protein N	priA	6.64561	6.38287	6.22903	6.3408	4.71242	4.66131	6.44961	6.29807	0.663868	-0.869222
P17952	P17952	UDP-N-acetylmuramate--L-alanine ligase	murC	-0.689673	-0.105331	0.226475	-0.424238	1.42806	1.60739	0.211124	0.717037	1.1219	1.23909
P20083	P20083	DNA topoisomerase 4 subunit B	parE	-4.24015	-2.86651	-3.12724	-2.91589	-4.24781	-2.7028	-1.02045	-3.90325	0.182927	0.318872
P21165	P21165	Xaa-Pro dipeptidase	pepQ	0.200574	0.420372	-1.3683	-1.16766	2.42523	2.4725	-0.379709	-0.398697	1.58051	1.50858
P21169	P21169	Ornithine decarboxylase, constitutive	speC	-5.66015	-5.66015	-3.89549	-3.03311	-2.43326	-2.91158	-3.40924	-3.76826	0.649429	1.43164
P21170	P21170	Biosynthetic arginine decarboxylase	speA	1.8032	0.934437	3.20604	3.18767	2.74116	3.12783	4.32077	4.24681	1.70184	1.32631
P21177	P21177	Fatty acid oxidation complex subunit alpha;Enoyl-CoA hydratase/Delta(3)-cis-Delta(2)-trans-enoyl-CoA isomerase/3-hydroxybutyryl-CoA epimerase;3-hydroxyacyl-CoA dehydrogenase	fadB	-1.27376	-5.66015	0.63628	1.09319	-0.225863	-0.983725	0.972116	0.704636	0.527718	1.4179
P21179	P21179	Catalase HPII	katE	3.27112	2.92109	4.97779	4.89506	1.76603	1.4977	5.22593	5.26118	0.46748	-0.578552
P21189	P21189	DNA polymerase II	polB	-1.24233	-1.18867	-2.25497	-3.20903	-2.32303	-0.978535	-2.42696	-3.36592	0.44968	-0.299864
P21499	P21499	Ribonuclease R	rnr	3.83303	3.66502	5.03662	4.92947	3.16684	2.88021	5.36495	5.19316	0.283296	-0.214749
P21507	P21507	ATP-dependent RNA helicase SrmB	srmB	1.80803	1.33939	1.39435	1.27041	2.64779	2.87053	1.15496	1.54019	0.672002	0.600319
P21513	P21513	Ribonuclease E	rne	4.59466	5.21445	4.9781	5.19923	5.17487	5.27415	6.12667	6.04012	1.18657	0.657343
P21517	P21517	Maltodextrin glucosidase	malZ	-0.478309	-2.0179	-0.116323	-1.24315	-0.412554	-1.70035	-1.36535	-0.229523	0.0256567	0.0369785
P21599	P21599	Pyruvate kinase II	pykA	2.29786	2.78944	2.17674	1.53735	3.81873	3.32302	2.25384	2.12756	0.957803	0.680441
P21888	P21888	Cysteine--tRNA ligase	cysS	-1.53828	-1.68727	-2.95407	-3.26098	1.42935	0.32996	-0.945993	-2.23153	1.82904	2.0056
P21889	P21889	Aspartate--tRNA ligase	aspS	3.29683	2.77602	2.66533	2.85719	3.98983	3.70175	3.69491	3.5191	2.57329	0.827559
P22106	P22106	Asparagine synthetase B [glutamine-hydrolyzing]	asnB	5.82598	5.44712	4.5699	4.80231	4.04976	4.34125	5.73359	5.88824	0.0720093	-0.15812
P22188	P22188	UDP-N-acetylmuramoyl-L-alanyl-D-glutamate--2,6-diaminopimelate ligase	murE	6.3729	5.79217	5.0698	5.03108	5.45116	5.54883	6.56782	6.32947	0.268469	0.407832
P22255	P22255	3(2),5-bisphosphate nucleotidase CysQ	cysQ	-4.08937	-3.55649	-5.66015	-5.66015	2.22799	1.7879	-2.01651	-2.13209	2.21251	4.70836
P22256	P22256	4-aminobutyrate aminotransferase GabT	gabT	-0.821809	-1.06152	-1.95939	-1.35007	-0.915066	-5.66015	-1.78036	-2.79343	0.573109	-1.48905
P22259	P22259	Phosphoenolpyruvate carboxykinase [ATP]	pckA	3.55679	4.07501	3.86383	3.76546	5.65619	5.31661	4.04593	4.08474	0.918682	0.960595
P22333	P22333	Adenosine deaminase	add	-5.66015	-5.66015	-5.66015	-5.66015	-1.33341	0.132528	-1.02152	-1.30313	3.0884	4.77876
P22523	P22523	Chromosome partition protein MukB	mukB	1.17281	0.570206	4.906	4.82137	1.32858	0.936844	5.95362	5.73915	1.20478	0.621953
P22525	P22525	Probable L,D-transpeptidase YcbB	ycbB	4.18038	3.85694	4.4282	4.41556	1.83384	2.05124	4.82498	4.45988	0.579209	-0.927783
P23367	P23367	DNA mismatch repair protein MutL	mutL	-4.03046	-1.90006	2.0799	2.17639	-2.19248	-5.66015	1.08594	1.22776	0.3373	-0.966173
P23538	P23538	Phosphoenolpyruvate synthase	ppsA	1.75386	1.6532	5.57171	5.50433	3.20701	3.33658	6.19919	6.05343	1.48121	1.07828
P23830	P23830	CDP-diacylglycerol--serine O-phosphatidyltransferase	pssA	0.943343	1.25975	1.18548	1.09722	0.609949	1.1908	1.5102	1.54558	0.192581	0.0926845
P23836	P23836	Transcriptional regulatory protein PhoP	phoP	-2.97559	-1.86013	-4.17913	-3.49127	5.25321	5.51824	-0.187265	-1.26367	1.51311	5.45666
P23843	P23843	Periplasmic oligopeptide-binding protein	oppA	4.19409	3.43724	2.01081	2.46929	3.98346	3.0514	3.31266	3.70073	0.43909	0.484202
P23847	P23847	Periplasmic dipeptide transport protein	dppA	-3.32827	-2.46689	-0.231663	-0.493317	-5.66015	-2.9193	-1.32874	-2.30022	1.39249	-1.42207
P23865	P23865	Tail-specific protease	prc	0.38543	0.631367	2.06582	1.83775	-0.189646	-0.188807	1.21729	1.80739	1.23854	-0.568533
P23893	P23893	Glutamate-1-semialdehyde 2,1-aminomutase	hemL	-5.66015	-5.66015	-4.17094	-3.89188	-0.490402	-0.221058	-1.26123	-3.29103	1.2822	3.52985
P23909	P23909	DNA mismatch repair protein MutS	mutS	-2.08939	-1.41343	2.28225	2.39905	-0.396305	-0.58239	2.68029	2.71293	1.08074	0.809014
P24171	P24171	Peptidyl-dipeptidase dcp	dcp	0.995189	1.07192	1.46628	1.33523	2.91061	2.4347	2.14208	1.31016	0.992575	0.982232
P24182	P24182	Biotin carboxylase	accC	2.00235	2.18814	1.57066	1.701	3.20601	3.36256	1.6387	1.09347	0.424928	0.459649
P24203	P24203	Uncharacterized GTP-binding protein YjiA	yjiA	-5.66015	-5.66015	-5.66015	-5.66015	-0.137098	-0.536791	-1.16995	-2.40773	2.57511	4.59726
P24228	P24228	D-alanyl-D-alanine carboxypeptidase DacB	dacB	4.34248	4.4621	0.742132	0.843636	2.14137	2.32368	0.478783	0.318247	1.05208	-1.28207
P24230	P24230	ATP-dependent DNA helicase RecG	recG	-5.66015	-2.36161	-1.99838	-5.66015	-2.87394	-2.24198	-3.63008	-2.43322	0.399115	1.12527
P24232	P24232	Flavohemoprotein	hmp	-5.66015	-5.66015	-5.66015	-5.66015	-3.90375	-1.67881	-4.41021	-4.14872	1.36768	2.12478
P24555	P24555	Protease 2	ptrB	1.06899	0.523403	-0.0538597	0.365526	0.175013	0.314089	0.91921	0.741413	0.0517809	0.0614169
P25516	P25516	Aconitate hydratase A	acnA	4.20597	3.67167	4.38281	4.28091	5.28135	5.92921	5.59708	5.55845	1.90145	1.45618
P25519	P25519	GTPase HflX	hflX	-1.90684	-4.04739	-2.54571	-2.03129	1.85483	1.41567	-5.66015	-5.66015	0.0928294	0.620359
P25524	P25524	Cytosine deaminase	codA	-1.1177	-3.7238	-4.05697	-4.98288	-3.27508	-1.49427	-5.66015	0.282137	0.201146	0.933498
P25526	P25526	Succinate-semialdehyde dehydrogenase [NADP(+)] GabD	gabD	-5.66015	-2.51661	-1.88296	-5.66015	-0.97426	-0.535376	-3.50444	-3.20872	0.607709	1.87427
P25552	P25552	Guanosine-5-triphosphate,3-diphosphate pyrophosphatase	gppA	6.04422	5.75442	4.5193	4.46505	4.23781	4.36803	4.91844	4.8809	0.415399	-0.594448
P25553	P25553	Lactaldehyde dehydrogenase	aldA	1.57102	1.70362	0.711184	0.752512	1.27775	0.581635	0.94495	0.739721	0.413652	-0.298572
P25665	P25665	5-methyltetrahydropteroyltriglutamate--homocysteine methyltransferase	metE	-3.07439	-1.43011	-0.0150318	-0.527739	-5.20547	-1.81428	-0.316046	-1.04815	0.821691	-0.834172
P25888	P25888	ATP-dependent RNA helicase RhlE	rhlE	10.0971	9.93971	8.02798	8.03839	8.46187	9.00035	8.36055	8.24766	0.442692	-0.508187
P26616	P26616	NAD-dependent malic enzyme	maeA	-0.581813	-1.49205	0.367729	-0.145088	-1.95668	-1.94108	0.0529861	-0.691692	1.1704	-0.671312
P27248	P27248	Aminomethyltransferase	gcvT	-5.66015	-5.66015	-5.66015	-5.66015	3.05613	3.03808	0.169579	-0.365164	2.35837	7.1348
P27249	P27249	Bifunctional uridylyltransferase/uridylyl-removing enzyme;[Protein-PII] uridylyltransferase;[Protein-PII]-UMP uridylyl-removing enzyme	glnD	1.81619	2.30318	3.64925	3.62454	-0.729532	-0.337336	3.77368	3.98762	0.606088	-1.17468
P27298	P27298	Oligopeptidase A	prlC	2.09129	1.27437	1.59867	1.05843	2.72108	2.37297	1.58096	1.66603	1.06863	0.579566
P27302	P27302	Transketolase 1	tktA	4.08559	4.12668	4.4989	4.2492	3.62955	3.44536	4.51394	4.57786	0.348801	-0.198416
P27305	P27305	Glutamyl-Q tRNA(Asp) synthetase	gluQ	-5.66015	-4.26242	-5.66015	-5.66015	-1.29386	-0.0686283	-3.61623	-3.22179	1.92241	3.26059
P27306	P27306	Soluble pyridine nucleotide transhydrogenase	sthA	6.05971	5.92379	6.21315	6.09576	5.64258	5.61201	6.67143	6.64225	0.0958529	0.0689642
P27434	P27434	Cytoskeleton protein RodZ	rodZ	-2.56914	-1.20436	-2.08051	-2.08938	-3.21	-3.63301	-1.24099	-1.48679	0.20458	-0.406847
P27550	P27550	Acetyl-coenzyme A synthetase	acs	1.44894	0.813869	2.18185	2.23088	3.49375	3.46974	3.05766	2.96934	1.37403	1.57874
P28903	P28903	Anaerobic ribonucleoside-triphosphate reductase	nrdD	1.63983	1.49436	0.766937	1.19367	2.79768	2.48866	1.19908	0.415876	0.421814	0.451625
P28904	P28904	Trehalose-6-phosphate hydrolase	treC	2.83949	1.79387	1.54967	1.80731	4.24328	4.22288	2.54682	2.12907	1.21137	1.28793
P30845	P30845	Phosphoethanolamine transferase EptA	eptA	-0.594155	-2.04154	-2.1188	-0.702166	-2.41154	-3.75327	-0.726341	-0.659323	0.264081	-0.523452
P30850	P30850	Exoribonuclease 2	rnb	0.397124	-0.00160789	1.3096	1.18942	2.03752	0.866907	1.87494	1.70114	1.38681	0.896491
P30870	P30870	Glutamate-ammonia-ligase adenylyltransferase	glnE	0.139974	0.589607	1.5231	1.79716	0.939028	0.525093	2.00247	1.71901	0.554692	0.283937
P30871	P30871	Inorganic triphosphatase	ygiF	-5.66015	-5.66015	-5.66015	-5.66015	0.364027	0.19878	-2.42978	-3.3126	1.73996	4.36526
P30958	P30958	Transcription-repair-coupling factor	mfd	0.0485029	1.1489	2.60314	2.64129	2.19603	2.00013	3.21691	3.04175	1.0786	1.00324
P31120	P31120	Phosphoglucosamine mutase	glmM	0.0907106	0.643208	0.306421	0.323898	0.997791	1.48819	0.773542	0.531584	1.45977	0.606717
P31666	P31666	Uncharacterized protein YadE	yadE	3.09099	2.39146	-2.31056	-1.5319	0.638433	-0.156525	-2.80285	-1.72777	0.96809	-1.42218
P31979	P31979	NADH-quinone oxidoreductase subunit F	nuoF	-5.66015	-2.27796	0.795429	0.762991	0.354156	-1.13054	0.355724	0.327616	0.421179	1.57166
P32099	P32099	Lipoate-protein ligase A	lplA	11.4813	10.856	10.6501	10.4169	11.8636	11.8823	12.4147	12.2446	1.45238	1.25019
P32131	P32131	Oxygen-independent coproporphyrinogen-III oxidase	hemN	-0.0312662	-0.240376	-3.58045	-4.48734	1.42793	2.40757	-1.32417	-1.8972	2.41742	2.23839
P32132	P32132	GTP-binding protein TypA/BipA	typA	4.44651	2.65505	4.68073	2.86679	3.80342	4.99878	5.14691	5.23481	0.650629	1.13371
P32176	P32176	Formate dehydrogenase-O major subunit	fdoG	-1.13416	0.287394	1.52218	1.14241	0.181173	-0.26795	1.14168	1.35593	0.125634	0.148254
P33136	P33136	Glucans biosynthesis protein G	mdoG	0.580544	0.637115	0.694946	0.533052	0.664536	0.0292645	0.619007	1.00438	0.0482167	-0.032119
P33195	P33195	Glycine dehydrogenase (decarboxylating)	gcvP	4.89209	4.38789	5.13754	5.29578	5.32515	5.27163	6.22144	6.0599	1.99161	0.791204
P33363	P33363	Periplasmic beta-glucosidase	bglX	-0.578341	-0.91054	0.919783	1.11969	-3.10504	-1.03572	0.881292	0.385506	0.628709	-0.856137
P33570	P33570	Transketolase 2	tktB	-2.33709	-1.59784	-2.2621	-2.84892	0.301786	1.01075	-1.84243	-1.52354	1.32256	1.74813
P33599	P33599	NADH-quinone oxidoreductase subunit C/D	nuoC	0.611493	0.786972	4.04342	3.88126	1.37853	1.76074	4.23413	4.2789	1.33806	0.582291
P33602	P33602	NADH-quinone oxidoreductase subunit G	nuoG	6.26589	5.82841	6.76795	6.54603	6.48631	6.61062	7.31045	7.34376	1.64552	0.585715
P33919	P33919	Uncharacterized protein YejH	yejH	-1.52164	-1.79371	-1.58721	-1.60494	-3.66604	-3.86864	-2.57902	-3.34528	2.14736	-1.73787
P33937	P33937	Periplasmic nitrate reductase	napA	-4.04473	-3.15261	-0.406208	-0.628847	-3.5001	-2.45045	0.0731258	0.403244	1.94637	0.689553
P34209	P34209	Protein YdcF	ydcF	-5.66015	-5.66015	-5.66015	-4.84895	0.631702	1.78324	-2.7135	-1.49953	1.69963	5.00783
P35340	P35340	Alkyl hydroperoxide reductase subunit F	ahpF	1.15105	0.0584106	0.962852	0.656693	1.94184	2.31295	1.35894	1.34199	1.04914	1.03168
P36683	P36683	Aconitate hydratase B	acnB	7.31296	7.06988	7.67111	7.51763	7.90173	7.91762	8.15364	8.21863	2.44739	0.655012
P36929	P36929	Ribosomal RNA small subunit methyltransferase B	rsmB	-1.58993	-5.66015	-5.66015	-5.66015	1.26006	-0.404419	-3.42148	-3.38356	1.66733	3.15525
P36938	P36938	Phosphoglucomutase	pgm	1.01583	-0.394484	0.928362	0.612093	-0.0964203	0.774937	4.50113	4.95602	0.687654	1.99347
P36999	P36999	23S rRNA (guanine(745)-N(1))-methyltransferase	rlmA	-2.21517	-5.66015	-3.04704	-2.22788	-0.360895	0.291367	-0.178413	0.0565071	1.40137	3.2397
P37024	P37024	ATP-dependent RNA helicase HrpB	hrpB	-3.38585	-5.66015	-3.18249	-4.20929	2.03562	-0.203001	-0.172497	-3.01858	1.44972	3.76983
P37127	P37127	Protein AegA	aegA	3.65875	3.40655	4.76856	4.89306	1.99811	2.70492	4.23343	4.15981	1.4233	-0.907665
P37177	P37177	Phosphoenolpyruvate-protein phosphotransferase PtsP	ptsP	-5.66015	-5.66015	-0.969782	-0.591393	-3.77968	-3.03856	-3.8987	-1.62456	0.0346642	0.134994
P37330	P37330	Malate synthase G	glcB	1.53951	2.46931	2.72569	2.72292	3.1833	3.21745	2.69881	2.8423	0.69735	0.621107
P37349	P37349	PTS-dependent dihydroxyacetone kinase, phosphotransferase subunit DhaM;Phosphocarrier protein HPr;Phosphotransferase enzyme IIA component	dhaM	-0.831573	-1.33621	-3.3029	-5.66015	1.57072	1.24721	-0.886139	-0.816734	1.84608	3.06147
P37685	P37685	Aldehyde dehydrogenase B	aldB	-3.35554	-3.54809	3.37325	-3.9984	-2.66011	-4.0302	3.06794	2.67486	0.394133	1.64532
P37689	P37689	2,3-bisphosphoglycerate-independent phosphoglycerate mutase	gpmI	-1.10136	-1.03918	-2.54865	-1.99142	-0.663801	-0.506054	-5.66015	-5.66015	0.542005	-1.45239
P38038	P38038	Sulfite reductase [NADPH] flavoprotein alpha-component	cysJ	-0.760739	0.357258	3.42585	3.43587	0.365921	-1.56356	2.18121	2.835	0.412223	-0.659915
P39173	P39173	Putative glucose-6-phosphate 1-epimerase	yeaD	-5.66015	-5.66015	-5.66015	-5.66015	3.08707	2.45919	0.692173	0.651436	2.8948	7.38262
P39347	P39347	Putative prophage P4 integrase	intB	0.64342	-3.41941	-5.17901	-0.912708	-5.66015	-5.66015	-0.384888	0.712385	0.07615	-0.531273
P39384	P39384	Uncharacterized protein YjiM	yjiM	-5.66015	-5.66015	-3.58061	-3.51066	-1.48991	-1.79132	-3.00081	-3.36677	0.882727	2.19069
P39401	P39401	Phosphoglycerol transferase I	mdoB	2.4775	2.41324	2.63252	2.66478	-1.47376	-1.05728	2.79345	2.77769	0.683245	-1.78698
P40120	P40120	Glucans biosynthesis protein D	mdoD	-1.454	-3.72119	-2.25646	-1.69267	-0.719284	-2.20057	-3.97476	-2.89717	0.0743525	-0.166868
P42593	P42593	2,4-dienoyl-CoA reductase [NADPH]	fadH	-1.12033	-2.20042	-0.726921	-0.947718	0.450375	-0.609282	-1.45892	-1.98565	0.180691	0.347981
P42596	P42596	Ribosomal RNA large subunit methyltransferase G	rlmG	4.22285	3.3758	1.56429	1.47014	3.43697	3.25201	0.380667	0.930494	1.22637	-0.658236
P43329	P43329	ATP-dependent RNA helicase HrpA	hrpA	1.43782	1.36679	3.66798	3.52908	1.63881	1.62664	4.27682	4.32216	1.33721	0.465692
P43672	P43672	ABC transporter ATP-binding protein uup	uup	1.02019	0.803949	1.97532	1.52032	2.70786	2.77997	2.09877	1.97462	0.992301	1.06036
P45425	P45425	N-acetylmannosamine kinase	nanK	-5.66015	-5.66015	-2.98811	-5.66015	1.02972	1.15399	-3.10386	-3.08875	1.00485	3.98991
P45577	P45577	RNA chaperone ProQ	proQ	-5.66015	-5.66015	-5.66015	-5.66015	3.21454	3.14856	-1.18954	-0.909954	1.92707	6.72605
P45578	P45578	S-ribosylhomocysteine lyase	luxS	-0.0397463	-0.936615	-0.514851	-0.311302	3.03602	3.15709	0.703764	0.902948	1.35905	2.40058
P46068	P46068	HTH-type transcriptional regulator DsdC	dsdC	0.00704861	-5.66015	-5.66015	-5.66015	1.62554	1.37728	-1.57274	-1.84875	1.47059	4.13868
P46837	P46837	Protein YhgF	yhgF	0.171821	-0.325966	1.48034	1.34709	1.87856	1.21359	1.84018	1.73627	1.15336	0.998828
P46890	P46890	Uncharacterized protein YbaE	ybaE	-0.744706	-1.46477	-0.900888	0.0401268	-5.66015	-0.713169	-0.328926	-1.09557	0.361451	-1.18189
P52647	P52647	Probable pyruvate-flavodoxin oxidoreductase	ydbK	-5.66015	-3.75855	-0.836082	-1.33641	-1.40515	-1.82462	0.477198	-1.42964	0.874366	1.85225
P60240	P60240	RNA polymerase-associated protein RapA	rapA	0.722711	0.104836	1.90304	1.90882	-1.49668	-0.670843	3.03999	2.70061	0.123303	-0.266583
P60422	P60422	50S ribosomal protein L2	rplB	8.8235	8.79006	6.59592	6.29797	9.69439	8.99511	7.09729	7.12575	1.51277	0.601271
P60716	P60716	Lipoyl synthase	lipA	-3.69494	-5.66015	-1.35792	-1.71521	1.10162	1.1008	0.302553	0.480385	1.32242	3.8534
P60785	P60785	Elongation factor 4	lepA	1.86584	2.45339	2.61302	2.36288	2.96072	3.00296	2.89422	2.89085	1.42649	0.613406
P60906	P60906	Histidine--tRNA ligase	hisS	-0.0687551	0.0543194	-3.28618	-4.02196	0.59203	1.09233	-0.958864	-1.74536	1.46343	1.57568
P61949	P61949	Flavodoxin-1	fldA	0.0946207	-1.3923	-3.42121	-3.35447	3.64782	3.81112	-0.181414	0.214609	2.50504	3.89138
P62399	P62399	50S ribosomal protein L5	rplE	-2.95089	-3.6752	-3.81739	-4.14193	-1.54518	-1.7132	-4.07629	-3.50766	0.830565	0.935773
P62707	P62707	2,3-bisphosphoglycerate-dependent phosphoglycerate mutase	gpmA	-5.66015	-5.66015	-5.66015	-4.51534	1.42914	1.72756	-3.40552	-1.03798	1.53044	5.05224
P63020	P63020	Fe/S biogenesis protein NfuA	nfuA	2.44497	1.49479	1.64458	1.47251	3.20902	3.32392	2.80242	2.89085	1.98593	1.29234
P63284	P63284	Chaperone protein ClpB	clpB	6.62451	6.64997	7.10272	7.17227	6.41568	6.67679	7.71992	7.59338	0.474723	0.214077
P63389	P63389	Uncharacterized ABC transporter ATP-binding protein YheS	yheS	-2.71431	-1.50788	-0.0816002	-0.0432396	-0.531162	-1.05643	-1.76048	-1.27739	0.0259797	-0.0696065
P64574	P64574	Uncharacterized protein YghW	yghW	-5.66015	-5.66015	-1.86948	-1.82792	-2.76342	-2.68801	-0.537931	-1.02322	1.44723	2.00128
P64588	P64588	Transcriptional regulator YqjI	yqjI	5.43626	5.12132	4.67764	5.12035	5.12198	4.37245	5.9249	5.67479	0.150786	0.184634
P67087	P67087	Ribosomal RNA small subunit methyltransferase I	rsmI	1.24064	0.428221	-0.635786	0.465862	2.63339	3.28314	1.23877	1.70172	1.82304	1.83952
P67430	P67430	HTH-type transcriptional repressor NemR	nemR	1.93654	0.975964	0.30562	0.644951	-1.54467	0.547134	-0.194891	-0.130163	0.757674	-1.29642
P68767	P68767	Cytosol aminopeptidase	pepA	3.65239	3.18979	3.06147	2.83468	4.17715	4.3675	3.11418	3.3316	1.03006	0.563029
P69451	P69451	Long-chain-fatty-acid--CoA ligase	fadD	1.75584	1.81639	3.25749	3.1805	-0.262873	-0.343695	3.61089	3.45845	0.534922	-0.886863
P69741	P69741	Hydrogenase-2 small chain	hybO	-5.66015	-3.8087	3.13151	3.01806	-0.450922	-1.66731	2.5525	2.07685	0.417593	1.4576
P69783	P69783	Glucose-specific phosphotransferase enzyme IIA component	crr	-2.74853	-5.66015	-5.66015	-5.66015	2.01844	0.375216	-1.94441	-1.66205	2.52747	4.62904
P69922	P69922	L-fucose isomerase	fucI	-1.01221	-0.495014	0.468292	0.638632	-1.47993	-0.676243	-1.08972	-0.620352	1.12212	-0.866487
P75828	P75828	Uncharacterized protein YbjD	ybjD	1.85312	1.70627	2.46088	2.46244	1.07475	0.987038	2.36106	2.07982	1.28479	-0.495009
P75849	P75849	Uncharacterized protein YcbL	ycbL	-5.66015	-2.37291	-5.66015	-5.66015	-2.31949	0.886969	-1.21733	-1.50853	2.99824	3.79874
P75864	P75864	Ribosomal RNA large subunit methyltransferase K/L;23S rRNA m2G2445 methyltransferase;23S rRNA m7G2069 methyltransferase	rlmL	1.02525	0.907946	1.37446	1.45366	2.08923	3.81549	2.57761	2.49051	1.38086	1.55288
P75867	P75867	Putative Lon protease homolog	ycbZ	-5.66015	-5.66015	0.186014	0.142664	-4.37432	-4.3985	-1.19042	-0.806091	0.0257469	0.0555713
P75915	P75915	Chaperone protein YcdY	ycdY	-5.66015	-5.66015	-5.66015	-5.66015	0.310991	-0.600708	-2.41096	-3.13132	1.8801	4.20215
P76015	P76015	PTS-dependent dihydroxyacetone kinase, dihydroxyacetone-binding subunit DhaK	dhaK	-5.66015	-5.66015	-5.66015	-5.66015	0.599485	0.887224	-4.20693	-3.61529	1.24553	4.07627
P76104	P76104	Uncharacterized protease YdcP	ydcP	3.15731	3.00038	4.72906	4.29651	1.2057	1.65477	5.04719	5.07349	0.336388	-0.550525
P76346	P76346	Protein MtfA	mtfA	-5.66015	-5.66015	-5.66015	-5.66015	-1.05198	-0.475214	-2.17625	-0.847389	2.9417	4.52244
P76403	P76403	Uncharacterized protease YegQ	yegQ	0.593152	-0.0733204	-2.78857	-2.08792	0.999186	0.99045	-1.15094	-0.109676	1.46155	1.27142
P76440	P76440	NAD-dependent dihydropyrimidine dehydrogenase subunit PreT	preT	-0.699718	-1.4944	-2.31273	-4.0762	0.539217	0.200974	-2.5302	-1.11811	0.924178	1.41873
P76558	P76558	NADP-dependent malic enzyme	maeB	4.22891	4.07815	6.32781	5.88154	4.24095	4.25622	6.00195	6.14019	0.082132	0.0307271
P76562	P76562	tRNA(Met) cytidine acetyltransferase TmcA	tmcA	-0.449254	-1.02728	1.32606	1.58372	-4.93904	-5.66015	0	0.265295	1.28837	-2.94178
P76585	P76585	Uncharacterized protein YphG	yphG	-5.66015	-5.66015	0.113556	-0.28941	-3.78743	-0.459843	-1.23481	-1.73811	0.262179	1.06899
P76594	P76594	Protein lysine acetyltransferase Pka	pka	-5.66015	-5.66015	-0.995672	-1.09572	-3.75303	-4.10512	-2.20513	-2.84662	0.0448399	0.125448
P76658	P76658	Bifunctional protein HldE;D-beta-D-heptose 7-phosphate kinase;D-beta-D-heptose 1-phosphate adenylyltransferase	hldE	-2.9558	-3.38996	-2.57265	-2.77413	-1.17914	-1.27175	-5.66015	-5.66015	0.130865	-0.519659
P77182	P77182	tRNA 5-methylaminomethyl-2-thiouridine biosynthesis bifunctional protein MnmC;tRNA (mnm(5)s(2)U34)-methyltransferase;FAD-dependent cmnm(5)s(2)U34 oxidoreductase	mnmC	1.28649	1.46157	1.37599	2.0724	-0.536493	-1.39806	1.76399	1.8332	0.651557	-1.13345
P77258	P77258	N-ethylmaleimide reductase	nemA	1.13223	0.53487	1.53102	0.614119	2.31167	2.4881	0.604334	1.12207	0.458566	0.678486
P77319	P77319	Chaperone protein HscC	hscC	1.44952	1.29648	2.49321	2.80502	-3.40119	-4.10139	2.45078	2.02104	0.86298	-2.76875
P77398	P77398	Bifunctional polymyxin resistance protein ArnA;UDP-4-amino-4-deoxy-L-arabinose formyltransferase;UDP-glucuronic acid oxidase, UDP-4-keto-hexauronic acid decarboxylating	arnA	7.51327	6.95887	8.03254	7.71268	6.51415	6.6274	8.31554	8.49092	0.0593869	-0.0673349
P77399	P77399	Fatty acid oxidation complex subunit alpha;Enoyl-CoA hydratase/3-hydroxybutyryl-CoA epimerase;3-hydroxyacyl-CoA dehydrogenase	fadJ	2.08283	1.93126	2.85148	2.8688	-1.95106	-0.766813	2.56199	2.41539	0.881176	-1.86871
P77434	P77434	Glutamate-pyruvate aminotransferase AlaC	alaC	-5.12318	-2.65582	-1.03147	-3.40036	1.71076	1.48099	-2.77757	0.0446434	0.755537	3.16741
P77488	P77488	1-deoxy-D-xylulose-5-phosphate synthase	dxs	-2.65611	-5.66015	-0.240509	-1.34069	-2.34848	-1.2905	-1.66277	-1.45724	0.240444	0.784618
P77536	P77536	Uncharacterized electron transport protein YkgF	ykgF	-1.3107	-1.76711	3.03572	3.02061	0.0177765	0.248669	3.18821	2.81009	0.678528	0.821555
P77581	P77581	Succinylornithine transaminase	astC	4.48184	4.21713	2.45878	2.29829	3.56251	3.73819	3.65503	3.95549	0.219931	0.363797
P77690	P77690	UDP-4-amino-4-deoxy-L-arabinose--oxoglutarate aminotransferase	arnB	-5.66015	-3.75974	-5.66015	-5.66015	2.99555	0.792952	-3.46015	-3.28544	1.22521	4.44578
P77718	P77718	tRNA sulfurtransferase	thiI	-0.133395	-1.1687	-1.62835	-1.24255	1.01059	0.168558	-1.34144	-0.635111	1.40207	0.843901
P77757	P77757	Undecaprenyl-phosphate 4-deoxy-4-formamido-L-arabinose transferase	arnC	-3.57465	-4.7817	-2.15775	-3.35287	-0.923061	-3.42738	-0.513363	-1.23995	2.19379	1.9408
P77804	P77804	Protein YdgA	ydgA	-1.45374	-1.85857	-2.27857	-2.59124	-5.66015	-5.66015	-1.60927	-2.0394	0.532666	-1.69671
Q46802	Q46802	Uncharacterized sigma-54-dependent transcriptional regulator YgeV	ygeV	-1.63855	-3.69549	1.85611	1.78286	-2.75932	-1.2237	1.15099	1.81044	0.0718723	0.168369
Q46806	Q46806	D-phenylhydantoinase	hyuA	3.19962	3.24138	-1.98561	-2.51939	0.198078	0.387905	-1.90574	-1.2825	0.439168	-1.13457
Q46811	Q46811	Uncharacterized protein YgfK	ygfK	3.82225	3.43959	2.63502	2.99901	3.10487	2.92495	4.06787	3.95265	0.20358	0.288618
Q46814	Q46814	Probable hypoxanthine oxidase XdhD	xdhD	0.224139	0.316263	1.746	1.54424	2.15118	1.76695	2.61944	1.97006	1.42263	1.16925
Q46829	Q46829	6-phospho-beta-glucosidase BglA	bglA	-1.61438	-2.23208	-2.02654	-4.62769	1.62535	-0.407717	-2.53511	-2.6733	0.891697	1.62748
Q46861	Q46861	UPF0313 protein YgiQ	ygiQ	-4.85993	-4.27693	3.78437	3.62302	-5.66015	-5.66015	3.05656	3.25488	1.52404	-0.819849
Q46920	Q46920	NADPH-dependent 7-cyano-7-deazaguanine reductase	queF	-5.66015	-5.66015	-5.66015	-5.66015	-0.446087	-0.562582	-4.03292	-4.4291	1.25666	3.29248

## Sheet: Data 3B
Data 3B. GOBP analysis of candidate substrates enriched by LplA-A138o-NBAK
Analysis Type:	PANTHER Overrepresentation Test (Released 20210224)
Annotation Version and Release Date:	GO Ontology database DOI: 10.5281/zenodo.5228828 Released 2021-08-18
Analyzed List:	Client Text Box Input (Escherichia coli)
Reference List:	Escherichia coli (all genes in database)
Test Type:	FISHER
Correction:	FDR
GOBP	protein counts	-log10(FDR)	Fold Enrichment	Client Text Box Input (FDR)	Client Text Box Input (over/under)
glutamyl-tRNA aminoacylation	3	1.57512	35.98	0.0266	+	GO:0006424
protein lipoylation	3	1.38828	26.99	0.0409	+	GO:0009249
tRNA aminoacylation for protein translation	7	2.66756	9.69	0.00215	+	GO:0006418
tRNA aminoacylation	7	2.67985	9.69	0.00209	+	GO:0043039
amino acid activation	7	2.6038	9.33	0.00249	+	GO:0043038
glucose metabolic process	6	1.58503	7.2	0.026	+	GO:0006006
pyruvate metabolic process	6	1.39577	6.35	0.0402	+	GO:0006090
rRNA processing	7	1.46597	5.48	0.0342	+	GO:0006364
rRNA metabolic process	7	1.3851	5.25	0.0412	+	GO:0016072
ncRNA metabolic process	19	4.88273	4.81	1.31e-05	+	GO:0034660
tRNA metabolic process	13	2.99568	4.73	0.00101	+	GO:0006399
ribosome biogenesis	13	2.97062	4.68	0.00107	+	GO:0042254
ribonucleoprotein complex biogenesis	13	2.96257	4.63	0.00109	+	GO:0022613
translation	15	3.45842	4.57	0.000348	+	GO:0006412
RNA modification	11	2.11691	4.3	0.00764	+	GO:0009451
ncRNA processing	13	2.68403	4.29	0.00207	+	GO:0034470
peptide biosynthetic process	15	3.04769	4.15	0.000896	+	GO:0043043
peptide metabolic process	17	3.58004	4.13	0.000263	+	GO:0006518
RNA processing	13	2.47625	4.03	0.00334	+	GO:0006396
amide biosynthetic process	17	3.05502	3.71	0.000881	+	GO:0043604
gene expression	36	6.7167	3.27	1.92e-07	+	GO:0010467
cellular amide metabolic process	19	2.98297	3.27	0.00104	+	GO:0043603
cellular protein metabolic process	25	3.74232	3.04	0.000181	+	GO:0044267
RNA metabolic process	25	3.35067	2.85	0.000446	+	GO:0016070
protein metabolic process	32	4.451	2.77	3.54e-05	+	GO:0019538
macromolecule modification	19	1.97469	2.65	0.0106	+	GO:0043412
cellular amino acid metabolic process	19	1.96658	2.64	0.0108	+	GO:0006520
oxoacid metabolic process	38	4.92445	2.58	1.19e-05	+	GO:0043436
organic acid metabolic process	38	4.51428	2.52	3.06e-05	+	GO:0006082
carboxylic acid metabolic process	34	3.65561	2.42	0.000221	+	GO:0019752
organonitrogen compound biosynthetic process	30	2.0575	2.09	0.00876	+	GO:1901566
cellular nitrogen compound biosynthetic process	30	2.04915	2.08	0.00893	+	GO:0044271
small molecule metabolic process	49	3.91721	2.01	0.000121	+	GO:0044281
organonitrogen compound metabolic process	52	3.767	1.93	0.000171	+	GO:1901564
biosynthetic process	49	2.9914	1.84	0.00102	+	GO:0009058
organic substance biosynthetic process	48	2.88941	1.83	0.00129	+	GO:1901576
cellular nitrogen compound metabolic process	51	2.8962	1.79	0.00127	+	GO:0034641
cellular biosynthetic process	46	2.38828	1.78	0.00409	+	GO:0044249
primary metabolic process	84	7.20621	1.76	6.22e-08	+	GO:0044238
nitrogen compound metabolic process	70	4.04866	1.67	8.94e-05	+	GO:0006807
cellular metabolic process	93	7.28316	1.66	5.21e-08	+	GO:0044237
organic substance metabolic process	90	6.79048	1.64	1.62e-07	+	GO:0071704
metabolic process	98	7.53462	1.61	2.92e-08	+	GO:0008152
macromolecule metabolic process	48	1.50031	1.59	0.0316	+	GO:0043170
cellular process	111	5.88606	1.34	1.3e-06	+	GO:0009987
biological_process	117	4.95861	1.24	1.1e-05	+	GO:0008150
transmembrane transport	3	1.97062	0.19	0.0107	-	GO:0055085
Unclassified	5	4.89963	0.18	1.26e-05	-	UNCLASSIFIED
ion transport	1	1.3851	0.1	0.0412	-	GO:0006811
