# Supplementary material for: Spatiotemporal and direct capturing global substrates of lysine-modifying enzymes in living cells
Source: Nat Commun. 2024 Feb 17;15:1465. doi: 10.1038/s41467-024-45765-3 (PMC10874396; doi:10.1038/s41467-024-45765-3)
Supplement: Supplementary file 6 — Dataset 4 [file 41467_2024_45765_MOESM6_ESM.xlsx]

## Sheet: Data 4
Data 4. Substrate profiling by TmcA-R457o-NBAK
Protein IDs	Majority protein IDs	Protein names	Gene names	log2int (-UV1)	log2int (-UV2)	log2int (-UV3)	log2int (+UV1)	log2int (+UV2)	log2int (+UV3)	-Log T-test p-value	log2 (+UV/-UV)
P00350	P00350	6-phosphogluconate dehydrogenase, decarboxylating	gnd	-4.9	-3.13217	-4.9	-1.33261	-1.84483	-1.24338	1.1724	2.83712
P00370	P00370	NADP-specific glutamate dehydrogenase	gdhA	-4.9	-4.9	-4.9	-2.41414	-2.92243	-2.519	2.3391	2.28147
P00452	P00452	Ribonucleoside-diphosphate reductase 1 subunit alpha	nrdA	1.78148	1.51496	1.63617	2.34748	1.92839	1.83979	1.19249	0.394353
P00509	P00509	Aspartate aminotransferase	aspC	-2.63012	1.39467	1.34375	-2.85332	0.515581	0.163567	0.940622	-0.760824
P00561	P00561	Bifunctional aspartokinase/homoserine dehydrogenase 1;Aspartokinase;Homoserine dehydrogenase	thrA	-2.81146	-3.4345	-3.81825	-3.82003	-4.9	-5.14098	1.9515	-1.2656
P00562	P00562	Bifunctional aspartokinase/homoserine dehydrogenase 2;Aspartokinase;Homoserine dehydrogenase	metL	2.5719	3.33958	2.9677	1.88519	2.77649	2.73214	1.17651	-0.495121
P00579	P00579	RNA polymerase sigma factor RpoD	rpoD	3.93093	3.45181	3.40685	2.85505	1.91136	1.99513	1.98004	-1.34269
P00582	P00582	DNA polymerase I	polA	-3.88759	-0.0944481	-0.756094	-2.42263	-1.80293	-0.738358	0.0259122	-0.0752614
P00722	P00722	Beta-galactosidase	lacZ	7.3582	7.35328	7.51915	8.86009	8.6998	8.74347	2.45817	1.35758
P00864	P00864	Phosphoenolpyruvate carboxylase	ppc	-4.9	-3.9828	-4.83918	-0.779877	0.497822	0.119555	2.54134	4.51983
P00936	P00936	Adenylate cyclase	cyaA	-0.958857	0.259281	0.0841351	-2.16356	-1.12109	-0.794367	1.80038	-1.15453
P00954	P00954	Tryptophan--tRNA ligase	trpS	-4.9	-4.9	-4.9	-2.37656	-1.77004	-1.7226	2.29446	2.9436
P00956	P00956	Isoleucine--tRNA ligase	ileS	-0.621872	0.268036	-0.27475	1.54287	1.51904	1.5309	1.64716	1.74046
P00957	P00957	Alanine--tRNA ligase	alaS	2.77688	3.34817	3.17247	3.85941	4.06319	4.08422	1.8683	0.9031
P00961	P00961	Glycine--tRNA ligase beta subunit	glyS	-3.56932	-3.6127	-4.9	-1.84302	-1.694	-1.51321	1.3318	2.34393
P00962	P00962	Glutamine--tRNA ligase	glnS	-4.9	-3.42309	-2.1493	0.441648	0.516699	0.453739	1.4248	3.96149
P00968	P00968	Carbamoyl-phosphate synthase large chain	carB	-0.000701904	0.511816	0.554886	-0.157867	0.152733	0	1.04715	-0.357045
P02358	P02358	30S ribosomal protein S6;30S ribosomal protein S6, fully modified isoform;30S ribosomal protein S6, non-modified isoform	rpsF	-4.9	-1.08854	-1.66909	-1.77792	-1.8203	-1.87087	0.216999	0.729518
P02359	P02359	30S ribosomal protein S7	rpsG	-2.02606	-1.22315	-1.98782	-1.76933	-1.80128	-1.88692	0.0962227	-0.0734978
P02413	P02413	50S ribosomal protein L15	rplO	-0.267263	-0.616972	-2.54734	-0.163744	-0.117878	-0.283569	0.542398	0.955462
P02925	P02925	D-ribose-binding periplasmic protein	rbsB	3.40168	3.40827	3.45758	2.29848	1.98823	2.43956	1.97608	-1.18042
P02931	P02931	Outer membrane protein F	ompF	2.54835	3.22687	3.26748	1.6214	2.4091	2.65812	1.86003	-0.784698
P04036	P04036	4-hydroxy-tetrahydrodipicolinate reductase	dapB	2.13484	2.76072	2.47439	1.72281	1.89639	1.697	1.41325	-0.684586
P04079	P04079	GMP synthase [glutamine-hydrolyzing]	guaA	-4.9	-4.9	-4.9	-1.7848	-1.27141	-0.984194	2.365	3.5532
P04335	P04335	Esterase FrsA	frsA	-4.9	-4.9	-4.9	-4.85701	-3.83227	-4.1042	0.759819	0.635507
P04805	P04805	Glutamate--tRNA ligase	gltX	-2.31138	-1.12718	-0.991684	1.85728	2.00371	2.19333	2.03694	3.49485
P04825	P04825	Aminopeptidase N	pepN	-0.425764	0.836735	0.0249176	3.12843	3.73082	3.76044	2.24988	3.3946
P04968	P04968	L-threonine dehydratase biosynthetic IlvA	ilvA	-4.9	-4.9	-4.9	-1.87811	-0.486326	-1.25927	1.93248	3.6921
P05042	P05042	Fumarate hydratase class II	fumC	0.0806828	-4.9	-4.9	-0.0600243	-0.380989	-0.328526	0.706975	2.98326
P05055	P05055	Polyribonucleotide nucleotidyltransferase	pnp	0.820709	-0.562286	0.58177	0.969294	0.5958	0.43309	0.364539	0.385997
P06149	P06149	D-lactate dehydrogenase	dld	-2.48577	-1.55703	-1.32697	-2.63858	-0.985209	-1.8284	0.0274923	-0.0274728
P06612	P06612	DNA topoisomerase 1	topA	-1.64819	-2.03644	-1.27872	-0.727375	-2.51955	-1.39017	0.0862483	0.108754
P06720	P06720	Alpha-galactosidase	melA	-1.03961	-1.54487	-0.976309	1.35916	1.0695	0.884415	2.02546	2.29129
P06959	P06959	Dihydrolipoyllysine-residue acetyltransferase component of pyruvate dehydrogenase complex	aceF	3.3322	3.3399	3.44815	4.88264	4.75592	4.91816	3.15696	1.47882
P06987	P06987	Histidine biosynthesis bifunctional protein HisB;Histidinol-phosphatase;Imidazoleglycerol-phosphate dehydratase	hisB	-1.29919	-0.718695	-0.921797	-0.902561	-1.08396	-0.588469	0.175324	0.121564
P06996;P77747	P06996	Outer membrane protein C	ompC	0.455517	0.489065	0.785349	-0.843494	-0.408083	-0.562279	1.84494	-1.18126
P07012	P07012	Peptide chain release factor 2	prfB	0.336069	1.60318	1.14411	0.768993	1.3981	1.96472	0.440156	0.349487
P07014	P07014	Succinate dehydrogenase iron-sulfur subunit	sdhB	-1.75371	-2.55933	-2.21362	-4.9	-1.31227	-0.987394	0.0496072	-0.224336
P07118	P07118	Valine--tRNA ligase	valS	-1.60387	-0.176327	-0.0770035	-0.488209	0.837309	0.924524	2.92053	1.04361
P07395	P07395	Phenylalanine--tRNA ligase beta subunit	pheT	-0.0514832	-0.179737	0.202629	1.872	1.23968	1.37178	1.67637	1.50401
P07639	P07639	3-dehydroquinate synthase	aroB	0.674858	1.03422	-0.616217	-1.32183	-1.55524	-1.23375	1.0125	-1.73456
P07813	P07813	Leucine--tRNA ligase	leuS	-2.13126	0.484705	0.18187	-1.12707	1.35242	1.38561	2.04885	1.02521
P08192	P08192	Bifunctional protein FolC;Folylpolyglutamate synthase;Dihydrofolate synthase	folC	-2.26613	-4.9	-4.9	-0.52702	-0.820713	-1.89852	1.30937	2.93996
P08200	P08200	Isocitrate dehydrogenase [NADP]	icd	1.9326	0.526711	-0.821701	3.47025	2.75665	2.89046	1.21999	2.49325
P08373	P08373	UDP-N-acetylenolpyruvoylglucosamine reductase	murB	0.976484	-4.9	-4.9	-3.64559	-3.43326	-2.63239	0.0437076	-0.295908
P08622	P08622	Chaperone protein DnaJ	dnaJ	8.25502	8.43548	8.52975	4.37693	3.85218	3.71671	2.3961	-4.42481
P08660	P08660	Lysine-sensitive aspartokinase 3	lysC	0.0824738	0.52722	0.616871	-0.374987	-0.338278	-0.351025	1.40619	-0.763618
P08839	P08839	Phosphoenolpyruvate-protein phosphotransferase	ptsI	-0.271746	-0.212877	-0.20517	1.31763	1.71576	1.38509	2.35948	1.70276
P08956	P08956	Type I restriction enzyme EcoKI R protein	hsdR	-2.59711	-0.87398	-1.27925	-0.263075	0.206131	0.427042	1.37517	1.70681
P09372;REV__P22106	P09372	Protein GrpE	grpE	3.95904	3.49147	3.68269	3.50174	2.80948	3.25219	1.6489	-0.523265
P09373;P42632	P09373	Formate acetyltransferase 1	pflB	1.44241	0.70178	0.804058	1.63351	1.02969	1.02212	1.55597	0.245691
P09546	P09546	Bifunctional protein PutA;Proline dehydrogenase;Delta-1-pyrroline-5-carboxylate dehydrogenase	putA	2.66144	2.75699	2.99531	2.68467	2.93406	3.02212	0.562375	0.0757008
P09831	P09831	Glutamate synthase [NADPH] large chain	gltB	0.574755	-0.00743484	0.213293	1.66698	1.57609	1.62917	1.95888	1.36388
P0A698	P0A698	UvrABC system protein A	uvrA	0.0843925	1.21564	0.775171	-2.37163	-0.562307	-0.335051	1.35244	-1.7814
P0A6A3	P0A6A3	Acetate kinase	ackA	-4.9	-4.9	-3.10555	0.706177	-0.195719	-0.300222	1.47048	4.37193
P0A6A8	P0A6A8	Acyl carrier protein	acpP	8.27516	8.11951	8.02904	7.92339	7.58007	7.51139	1.80818	-0.469618
P0A6B7	P0A6B7	Cysteine desulfurase IscS	iscS	3.89069	3.82123	3.93782	5.45843	5.67207	5.27935	2.06999	1.5867
P0A6D7	P0A6D7	Shikimate kinase 1	aroK	-4.9	-0.947657	-0.589922	-4.10389	-1.20846	-2.0656	0.167461	-0.313458
P0A6F3	P0A6F3	Glycerol kinase	glpK	1.20145	1.53334	1.11105	4.63678	4.54496	4.43782	2.81877	3.25791
P0A6F5	P0A6F5	60 kDa chaperonin	groL	6.00056	6.1806	6.13953	5.46771	5.48544	5.49807	2.2352	-0.623159
P0A6K6	P0A6K6	Phosphopentomutase	deoB	-0.60055	-1.28169	-1.51397	1.70059	0.545027	0.69766	2.32702	2.11316
P0A6L2	P0A6L2	4-hydroxy-tetrahydrodipicolinate synthase	dapA	-1.91077	-1.41677	-3.11937	-1.05115	0.184612	-0.119057	0.995073	1.82044
P0A6M8	P0A6M8	Elongation factor G	fusA	3.73414	3.89708	4.12522	4.49505	4.58766	4.72243	2.32004	0.682899
P0A6N4	P0A6N4	Elongation factor P	efp	-1.19251	-1.63956	-2.02135	-0.254063	-1.10967	-1.50067	1.39193	0.663005
P0A6P1	P0A6P1	Elongation factor Ts	tsf	1.29718	1.4552	1.00851	3.18683	2.97637	3.1795	1.9969	1.86061
P0A6P5	P0A6P5	GTPase Der	der	0.120716	1.44135	1.09317	0.109718	1.42454	1.37375	0.317674	0.0842571
P0A6P9	P0A6P9	Enolase	eno	-0.519281	0.0629749	0.067791	0.282967	0.766932	0.447384	1.41031	0.628599
P0A6T9	P0A6T9	Glycine cleavage system H protein	gcvH	-0.19997	1.93255	1.74005	1.09085	2.96443	2.63217	1.93286	1.07161
P0A6U8	P0A6U8	Glycogen synthase	glgA	-4.9	-4.9	-4.9	-2.16808	-2.34943	-2.57428	2.66975	2.53607
P0A6V8	P0A6V8	Glucokinase	glk	-4.9	-4.47104	-3.74534	0.0348625	-0.531588	-1.53769	1.36139	3.69399
P0A6W9	P0A6W9	Glutamate--cysteine ligase	gshA	2.88424	2.73096	3.02884	2.95629	2.9294	3.47911	0.787186	0.24025
P0A6Y5	P0A6Y5	33 kDa chaperonin	hslO	0.716606	1.32531	1.2413	1.11836	1.45216	1.19388	0.462512	0.160393
P0A6Y8	P0A6Y8	Chaperone protein DnaK	dnaK	3.9034	4.14482	4.14549	4.10849	3.85771	3.68972	0.336006	-0.179264
P0A6Z1	P0A6Z1	Chaperone protein HscA	hscA	-4.9	-4.9	-4.16598	-1.41527	-2.68034	-2.252	1.46817	2.53946
P0A6Z3	P0A6Z3	Chaperone protein HtpG	htpG	-0.668495	1.90972	2.14787	0.653446	2.20109	2.13257	0.49692	0.532672
P0A705	P0A705	Translation initiation factor IF-2	infB	7.46353	7.39493	7.37172	4.5843	4.65914	4.60238	3.61954	-2.79479
P0A707	P0A707	Translation initiation factor IF-3;Translation initiation factor IF-3, N-terminally processed;Translation initiation factor IF-3S	infC	0.0881596	-4.9	-0.54212	-2.99171	1.64227	0.673376	0.199513	1.5593
P0A744	P0A744	Peptide methionine sulfoxide reductase MsrA	msrA	0.234318	-0.388611	-0.0196915	2.03962	1.80542	1.29882	1.70313	1.77261
P0A749	P0A749	UDP-N-acetylglucosamine 1-carboxyvinyltransferase	murA	-4.9087	-4.9	-4.9	-3.68705	-3.24332	-3.16409	1.97343	1.53808
P0A761	P0A761	Putative N-acetylmannosamine-6-phosphate 2-epimerase	nanE	-4.9	-4.9	-4.9	-0.444283	-0.750971	-0.36622	3.14382	4.37951
P0A799	P0A799	Phosphoglycerate kinase	pgk	0.843407	0.686165	0.319279	0.476618	1.10162	1.13168	0.305847	0.287024
P0A7I0	P0A7I0	Peptide chain release factor 1	prfA	-4.9	-4.9	-4.9	-2.31487	-1.32175	-2.38976	1.85765	2.89121
P0A7J7	P0A7J7	50S ribosomal protein L11	rplK	-1.44517	-0.464605	-0.74169	-1.8632	-0.384541	-0.122644	0.105693	0.0936934
P0A7K2	P0A7K2	50S ribosomal protein L7/L12	rplL	1.94628	2.3059	2.13752	1.34197	1.47956	1.24895	1.91271	-0.773073
P0A7M2	P0A7M2	50S ribosomal protein L28	rpmB	-0.0888939	0.09132	0.228786	-0.32518	0.605606	-1.42909	0.263419	-0.45996
P0A7R5	P0A7R5	30S ribosomal protein S10	rpsJ	-1.18501	0.243193	0.121336	-0.244629	0.243185	-0.331318	0.136563	0.162574
P0A7R9	P0A7R9	30S ribosomal protein S11	rpsK	0.0396423	-4.9	-0.730736	1.29527	1.10545	1.31079	0.771149	3.10087
P0A7V0	P0A7V0	30S ribosomal protein S2	rpsB	-4.9	-1.5646	-1.46262	-2.08146	-1.27571	-0.363619	0.697116	1.40214
P0A7V3	P0A7V3	30S ribosomal protein S3	rpsC	0.678764	1.0515	0.713778	0.539497	1.38847	1.53699	0.461761	0.340306
P0A7V8	P0A7V8	30S ribosomal protein S4	rpsD	0.89188	2.38501	2.74311	1.4865	2.05865	2.27651	0.0650446	-0.0661157
P0A7W1	P0A7W1	30S ribosomal protein S5	rpsE	-1.57912	-4.9	-4.9	-1.43236	-2.00623	-2.10756	0.787492	1.94432
P0A7Z0	P0A7Z0	Ribose-5-phosphate isomerase A	rpiA	-4.9	-4.27789	-4.6672	-0.80872	-0.214014	-0.539099	4.68508	4.09442
P0A7Z4	P0A7Z4	DNA-directed RNA polymerase subunit alpha	rpoA	-0.0608196	1.91865	2.28908	0	2.4265	2.44291	0.659531	0.24083
P0A805	P0A805	Ribosome-recycling factor	frr	-1.57744	-2.25137	-1.93751	-4.9	-0.503857	-1.22073	0.0603076	-0.28609
P0A825	P0A825	Serine hydroxymethyltransferase	glyA	-0.921839	-4.9	-4.9	-1.54582	-2.35494	-2.2678	0.534295	1.51776
P0A836	P0A836	Succinyl-CoA ligase [ADP-forming] subunit beta	sucC	-0.0124702	-2.09668	-2.74512	0.0657654	-1.40717	-2.40131	0.766185	0.370515
P0A850	P0A850	Trigger factor	tig	0.667149	2.90096	2.68282	0.705805	1.96016	0.859282	0.632251	-0.908562
P0A853	P0A853	Tryptophanase	tnaA	-0.312456	0.0583649	0.630537	-0.249609	1.00517	0.779341	0.517627	0.386154
P0A858	P0A858	Triosephosphate isomerase	tpiA	-1.95722	-2.46364	-2.25009	-3.92946	-1.01662	0.107103	0.162005	0.610658
P0A862	P0A862	Thiol peroxidase	tpx	-1.55901	-2.05193	-0.780619	0.113602	0.454779	0.100586	1.15842	1.68684
P0A870	P0A870	Transaldolase B	talB	0	-0.337576	-0.941273	0.67444	0.461031	0.244692	1.53907	0.886337
P0A8A0	P0A8A0	Probable transcriptional regulatory protein YebC	yebC	-4.9	-4.9	-4.9	-1.91948	-1.99127	-1.91247	4.14022	2.95892
P0A8E1	P0A8E1	UPF0227 protein YcfP	ycfP	-0.0975742	0.0956726	0.105333	0.418648	0.476482	0.428493	1.71619	0.406731
P0A8J8	P0A8J8	ATP-dependent RNA helicase RhlB	rhlB	-2.68766	-1.72205	-2.43768	-1.85484	-0.609514	-1.49131	2.15333	0.96391
P0A8L1	P0A8L1	Serine--tRNA ligase	serS	-3.99433	-3.28136	-2.89504	-4.27429	-2.76743	-2.45373	0.32966	0.225091
P0A8M0	P0A8M0	Asparagine--tRNA ligase	asnS	-1.22013	-2.80726	-2.76353	-0.487997	-3.35494	-2.0734	0.252424	0.291526
P0A8M3	P0A8M3	Threonine--tRNA ligase	thrS	-1.87632	0.162498	-0.320473	-0.18531	0.203049	0.553007	0.677875	0.868346
P0A8N3	P0A8N3	Lysine--tRNA ligase	lysS	-2.54915	-2.1017	-1.28802	1.48414	2.20276	1.85711	2.08285	3.82763
P0A8N5	P0A8N5	Lysine--tRNA ligase, heat inducible	lysU	-4.9	-3.65755	-4.9	-0.252377	-0.198299	-1.38032	2.0089	3.87552
P0A8T7	P0A8T7	DNA-directed RNA polymerase subunit beta	rpoC	5.67515	4.31911	4.19908	2.97319	2.79913	3.28316	1.08422	-1.71262
P0A8V2	P0A8V2	DNA-directed RNA polymerase subunit beta	rpoB	4.16537	3.83237	3.94102	3.38373	3.07399	3.31545	2.34636	-0.721867
P0A8X0	P0A8X0	UPF0307 protein YjgA	yjgA	-1.52204	-1.93301	-1.06565	-1.2134	-3.4927	-0.671835	0.156242	-0.285746
P0A910	P0A910	Outer membrane protein A	ompA	1.30313	1.64812	1.69251	0.629236	1.20806	1.30115	1.53912	-0.501775
P0A912	P0A912	Peptidoglycan-associated lipoprotein	pal	-0.131596	-1.6004	-1.83888	-1.75545	-3.06341	-2.65121	1.46149	-1.29973
P0A940	P0A940	Outer membrane protein assembly factor BamA	bamA	0.208385	0.434883	0.674166	-0.991331	-0.135597	-0.0318642	1.3037	-0.825409
P0A953	P0A953	3-oxoacyl-[acyl-carrier-protein] synthase 1	fabB	5.25035	-4.9	-4.9	0.735682	-1.72595	-1.59248	0.0843352	0.655632
P0A993	P0A993	Fructose-1,6-bisphosphatase class 1	fbp	-4.9	-2.63683	-2.79669	-1.14674	0.286758	0.589758	2.29399	3.35443
P0A996	P0A996	Anaerobic glycerol-3-phosphate dehydrogenase subunit C	glpC	-1.26069	-2.14199	-2.6778	-0.713383	-1.76091	-4.9	0.168744	-0.431271
P0A9A6	P0A9A6	Cell division protein FtsZ	ftsZ	1.16981	0.476002	0.0599899	1.63668	1.1259	1.03184	1.37544	0.696206
P0A9A9	P0A9A9	Ferric uptake regulation protein	fur	2.60249	1.98904	2.27868	1.87875	1.95844	1.90047	0.699336	-0.377517
P0A9B2	P0A9B2	Glyceraldehyde-3-phosphate dehydrogenase A	gapA	2.55601	2.45049	2.18742	3.26527	2.99149	3.34822	1.30859	0.803691
P0A9C0	P0A9C0	Anaerobic glycerol-3-phosphate dehydrogenase subunit A	glpA	0.386898	0.77836	0.707624	1.07719	1.02298	1.1241	1.13129	0.450462
P0A9D8	P0A9D8	2,3,4,5-tetrahydropyridine-2,6-dicarboxylate N-succinyltransferase	dapD	-2.60973	-1.03729	-2.33644	1.32851	1.6387	1.88228	1.77393	3.61098
P0A9G6	P0A9G6	Isocitrate lyase	aceA	1.67158	1.45011	1.37883	1.25208	1.15164	1.24173	1.13424	-0.285024
P0A9J6	P0A9J6	Ribokinase	rbsK	-4.9	-4.9	-4.9	-2.58904	-1.37581	-1.14393	1.71936	3.19707
P0A9K9	P0A9K9	FKBP-type peptidyl-prolyl cis-trans isomerase SlyD	slyD	6.12809	6.66135	6.70377	5.34634	6.52302	6.38047	0.789018	-0.414457
P0A9L3	P0A9L3	FKBP-type 22 kDa peptidyl-prolyl cis-trans isomerase	fklB	5.09204	4.78551	4.96037	4.30159	4.23407	4.22375	1.969	-0.692839
P0A9M8	P0A9M8	Phosphate acetyltransferase	pta	-2.95067	-0.87277	-1.37165	-1.7081	-1.28783	-1.45683	0.171636	0.247442
P0A9N4	P0A9N4	Pyruvate formate-lyase 1-activating enzyme	pflA	-2.21818	-0.445284	-0.803692	0.271244	0.507812	0.239624	1.02116	1.49528
P0A9P0	P0A9P0	Dihydrolipoyl dehydrogenase	lpdA	-0.840832	-0.44906	0.166157	-0.164537	-0.192467	0.338799	0.848633	0.36851
P0A9Q1	P0A9Q1	Aerobic respiration control protein ArcA	arcA	-1.71076	-4.9	-4.9	1.36576	-0.965643	-0.667017	2.07344	3.74795
P0A9Q7	P0A9Q7	Aldehyde-alcohol dehydrogenase;Alcohol dehydrogenase;Acetaldehyde dehydrogenase [acetylating];Pyruvate-formate-lyase deactivase	adhE	3.17977	2.58094	3.05661	2.37786	2.7519	2.60819	0.477321	-0.35979
P0A9R4	P0A9R4	2Fe-2S ferredoxin	fdx	-0.784166	-2.40796	-4.9	0.517664	-1.53787	-4.5117	1.07701	0.853408
P0A9S3	P0A9S3	Galactitol-1-phosphate 5-dehydrogenase	gatD	-2.28954	-4.9	-4.9	-0.701824	-3.04756	-3.57991	2.03386	1.58675
P0A9T4	P0A9T4	Protein tas	tas	-4.9	-4.9	-4.9	-3.71512	-2.0626	-2.06896	1.27304	2.28444
P0A9W3	P0A9W3	Energy-dependent translational throttle protein EttA	ettA	-1.81153	-3.00382	-2.65786	0.221035	0.685413	0.380779	1.58222	2.92015
P0A9X4	P0A9X4	Rod shape-determining protein MreB	mreB	-1.63247	-4.24952	-4.02951	-4.9	-4.78189	-4.2706	0.527042	-1.347
P0A9Y6	P0A9Y6	Cold shock-like protein CspC	cspC	-0.169119	-0.0182858	-0.154455	0.226576	-0.452782	-1.07846	0.307703	-0.320935
P0AA10	P0AA10	50S ribosomal protein L13	rplM	-0.257421	-0.170078	-0.275959	0.362188	1.69816	1.5196	1.14402	1.4278
P0AA16	P0AA16	Transcriptional regulatory protein OmpR	ompR	-4.9	-1.01562	-3.60637	-1.24553	-0.647884	-1.13592	0.814877	2.16422
P0AA25	P0AA25	Thioredoxin-1	trxA	4.69012	4.57141	4.77847	4.49756	4.6531	4.24383	0.45488	-0.215169
P0AA43	P0AA43	Ribosomal small subunit pseudouridine synthase A	rsuA	-0.353899	0.413692	0.36549	-0.564358	0.338642	0.38171	0.51427	-0.089763
P0AAC8	P0AAC8	Iron-binding protein IscA	iscA	-1.86039	-0.358109	-0.498199	-1.87879	-0.401575	-0.349907	0.167886	0.0288073
P0AAI5	P0AAI5	3-oxoacyl-[acyl-carrier-protein] synthase 2	fabF	-4.9	-1.95375	-1.54008	-0.286806	-0.963446	0.132696	0.793656	2.42543
P0AAQ2	P0AAQ2	Uncharacterized protein YajD	yajD	-0.386997	-0.810884	-1.01155	-0.472973	-2.28367	-0.767866	0.307833	-0.438361
P0AAT9	P0AAT9	Uncharacterized protein YbeL	ybeL	-4.9	0.506605	0.915691	0.936466	-0.871933	-1.01707	0.11429	0.841722
P0AB61	P0AB61	Protein YciN	yciN	-4.9	-4.9	-4.9	-1.17786	-1.12341	-0.70867	2.84088	3.89669
P0AB71	P0AB71	Fructose-bisphosphate aldolase class 2	fbaA	0.736277	1.28506	1.29085	2.03629	2.30435	1.96111	1.49724	0.996524
P0ABB0	P0ABB0	ATP synthase subunit alpha	atpA	0.0575485	-1.20236	-1.30453	0.15646	-0.512873	-0.790983	0.881397	0.433983
P0ABE2	P0ABE2	Protein BolA	bolA	1.36639	2.19889	2.46774	1.20332	2.85128	1.97836	2.07018e-05	-2.28882e-05
P0ABH0	P0ABH0	Cell division protein FtsA	ftsA	4.74483	4.86782	4.81213	4.45488	4.29804	4.11186	1.29981	-0.519999
P0ABH7	P0ABH7	Citrate synthase	gltA	-0.223856	-0.759495	-0.557226	1.01756	0.833393	1.47121	1.7177	1.62091
P0ABH9	P0ABH9	ATP-dependent Clp protease ATP-binding subunit ClpA	clpA	-1.34548	-0.601435	-2.31152	-3.97357	-4.9	-4.00334	1.19543	-2.87283
P0ABJ9	P0ABJ9	Cytochrome bd-I ubiquinol oxidase subunit 1	cydA	1.25345	-0.401037	0.67098	0.351847	-2.57565	-4.9	0.758155	-2.8824
P0ABK5	P0ABK5	Cysteine synthase A	cysK	1.75768	1.55959	1.96287	1.62657	1.20916	1.72737	1.19655	-0.239011
P0ABP8	P0ABP8	Purine nucleoside phosphorylase DeoD-type	deoD	-4.9	-0.836468	-0.794292	-1.09853	-1.09847	-0.949577	0.311877	1.12806
P0ABU2	P0ABU2	Ribosome-binding ATPase YchF	ychF	-1.45845	2.43031	2.47594	-0.772345	2.70171	2.31084	0.4035	0.264135
P0AC33;P14407	P0AC33;P14407	Fumarate hydratase class I, aerobic;Fumarate hydratase class I, anaerobic	fumA;fumB	1.00245	1.39652	0.989979	2.89433	3.16093	2.92801	3.11102	1.86477
P0AC38	P0AC38	Aspartate ammonia-lyase	aspA	-4.9	0.586428	0.513042	-0.816534	1.09908	0.347029	0.421334	1.4767
P0AC41	P0AC41	Succinate dehydrogenase flavoprotein subunit	sdhA	-1.51468	0.591898	0.131401	1.89025	1.99265	1.97571	1.1698	2.21666
P0AC62	P0AC62	Glutaredoxin-3	grxC	-0.498123	-2.4014	-2.23689	-4.9	-2.63475	-2.86083	0.497609	-1.75305
P0AC69	P0AC69	Glutaredoxin-4	grxD	-0.752741	-0.345215	-0.512611	0.662642	0.555906	1.0778	1.61415	1.3023
P0AC86	P0AC86	Glycogen phosphorylase	glgP	-3.38194	-2.9808	-2.3938	-2.19073	-1.83599	-1.96422	1.18946	0.921874
P0ACC3	P0ACC3	Iron-sulfur cluster insertion protein ErpA	erpA	2.21846	2.38481	2.20943	2.95869	2.58425	2.8223	1.0618	0.517518
P0ACD4	P0ACD4	Iron-sulfur cluster assembly scaffold protein IscU	iscU	3.80867	3.48377	3.65858	3.533	3.34444	3.42847	1.48128	-0.215038
P0ACE0	P0ACE0	Hydrogenase-2 large chain	hybC	-1.40669	-0.410645	-1.74819	-0.109125	-0.48616	-1.12617	0.583158	0.614689
P0ACF0	P0ACF0	DNA-binding protein HU-alpha	hupA	1.07197	0.963068	1.11539	-3.09367	-0.482515	-1.0349	1.06272	-2.58717
P0ACF8	P0ACF8	DNA-binding protein H-NS	hns	-0.191214	-0.193741	-0.345737	-0.864326	-2.52916	-1.41482	0.945522	-1.3592
P0ACI0	P0ACI0	Right origin-binding protein	rob	-4.9	-4.9	-4.9	-0.730558	-1.16345	-0.891211	2.99549	3.97159
P0ACJ8	P0ACJ8	cAMP-activated global transcriptional regulator CRP	crp	1.75539	4.31203	3.88009	1.56866	3.41466	3.32583	0.932129	-0.546124
P0AD05	P0AD05	Uncharacterized protein YecA	yecA	-1.16471	-0.681629	-0.223711	-0.177458	0.558804	-0.156769	0.782276	0.764875
P0AD33	P0AD33	UPF0381 protein YfcZ	yfcZ	-0.25935	-1.05198	-4.9	0.836964	-1.22125	-0.916916	0.502563	1.63671
P0ADE8	P0ADE8	tRNA-modifying protein YgfZ	ygfZ	-1.86703	-0.300175	-0.302193	-1.03148	0	0.196085	1.13442	0.544666
P0ADF6	P0ADF6	Phosphogluconate dehydratase	edd	-1.87583	-1.07989	-0.747826	0.745424	0.411657	0.659204	1.37266	1.83994
P0ADN2	P0ADN2	UPF0438 protein YifE	yifE	-3.00134	-3.56515	-4.25101	-4.9	-3.27439	-1.65613	0.0843385	0.328994
P0ADQ2	P0ADQ2	Uncharacterized protein YiiD	yiiD	-4.9	-1.62995	-4.9	-5.02075	-3.53258	-3.16414	0.028902	-0.0958408
P0ADY3	P0ADY3	50S ribosomal protein L14	rplN	3.49117	3.37213	3.44541	2.79666	3.31974	3.07334	0.740279	-0.372993
P0AE06	P0AE06	Multidrug efflux pump subunit AcrA	acrA	0.12207	-1.13713	-1.32139	-1.20476	-2.78113	-2.54967	2.10054	-1.3997
P0AE08	P0AE08	Alkyl hydroperoxide reductase subunit C	ahpC	-0.832939	0.09552	0.367943	0.736683	1.74491	1.73378	2.51748	1.52828
P0AE88	P0AE88	Transcriptional regulatory protein CpxR	cpxR	-2.91929	-3.43617	-4.9	-0.82457	-0.605362	-0.296827	1.29427	3.17623
P0AED7	P0AED7	Succinyl-diaminopimelate desuccinylase	dapE	5.8728	-4.9	-4.9	6.37926	-2.94643	-2.71063	1.00657	1.5498
P0AEI1	P0AEI1	tRNA-2-methylthio-N(6)-dimethylallyladenosine synthase	miaB	0.891768	1.10487	0.485844	1.26541	1.47386	1.3057	1.13401	0.520831
P0AEI4	P0AEI4	Ribosomal protein S12 methylthiotransferase RimO	rimO	-2.40357	-0.559162	-1.06524	-1.90285	-0.782106	-1.15331	0.0954447	0.0632356
P0AEK4	P0AEK4	Enoyl-[acyl-carrier-protein] reductase [NADH] FabI	fabI	0.30154	-1.06231	-0.975786	-4.9	-0.871067	-0.7068	0.323499	-1.58044
P0AEQ3	P0AEQ3	Glutamine-binding periplasmic protein	glnH	-0.527246	-1.07825	-0.709623	-1.36962	-1.96437	-1.79825	2.18967	-0.939039
P0AES4	P0AES4	DNA gyrase subunit A	gyrA	1.82535	1.66129	1.65249	1.79112	1.08519	1.60008	0.468895	-0.220915
P0AES6	P0AES6	DNA gyrase subunit B	gyrB	5.12931	5.06934	5.18556	2.6636	2.53768	2.71758	4.12244	-2.48845
P0AF28	P0AF28	Nitrate/nitrite response regulator protein NarL	narL	-3.15331	-2.42152	-2.75116	-0.924175	0.331692	0.56357	1.89955	2.76569
P0AF48	P0AF48	UPF0047 protein YjbQ	yjbQ	-0.14534	-0.0416622	0.490589	0.495567	1.20441	0.922323	1.0606	0.772905
P0AFD1	P0AFD1	NADH-quinone oxidoreductase subunit E	nuoE	1.53687	1.41035	1.64936	1.83152	2.06983	2.11686	1.33677	0.473874
P0AFF6	P0AFF6	Transcription termination/antitermination protein NusA	nusA	2.45485	2.84445	2.89651	2.08917	2.51806	2.34411	1.567	-0.414819
P0AFG3	P0AFG3	2-oxoglutarate dehydrogenase E1 component	sucA	9.48107	9.57589	9.59895	9.16131	9.21112	9.25524	2.84287	-0.34275
P0AFG6	P0AFG6	Dihydrolipoyllysine-residue succinyltransferase component of 2-oxoglutarate dehydrogenase complex	sucB	1.89622	1.67166	1.48964	2.66479	2.58632	2.57648	2.00979	0.923357
P0AFG8	P0AFG8	Pyruvate dehydrogenase E1 component	aceE	4.89473	4.77141	4.79386	6.6329	6.41687	6.65753	2.88462	1.7491
P0AG30	P0AG30	Transcription termination factor Rho	rho	-1.87308	-1.96959	-4.20896	-0.607841	-1.18081	-1.19985	0.887587	1.68771
P0AG55	P0AG55	50S ribosomal protein L6	rplF	-0.510061	-0.75839	0.188093	1.58865	2.1701	2.25522	1.85621	2.36478
P0AG67	P0AG67	30S ribosomal protein S1	rpsA	0.455311	0.990025	4.86997	0.827423	1.7665	1.52096	0.198866	-0.733475
P0AGD3	P0AGD3	Superoxide dismutase [Fe]	sodB	0.965103	1.1855	1.02553	1.6993	1.1311	1.41958	0.589165	0.357947
P0AGE9	P0AGE9	Succinyl-CoA ligase [ADP-forming] subunit alpha	sucD	0.561888	0	0.0282669	1.07928	0.287874	0.345705	1.45399	0.374233
P0C8J8;P0C8K0	P0C8J8	D-tagatose-1,6-bisphosphate aldolase subunit GatZ	gatZ	2.35952	2.32069	2.18975	4.41731	4.31703	4.47442	2.76509	2.11293
P0CE48;P0CE47	P0CE48;P0CE47	Elongation factor Tu 2;Elongation factor Tu 1	tufB;tufA	5.42571	5.11802	5.30506	6.45377	6.5315	6.85381	1.87045	1.33009
P10121	P10121	Signal recognition particle receptor FtsY	ftsY	4.69318	4.67309	4.73651	0.957315	1.3906	0.244692	2.07851	-3.83672
P10408	P10408	Protein translocase subunit SecA	secA	4.98602	5.06363	5.02986	3.20411	3.13007	3.10194	3.15773	-1.88113
P10443	P10443	DNA polymerase III subunit alpha	dnaE	3.12107	3.30751	3.29242	0.729414	-0.524498	0.088604	1.76572	-3.14249
P11880	P11880	UDP-N-acetylmuramoyl-tripeptide--D-alanyl-D-alanine ligase	murF	-3.72044	-4.01287	-4.9	-1.9212	-4.13763	-3.45325	0.656372	1.04041
P12758	P12758	Uridine phosphorylase	udp	-4.9	-4.9	-4.9	-2.82805	-2.15586	-2.00973	2.02296	2.56879
P13009	P13009	Methionine synthase	metH	1.4778	2.50718	2.36978	-0.173405	0.664377	0.503847	2.83938	-1.78665
P13029	P13029	Catalase-peroxidase	katG	2.12389	2.13538	2.28987	3.52661	3.55068	3.67049	4.28048	1.39955
P13033	P13033	Anaerobic glycerol-3-phosphate dehydrogenase subunit B	glpB	-4.9	-4.9	-4.9	-2.7333	-1.58171	-1.05742	1.61231	3.10919
P13458	P13458	Nuclease SbcCD subunit C	sbcC	2.54883	2.90901	3.03383	0.801378	1.04117	1.13027	3.18161	-1.83962
P15038	P15038	Helicase IV	helD	-0.869638	0.554327	0.477678	-2.15424	0.0188313	0.343477	0.714388	-0.651433
P15288	P15288	Cytosol non-specific dipeptidase	pepD	-1.62427	-1.1638	-1.24663	1.62451	0.628506	0.993927	1.52185	2.42721
P16095	P16095	L-serine dehydratase 1	sdaA	0.0319786	-0.378725	-0.524055	0.867624	1.03673	0.871883	1.62726	1.21568
P17117	P17117	Oxygen-insensitive NADPH nitroreductase	nfsA	-4.9	-4.9	-4.9	-2.54079	-1.10368	-0.956617	1.66153	3.3663
P17169	P17169	Glutamine--fructose-6-phosphate aminotransferase [isomerizing]	glmS	6.19098	5.98312	5.94589	6.24541	6.02391	6.00668	1.89903	0.0520032
P17854	P17854	Phosphoadenosine phosphosulfate reductase	cysH	-1.40868	-0.243998	-0.938383	0.462967	0.719698	0.131653	1.34485	1.30179
P17952	P17952	UDP-N-acetylmuramate--L-alanine ligase	murC	-2.76451	-4.43571	-2.8764	-1.49112	-2.12053	-1.83581	1.2302	1.54306
P21165	P21165	Xaa-Pro dipeptidase	pepQ	-3.03751	-3.21192	-4.03782	-1.30712	-0.561258	-0.818272	1.55137	2.53353
P21170	P21170	Biosynthetic arginine decarboxylase	speA	-4.9	-4.9	-4.9	-2.46244	-2.1018	-2.26991	2.80262	2.62195
P21179	P21179	Catalase HPII	katE	7.46865	7.27037	7.39168	6.29904	6.34546	6.18423	2.1931	-1.10066
P21499	P21499	Ribonuclease R	rnr	-1.68408	-1.56084	-1.07762	-3.05947	-4.9	-3.05434	1.21022	-2.23042
P21513	P21513	Ribonuclease E	rne	-0.412632	-1.36518	-1.90382	0.0120335	-0.746592	-0.724493	1.08634	0.740863
P21599	P21599	Pyruvate kinase II	pykA	1.38752	-2.72453	-2.55534	0.845119	-1.36311	-1.42453	0.406892	0.649942
P21888	P21888	Cysteine--tRNA ligase	cysS	-4.9	-4.9	-4.9	-1.33605	-2.12763	-1.20587	2.13436	3.34349
P21889	P21889	Aspartate--tRNA ligase	aspS	-4.9	-4.9	-4.9	-1.11508	-0.468596	-0.754171	2.68739	4.12072
P22188	P22188	UDP-N-acetylmuramoyl-L-alanyl-D-glutamate--2,6-diaminopimelate ligase	murE	-1.416	-4.9	-4.9	-0.565405	-1.40375	-6.11412	0.280896	1.04424
P22256	P22256	4-aminobutyrate aminotransferase GabT	gabT	1.23476	-1.54752	-1.35544	-4.9	-2.44977	-2.0144	0.541449	-2.56533
P22259	P22259	Phosphoenolpyruvate carboxykinase [ATP]	pckA	0.419571	0.981424	1.1859	4.01815	4.2713	4.18065	2.55465	3.2944
P22523	P22523	Chromosome partition protein MukB	mukB	4.74598	4.6986	4.75419	3.29463	3.0808	3.14398	2.91791	-1.55979
P22634	P22634	Glutamate racemase	murI	-2.60913	-3.36359	-3.66788	-1.98692	-2.55128	-2.78313	1.99573	0.773091
P23538	P23538	Phosphoenolpyruvate synthase	ppsA	1.92543	0.550104	0.865871	1.9635	1.25688	1.85796	0.751681	0.578978
P23836	P23836	Transcriptional regulatory protein PhoP	phoP	6.47008	6.60805	6.46906	5.89243	5.93802	6.06226	1.72146	-0.551494
P23908	P23908	Acetylornithine deacetylase	argE	-2.02241	-1.52746	-0.956713	-4.04279	-0.335062	-0.502483	0.0411035	-0.124585
P23909	P23909	DNA mismatch repair protein MutS	mutS	-0.991259	-2.01741	-3.42247	-2.82844	-4.9	-4.9	1.4069	-2.06577
P24171	P24171	Peptidyl-dipeptidase dcp	dcp	-3.44915	-4.9	-4.9	-0.134094	-0.6299	-0.748165	2.23277	3.91233
P24232	P24232	Flavohemoprotein	hmp	-2.11957	-2.10682	-3.51887	-2.49425	-2.73158	-4.9	0.921561	-0.793526
P25516	P25516	Aconitate hydratase A	acnA	1.9319	1.51598	1.35502	4.59208	5.08883	5.49932	1.81662	3.45911
P25519	P25519	GTPase HflX	hflX	4.7944	4.40907	4.33741	4.25257	4.19431	4.10241	1.05056	-0.330532
P25553	P25553	Lactaldehyde dehydrogenase	aldA	-4.9	-4.9	-4.9	-1.27178	-1.278	-1.64312	2.91144	3.50237
P25665	P25665	5-methyltetrahydropteroyltriglutamate--homocysteine methyltransferase	metE	-4.9	-3.47451	-1.39591	-3.93108	-3.38854	-3.42527	0.124938	-0.324824
P25738	P25738	Acidic protein MsyB	msyB	2.48298	2.61685	2.56302	1.82283	2.09418	1.91804	2.29555	-0.609269
P27248	P27248	Aminomethyltransferase	gcvT	1.70546	-1.02489	-1.09545	1.63149	1.90484	1.87258	0.712448	1.94126
P27249	P27249	Bifunctional uridylyltransferase/uridylyl-removing enzyme;[Protein-PII] uridylyltransferase;[Protein-PII]-UMP uridylyl-removing enzyme	glnD	6.14057	5.96797	6.03464	5.4809	5.08445	4.93373	1.69347	-0.881364
P27302	P27302	Transketolase 1	tktA	-2.14134	-0.741945	-0.116968	-0.905304	0.738777	0.392267	1.17811	1.07533
P27306	P27306	Soluble pyridine nucleotide transhydrogenase	sthA	1.16049	0.745689	0.88249	0.904253	1.25634	1.56264	0.406095	0.31152
P27550	P27550	Acetyl-coenzyme A synthetase	acs	-4.9	-3.42396	-3.2944	-2.14746	0.00991821	-0.537241	2.24296	2.98119
P28903	P28903	Anaerobic ribonucleoside-triphosphate reductase	nrdD	-3.46952	-4.9	-4.9	-2.67389	-2.36406	-1.60999	1.01725	2.20719
P28904	P28904	Trehalose-6-phosphate hydrolase	treC	-4.9	-1.99457	-1.69637	1.53953	1.98823	1.78797	1.43532	4.63555
P30843	P30843	Transcriptional regulatory protein BasR	basR	0.0850544	0.010149	0.409388	-0.385515	0.165991	0.451181	0.16543	-0.090978
P30870	P30870	Glutamate-ammonia-ligase adenylyltransferase	glnE	-0.432091	0.127274	0.308367	-1.26338	-0.0475674	0.81954	0.147664	-0.164985
P30958	P30958	Transcription-repair-coupling factor	mfd	1.80518	1.42086	1.68189	0.843231	0.650747	-0.758039	0.925177	-1.39066
P31224	P31224	Multidrug efflux pump subunit AcrB	acrB	0.0937576	0.282578	0.059351	-1.89643	-1.69329	-1.749	3.03697	-1.9248
P31554	P31554	LPS-assembly protein LptD	lptD	-0.51156	-1.0492	-0.440702	-2.0874	-1.98376	-2.08937	1.58921	-1.38635
P31808	P31808	Uncharacterized oxidoreductase YciK	yciK	-4.9	-4.9	-4.9	-1.73673	-3.24242	-2.18549	1.52067	2.51179
P31979	P31979	NADH-quinone oxidoreductase subunit F	nuoF	-3.17177	-0.927246	-2.42896	-2.52043	-0.80345	-0.457867	0.62419	0.915409
P32099	P32099	Lipoate-protein ligase A	lplA	1.49579	0.0121689	0	0.405388	-1.0464	-0.137901	0.870444	-0.762293
P32131	P32131	Oxygen-independent coproporphyrinogen-III oxidase	hemN	-3.61552	-3.66043	-2.99116	-2.42447	-2.57487	-2.29918	1.64299	0.989529
P32132	P32132	GTP-binding protein TypA/BipA	typA	1.40341	-0.549709	-0.838657	0.759499	-0.570816	0.280338	0.0985381	0.151327
P32176	P32176	Formate dehydrogenase-O major subunit	fdoG	1.56931	2.19948	2.24883	1.34689	1.79815	1.97289	1.52488	-0.299897
P33195	P33195	Glycine dehydrogenase (decarboxylating)	gcvP	2.88443	2.67796	2.62679	4.41383	4.15924	4.29178	2.90551	1.55855
P33602	P33602	NADH-quinone oxidoreductase subunit G	nuoG	8.48078	8.59936	8.61863	7.86163	7.94763	8.01787	3.24399	-0.623878
P35340	P35340	Alkyl hydroperoxide reductase subunit F	ahpF	-1.6239	0.0587559	-0.0166569	-1.91814	-0.415569	-0.605272	1.46788	-0.452394
P36683	P36683	Aconitate hydratase B	acnB	5.25809	5.22605	5.28347	6.82255	6.64847	6.66306	2.83258	1.45549
P37330	P37330	Malate synthase G	glcB	-4.9	-0.877897	-1.40904	-0.893705	0.121004	0.0703125	0.834457	2.16152
P37689	P37689	2,3-bisphosphoglycerate-independent phosphoglycerate mutase	gpmI	-2.40394	-2.85244	-3.07606	-0.453043	-0.357273	-0.796587	2.3058	2.24184
P37903	P37903	Universal stress protein F	uspF	-4.9	-6.31306	-5.01868	-3.32481	-2.07312	-3.04648	1.05142	2.59577
P38489	P38489	Oxygen-insensitive NAD(P)H nitroreductase	nfsB	-4.9	-4.9	-4.9	-1.69964	-1.65538	-1.38863	3.06775	3.31878
P39173	P39173	Putative glucose-6-phosphate 1-epimerase	yeaD	-3.52715	-4.9	-4.9	-2.75812	-3.42484	-3.19637	1.36873	1.31594
P40874	P40874	N-methyl-L-tryptophan oxidase	solA	-3.95692	-4.9	-3.30464	0.201912	0.158899	0.855528	2.3478	4.4593
P42641	P42641	GTPase ObgE/CgtA	obgE	-1.29031	0.222042	-0.384867	-2.57922	-0.758768	0.160919	0.379185	-0.574645
P43329	P43329	ATP-dependent RNA helicase HrpA	hrpA	-2.80757	-1.41603	-1.38948	-3.25756	-1.84948	-2.50483	1.01177	-0.666263
P45425	P45425	N-acetylmannosamine kinase	nanK	-4.9	-4.9	-4.9	-0.905495	-2.4822	-1.4978	1.71695	3.2715
P45578	P45578	S-ribosylhomocysteine lyase	luxS	0.882816	1.37476	1.43072	1.25085	1.45875	1.67215	0.972566	0.23115
P60390	P60390	Ribosomal RNA small subunit methyltransferase H	rsmH	-4.9	-4.9	-4.9	-2.27427	-2.05077	-2.16804	3.25475	2.73564
P60422	P60422	50S ribosomal protein L2	rplB	2.67347	2.70383	1.97575	3.47957	3.79628	3.61469	1.39421	1.17916
P60438	P60438	50S ribosomal protein L3	rplC	-4.9	-4.9	-2.81321	-1.96531	-0.208597	-0.306206	1.43186	3.3777
P60716	P60716	Lipoyl synthase	lipA	-1.88228	-0.784258	-1.19719	-0.519825	-1.06116	-1.65261	0.124171	0.210044
P60785	P60785	Elongation factor 4	lepA	0.0982208	1.06173	0.416763	-0.07971	0.0226269	-0.463148	0.92684	-0.69898
P61889	P61889	Malate dehydrogenase	mdh	0.00992584	-0.621101	-0.890232	0.29579	-0.0685329	0.0530853	1.04745	0.593917
P61949	P61949	Flavodoxin-1	fldA	-2.96418	-4.9	-2.70338	-1.63784	-4.51365	-1.36062	1.07406	1.01848
P62707	P62707	2,3-bisphosphoglycerate-dependent phosphoglycerate mutase	gpmA	0.818563	0.47963	0.612469	1.31623	1.47467	1.7009	1.37125	0.86038
P62768	P62768	UPF0325 protein YaeH	yaeH	-3.90714	-4.9	-4.9	-2.65247	-2.18056	-2.36246	1.37408	2.17055
P63020	P63020	Fe/S biogenesis protein NfuA	nfuA	3.80018	3.94844	3.84994	4.20348	4.28093	4.4404	1.53775	0.442081
P63224	P63224	Phosphoheptose isomerase	gmhA	-4.9	-4.9	-3.69586	-1.98918	-0.644548	-1.0577	1.64578	3.26814
P63284	P63284	Chaperone protein ClpB	clpB	3.83594	3.5857	3.5573	3.12415	3.2018	2.76966	1.43404	-0.627778
P64483	P64483	Uncharacterized protein YeaK	yeaK	-1.22748	-4.23691	-4.52898	-0.546083	-3.65953	-3.60591	1.71551	0.727282
P64588	P64588	Transcriptional regulator YqjI	yqjI	6.84072	6.32591	6.25453	6.18617	6.08574	6.10241	0.815134	-0.348949
P69441	P69441	Adenylate kinase	adk	-2.9817	-3.41403	-2.41775	-2.61408	-1.42621	-2.4766	0.462978	0.765531
P69776	P69776	Major outer membrane lipoprotein Lpp	lpp	3.76269	4.28123	4.52795	2.77163	3.50388	3.67614	2.29221	-0.873406
P69783	P69783	Glucose-specific phosphotransferase enzyme IIA component	crr	0.000841141	0.243261	0.063736	-0.338541	0.314981	0.518211	0.0907921	0.0622711
P75785	P75785	Phosphoethanolamine transferase OpgE	opgE	4.29166	1.47738	1.81843	3.30438	0.748154	0.84956	2.06992	-0.895124
P75828	P75828	Uncharacterized protein YbjD	ybjD	0.295609	-3.00258	-3.18583	-0.270494	-2.0872	-2.22313	0.322901	0.437323
P75913	P75913	Glyoxylate/hydroxypyruvate reductase A	ghrA	-4.9	-4.9	-4.9	-2.46236	-3.00756	-3.06456	2.065	2.05517
P75915	P75915	Chaperone protein YcdY	ycdY	-2.61668	-1.68493	-1.91627	-2.55386	-2.22953	-2.19767	0.54522	-0.254393
P76104	P76104	Uncharacterized protease YdcP	ydcP	-0.0178585	1.24078	1.58668	-0.62895	0.80238	0.714544	1.43624	-0.640544
P76270	P76270	Free methionine-R-sulfoxide reductase	msrC	-0.840958	-1.65001	-1.89417	0.145214	-0.191181	-0.649904	1.91645	1.22976
P76346	P76346	Protein MtfA	mtfA	0.682047	0.679771	0.98448	0.707972	1.36606	0.713846	0.184006	0.147194
P76403	P76403	Uncharacterized protease YegQ	yegQ	-2.50027	-1.00519	-1.52178	-0.662325	0.684528	-0.12558	2.20789	1.64129
P76422	P76422	Hydroxymethylpyrimidine/phosphomethylpyrimidine kinase	thiD	-0.755344	-0.624489	-0.627615	-4.9	-0.851376	-3.78304	0.778477	-2.50899
P76440	P76440	NAD-dependent dihydropyrimidine dehydrogenase subunit PreT	preT	-2.46054	-1.95941	-1.81998	0.0840511	-0.695915	-4.9	0.0459104	0.242688
P76558	P76558	NADP-dependent malic enzyme	maeB	-1.35961	-0.555086	-1.17167	-0.116779	-0.606895	-0.203924	0.679501	0.719591
P76562	P76562	tRNA(Met) cytidine acetyltransferase TmcA	tmcA	14.5771	14.4586	14.4584	14.2422	14.2319	14.2409	1.69019	-0.25972
P76578	P76578	Uncharacterized lipoprotein YfhM	yfhM	-2.10812	-4.41641	-1.32649	-3.3101	-4.9	-3.40616	0.947715	-1.25508
P76585	P76585	Uncharacterized protein YphG	yphG	1.77192	1.90377	1.7695	2.90544	2.40642	2.94342	1.30238	0.936697
P76594	P76594	Protein lysine acetyltransferase Pka	pka	-0.316992	0.203339	-0.733917	5.97335	6.39261	6.51128	2.58378	6.57494
P77258	P77258	N-ethylmaleimide reductase	nemA	-0.246645	0.250267	0.480604	1.53265	1.14699	1.44387	1.29589	1.2131
P77398	P77398	Bifunctional polymyxin resistance protein ArnA;UDP-4-amino-4-deoxy-L-arabinose formyltransferase;UDP-glucuronic acid oxidase, UDP-4-keto-hexauronic acid decarboxylating	arnA	5.96293	6.08793	6.0076	5.86407	5.9257	6.10964	0.24096	-0.0530179
P77433	P77433	Uncharacterized protein YkgG	ykgG	-3.42748	-1.41021	-4.9	-3.57298	-1.95718	-1.47896	0.263055	0.909524
P77536	P77536	Uncharacterized electron transport protein YkgF	ykgF	0.474169	0.441437	-1.02358	0.298136	-0.00201416	-1.62618	1.08608	-0.407362
P77581	P77581	Succinylornithine transaminase	astC	-1.06187	-0.3214	-1.14828	-0.120071	0.0299549	-0.782503	0.980418	0.552978
P77690	P77690	UDP-4-amino-4-deoxy-L-arabinose--oxoglutarate aminotransferase	arnB	-4.9	-3.27795	-3.73201	-3.42953	-0.849667	-0.826248	1.4826	2.26817
Q46811	Q46811	Uncharacterized protein YgfK	ygfK	5.5289	5.63422	5.57419	4.67288	4.99021	5.04394	1.714	-0.676761
Q46814	Q46814	Probable hypoxanthine oxidase XdhD	xdhD	0.60537	1.50987	1.41421	2.0422	2.74768	2.77124	2.73367	1.34389
