# Supplementary material for: Spatiotemporal and direct capturing global substrates of lysine-modifying enzymes in living cells
Source: Nat Commun. 2024 Feb 17;15:1465. doi: 10.1038/s41467-024-45765-3 (PMC10874396; doi:10.1038/s41467-024-45765-3)
Supplement: Supplementary file 7 — Dataset 5 [file 41467_2024_45765_MOESM7_ESM.xlsx]

## Sheet: Data 5
Data 5. Substrate profiling by YjaB-F77o-NBAK
Protein IDs	Majority protein IDs	Protein names	Gene names	log2int (-UV1)	log2int (-UV2)	log2int (+UV1)	log2int (+UV2)	-Log T-test p-value	log2 (+UV/-UV)
P00370	P00370	NADP-specific glutamate dehydrogenase	gdhA	-1.68755	-2.62608	0.625751	0.732848	0.935347	2.83611
P00393	P00393	NADH dehydrogenase	ndh	4.27809	4.36348	5.0791	4.95249	1.01612	0.695008
P00452	P00452	Ribonucleoside-diphosphate reductase 1 subunit alpha	nrdA	-5.99312	-5.99312	-2.98267	-2.50206	1.32813	3.25075
P00490	P00490	Maltodextrin phosphorylase	malP	-2.2918	-4.32526	-2.35672	-1.95255	0.286161	1.15389
P00509	P00509	Aspartate aminotransferase	aspC	-1.74659	-1.31143	-5.17834	-4.12874	1.20485	-3.12453
P00550	P00550	PTS system mannitol-specific EIICBA component;Mannitol permease IIC component;Mannitol-specific phosphotransferase enzyme IIB component;Mannitol-specific phosphotransferase enzyme IIA component	mtlA	-1.71837	-2.79412	-2.53811	-2.15572	0.0356316	-0.090672
P00561	P00561	Bifunctional aspartokinase/homoserine dehydrogenase 1;Aspartokinase;Homoserine dehydrogenase	thrA	-5.99312	-5.99312	-2.33455	-1.67603	1.2803	3.98783
P00562	P00562	Bifunctional aspartokinase/homoserine dehydrogenase 2;Aspartokinase;Homoserine dehydrogenase	metL	-2.12889	-1.93334	-2.50692	-2.3081	2.55874	-0.376401
P00579	P00579	RNA polymerase sigma factor RpoD	rpoD	-1.18389	-1.6922	1.79572	1.5502	1.57069	3.11101
P00582	P00582	DNA polymerase I	polA	1.71247	1.73786	0.466768	-0.0908251	0.923355	-1.53719
P00722	P00722	Beta-galactosidase	lacZ	5.68185	6.02999	6.15561	6.06602	0.345177	0.254899
P00803	P00803	Signal peptidase I	lepB	-2.63425	-2.74498	-2.46192	-2.30429	0.580547	0.306512
P00864	P00864	Phosphoenolpyruvate carboxylase	ppc	-5.99312	-5.99312	-4.88745	-5.4214	0.707317	0.838692
P00887	P00887	Phospho-2-dehydro-3-deoxyheptonate aldolase, Trp-sensitive	aroH	0.707258	0.985096	0.244995	0.289016	0.896878	-0.579172
P00936	P00936	Adenylate cyclase	cyaA	-1.89185	-2.98599	-2.45979	-5.99312	0.418887	-1.78753
P00954	P00954	Tryptophan--tRNA ligase	trpS	-1.41853	-1.04173	-0.407742	-0.327891	0.96436	0.862312
P00956	P00956	Isoleucine--tRNA ligase	ileS	3.39863	3.76246	1.61721	0.792342	0.806707	-2.37577
P00957	P00957	Alanine--tRNA ligase	alaS	1.98682	1.84294	1.95134	2.05734	0.218672	0.0894618
P00959	P00959	Methionine--tRNA ligase	metG	-0.878763	-0.992952	-0.752138	-0.781415	0.805162	0.169081
P00961	P00961	Glycine--tRNA ligase beta subunit	glyS	2.04433	1.852	-0.52232	-1.41911	1.11661	-2.91888
P00963	P00963	Aspartate--ammonia ligase	asnA	-0.737736	-0.9182	-1.34174	-1.66383	1.17675	-0.674818
P00968	P00968	Carbamoyl-phosphate synthase large chain	carB	-3.52527	-3.75183	-3.02303	-3.1307	1.17314	0.561686
P02358	P02358	30S ribosomal protein S6;30S ribosomal protein S6, fully modified isoform;30S ribosomal protein S6, non-modified isoform	rpsF	1.0673	0.07131	-2.67392	-1.4548	0.596144	-2.63366
P02413	P02413	50S ribosomal protein L15	rplO	5.352	5.69942	3.91816	3.98413	1.24606	-1.57456
P02919	P02919	Penicillin-binding protein 1B;Penicillin-insensitive transglycosylase;Penicillin-sensitive transpeptidase	mrcB	-4.14562	-5.01872	-3.7778	-3.45747	0.452593	0.964535
P02925	P02925	D-ribose-binding periplasmic protein	rbsB	-1.54733	-1.57998	0.254417	0.113263	1.70424	1.7475
P02930	P02930	Outer membrane protein TolC	tolC	-3.62519	-2.24004	-0.721685	-0.61592	0.756169	2.26381
P02931;P02932	P02931	Outer membrane protein F	ompF	4.8545	4.93228	4.81391	4.84387	0.645913	-0.0645022
P02943	P02943	Maltoporin	lamB	-0.951998	-1.39257	-0.463388	-0.514934	0.75301	0.683125
P03004	P03004	Chromosomal replication initiator protein DnaA	dnaA	3.52853	3.76985	0.666447	0.711371	1.67551	-2.96028
P03018	P03018	DNA helicase II	uvrD	-5.99312	-3.1064	-2.64932	-1.74024	0.596751	2.35498
P03023	P03023	Lactose operon repressor	lacI	0.1087	0.217522	2.96947	3.00854	2.1048	2.8259
P03024	P03024	HTH-type transcriptional regulator GalR	galR	1.49259	1.68322	3.4498	3.88491	1.42736	2.07945
P03030	P03030	Transcriptional activator protein LysR	lysR	-1.55257	-1.33804	0.411282	0.290374	1.22713	1.79613
P04036	P04036	4-hydroxy-tetrahydrodipicolinate reductase	dapB	-0.278517	0.0539036	-0.836201	-1.07901	0.680293	-0.845298
P04079	P04079	GMP synthase [glutamine-hydrolyzing]	guaA	0.00732803	-0.00464821	0.734884	0.565812	1.11534	0.649008
P04335	P04335	Esterase FrsA	frsA	-1.65899	-1.69691	-1.71119	-2.24289	0.357221	-0.299087
P04805	P04805	Glutamate--tRNA ligase	gltX	-1.2669	-1.00168	0.607439	0.442855	1.08625	1.65943
P04825	P04825	Aminopeptidase N	pepN	-0.745262	0.381979	-0.537825	-0.850768	0.217433	-0.512655
P04968	P04968	L-threonine dehydratase biosynthetic IlvA	ilvA	-0.23214	0.348246	-1.81045	-1.12605	1.66384	-1.5263
P04983	P04983	Ribose import ATP-binding protein RbsA	rbsA	2.25168	2.37918	0.62722	1.18086	1.02052	-1.41139
P04993	P04993	RecBCD enzyme subunit RecD	recD	1.31037	1.27927	0.811626	0.877046	1.1679	-0.450485
P04994	P04994	Exodeoxyribonuclease 7 large subunit	xseA	-0.735504	-1.42908	0.275894	0.357013	0.764507	1.39875
P05042	P05042	Fumarate hydratase class II	fumC	-1.1604	7.08724	0.384098	0.475394	0.189706	-2.53367
P05055	P05055	Polyribonucleotide nucleotidyltransferase	pnp	0.832289	1.22294	0.368427	0.669932	1.25437	-0.508437
P05194	P05194	3-dehydroquinate dehydratase	aroD	0.354862	-0.295404	2.69587	2.80462	1.05434	2.72052
P05459	P05459	Erythronate-4-phosphate dehydrogenase	pdxB	-0.223537	-0.386375	-0.862635	-1.15025	1.24818	-0.701484
P05523	P05523	Formamidopyrimidine-DNA glycosylase	mutM	-2.70773	-3.97945	-0.739613	-0.976596	0.883888	2.48548
P05791	P05791	Dihydroxy-acid dehydratase	ilvD	-2.17704	-1.80589	-1.83007	-1.47297	1.88075	0.339945
P05827	P05827	HTH-type transcriptional regulator IlvY	ilvY	2.71706	2.89156	2.64635	2.60206	0.459051	-0.180106
P06134	P06134	Bifunctional transcriptional activator/DNA repair enzyme Ada;Methylphosphotriester-DNA--protein-cysteine S-methyltransferase;Methylated-DNA--protein-cysteine methyltransferase	ada	-0.0725174	-1.04329	-5.99312	-2.06749	0.407877	-3.4724
P06149	P06149	D-lactate dehydrogenase	dld	0.775009	0.0529099	1.32783	1.52863	0.56572	1.01427
P06282	P06282	CDP-diacylglycerol pyrophosphatase	cdh	-4.21165	-5.99312	-5.53367	-5.44963	0.125918	-0.389264
P06612	P06612	DNA topoisomerase 1	topA	-0.167114	-0.722939	0.109324	0.563472	0.437415	0.781424
P06710	P06710	DNA polymerase III subunit tau	dnaX	-1.32101	-2.34179	-1.20553	-1.23951	0.362965	0.608881
P06720	P06720	Alpha-galactosidase	melA	2.56288	2.48107	3.0501	3.06998	1.22202	0.538066
P06959	P06959	Dihydrolipoyllysine-residue acetyltransferase component of pyruvate dehydrogenase complex	aceF	1.53727	2.12056	4.3089	4.44065	1.24943	2.54586
P06987	P06987	Histidine biosynthesis bifunctional protein HisB;Histidinol-phosphatase;Imidazoleglycerol-phosphate dehydratase	hisB	2.30731	2.69849	3.63125	3.75541	1.14811	1.19043
P06989	P06989	Histidine biosynthesis bifunctional protein HisIE;Phosphoribosyl-AMP cyclohydrolase;Phosphoribosyl-ATP pyrophosphatase	hisI	2.28132	2.37275	2.37926	2.34007	0.151803	0.0326314
P06992	P06992	Ribosomal RNA small subunit methyltransferase A	rsmA	-5.99312	-5.99312	-3.13926	-3.27913	1.79617	2.78392
P06993	P06993	HTH-type transcriptional regulator MalT	malT	0.169268	-0.00736809	-3.96934	-3.72234	1.46462	-3.92679
P06996	P06996	Outer membrane protein C	ompC	-0.608822	-0.841528	-1.00367	-0.846351	0.307837	-0.199836
P06999	P06999	ATP-dependent 6-phosphofructokinase isozyme 2	pfkB	-4.64899	-5.99312	-5.99312	-3.32706	0.0983867	0.660964
P07000	P07000	Lysophospholipase L2	pldB	3.52514	3.66021	3.29494	3.07384	0.581964	-0.408288
P07001	P07001	NAD(P) transhydrogenase subunit alpha	pntA	-5.99312	-5.99312	-2.55769	-2.6147	2.27356	3.40692
P07003	P07003	Pyruvate dehydrogenase [ubiquinone];Alpha-peptide	poxB	-1.18882	-1.66206	-1.43251	-1.21047	0.0888293	0.103952
P07012	P07012	Peptide chain release factor 2	prfB	-3.25209	-3.15875	-3.85463	-3.80575	1.64507	-0.62477
P07014	P07014	Succinate dehydrogenase iron-sulfur subunit	sdhB	3.80692	3.9062	3.68906	3.79051	2.23042	-0.116772
P07023	P07023	T-protein;Chorismate mutase;Prephenate dehydrogenase	tyrA	-5.99312	-4.95567	-2.45225	-2.17997	1.11495	3.15828
P07109	P07109	Histidine transport ATP-binding protein HisP	hisP	1.25991	1.32764	-1.97778	-2.11449	1.71046	-3.33991
P07395	P07395	Phenylalanine--tRNA ligase beta subunit	pheT	-0.941313	-0.879427	-0.0243454	0.0420256	2.80879	0.91921
P07464	P07464	Galactoside O-acetyltransferase	lacA	-0.750593	-0.676022	-0.113667	0.0448961	1.40529	0.678922
P07604	P07604	Transcriptional regulatory protein TyrR	tyrR	-2.89762	-0.328518	-0.968143	-0.848948	0.175404	0.704523
P07762	P07762	1,4-alpha-glucan branching enzyme GlgB	glgB	-5.99312	-5.99312	-4.60056	-4.04739	0.980714	1.66914
P07813	P07813	Leucine--tRNA ligase	leuS	-5.99312	-5.99312	-1.52067	-1.48967	2.65777	4.48795
P07913	P07913	L-threonine 3-dehydrogenase	tdh	-2.77433	-2.70551	0.307116	0.316913	2.21074	3.05193
P08142	P08142	Acetolactate synthase isozyme 1 large subunit	ilvB	-1.06538	-0.902786	-1.43594	-1.71224	0.644558	-0.590002
P08192	P08192	Bifunctional protein FolC;Folylpolyglutamate synthase;Dihydrofolate synthase	folC	0.602234	0.510622	3.04986	3.16177	1.59522	2.54939
P08194	P08194	Glycerol-3-phosphate transporter	glpT	-1.83834	-2.13721	-3.99815	-1.95733	0.257354	-0.989965
P08200	P08200	Isocitrate dehydrogenase [NADP]	icd	2.23139	2.56978	2.76745	2.71351	0.477255	0.339899
P08312	P08312	Phenylalanine--tRNA ligase alpha subunit	pheS	-2.16281	-2.45006	-2.07536	-1.83838	0.387643	0.349566
P08390	P08390	USG-1 protein	usg	0.341742	0.550959	-1.32119	-1.90843	0.915419	-2.06116
P08506	P08506	D-alanyl-D-alanine carboxypeptidase DacC	dacC	-2.29116	-2.38014	-3.14946	-2.81771	0.699282	-0.647937
P08622	P08622	Chaperone protein DnaJ	dnaJ	8.04431	7.97908	6.51313	6.86263	1.00473	-1.32381
P08839	P08839	Phosphoenolpyruvate-protein phosphotransferase	ptsI	-0.780277	-0.162066	-0.9974	-0.917344	0.492423	-0.486201
P08956	P08956	Type I restriction enzyme EcoKI R protein	hsdR	0.715435	1.07014	-0.851643	-0.325177	1.43334	-1.4812
P08997	P08997	Malate synthase A	aceB	-1.26041	-1.36087	-5.99312	-5.99312	2.16566	-4.68248
P09053	P09053	Valine--pyruvate aminotransferase	avtA	-5.99312	-5.99312	-2.93706	-2.30771	1.22724	3.37073
P09126	P09126	Uroporphyrinogen-III synthase	hemD	-5.99312	-5.99312	-1.88318	-1.45868	1.50533	4.32219
P09127	P09127	Putative uroporphyrinogen-III C-methyltransferase	hemX	-0.528261	-1.00994	-1.81993	-1.58079	0.62879	-0.931263
P09152	P09152	Respiratory nitrate reductase 1 alpha chain	narG	-5.99312	-5.99312	-4.30357	-4.48138	1.45194	1.60064
P09163	P09163	Uncharacterized N-acetyltransferase YjaB	yjaB	11.906	11.9677	9.71395	9.81126	2.28334	-2.17421
P09372	P09372	Protein GrpE	grpE	1.38611	1.27235	-0.98745	0.138127	0.665126	-1.75389
P09373	P09373	Formate acetyltransferase 1	pflB	0.645212	0.55658	1.46082	1.486	1.38236	0.872511
P09546	P09546	Bifunctional protein PutA;Proline dehydrogenase;Delta-1-pyrroline-5-carboxylate dehydrogenase	putA	2.63851	2.47552	2.17682	1.6885	0.789807	-0.624353
P09831	P09831	Glutamate synthase [NADPH] large chain	gltB	-4.33005	-4.43186	-2.77757	-4.0153	0.477406	0.984522
P09832	P09832	Glutamate synthase [NADPH] small chain	gltD	-1.4303	-1.15481	-5.99312	-5.99312	1.72933	-4.70057
P09980	P09980	ATP-dependent DNA helicase Rep	rep	-3.44774	-3.71675	-2.09226	-2.42681	1.80229	1.32271
P0A698	P0A698	UvrABC system protein A	uvrA	2.5175	2.57086	1.6068	1.75651	1.44953	-0.862525
P0A6A3	P0A6A3	Acetate kinase	ackA	-5.99312	-5.99312	-2.65619	-2.72845	2.15691	3.3008
P0A6A8	P0A6A8	Acyl carrier protein	acpP	1.13408	1.37449	-0.407742	-0.245521	1.80298	-1.58091
P0A6B4	P0A6B4	Alanine racemase, biosynthetic	alr	-5.99312	-5.99312	-2.37425	-2.43654	2.25757	3.58773
P0A6B7	P0A6B7	Cysteine desulfurase IscS	iscS	4.12124	4.15748	3.28799	3.03502	1.02934	-0.977856
P0A6E4	P0A6E4	Argininosuccinate synthase	argG	-5.99312	-5.3805	-2.75998	-2.20009	2.28117	3.20678
P0A6F3	P0A6F3	Glycerol kinase	glpK	4.10694	4.00008	4.90965	5.16136	0.939432	0.981995
P0A6F5	P0A6F5	60 kDa chaperonin	groL	5.73431	5.96905	5.89654	5.9845	0.356976	0.0888371
P0A6F9	P0A6F9	10 kDa chaperonin	groS	-3.41325	-5.99312	0.844088	0.257855	0.923139	5.25416
P0A6G7	P0A6G7	ATP-dependent Clp protease proteolytic subunit	clpP	-0.752607	-0.371437	-1.36563	-1.86038	0.599709	-1.05098
P0A6H1	P0A6H1	ATP-dependent Clp protease ATP-binding subunit ClpX	clpX	0.415276	0.425444	-0.014679	0.0840864	1.13783	-0.385656
P0A6H5	P0A6H5	ATP-dependent protease ATPase subunit HslU	hslU	3.46826	3.48878	2.63684	2.67426	2.18481	-0.822974
P0A6H8	P0A6H8	Cardiolipin synthase A	clsA	-4.0392	-1.98696	-4.76405	-4.39069	0.503697	-1.56429
P0A6J5	P0A6J5	D-amino acid dehydrogenase	dadA	0.803457	1.07951	-0.492458	-1.24561	0.753757	-1.81051
P0A6K1	P0A6K1	Diaminopimelate epimerase	dapF	1.66634	1.5826	2.10592	2.24527	0.895749	0.551123
P0A6K3	P0A6K3	Peptide deformylase	def	1.19837	1.18182	-2.58869	-2.27878	1.5428	-3.62383
P0A6K6	P0A6K6	Phosphopentomutase	deoB	-2.50476	-1.30027	-1.61074	-3.2906	0.114207	-0.548153
P0A6L2	P0A6L2	4-hydroxy-tetrahydrodipicolinate synthase	dapA	-0.310995	-0.0248375	0.668966	0.14454	0.407776	0.574669
P0A6M8	P0A6M8	Elongation factor G	fusA	3.58471	3.57342	2.65527	3.31528	0.484749	-0.593791
P0A6N4	P0A6N4	Elongation factor P	efp	-5.99312	-5.99312	-3.5744	-1.11567	0.684188	3.64809
P0A6P1	P0A6P1	Elongation factor Ts	tsf	0.722561	0.80267	2.8996	2.97636	3.30936	2.17537
P0A6P5	P0A6P5	GTPase Der	der	0.013092	-0.0915451	0.137182	-0.456439	0.149546	-0.120402
P0A6P9	P0A6P9	Enolase	eno	-0.785719	-0.879095	-0.59853	-0.60864	0.940904	0.228822
P0A6Q3	P0A6Q3	3-hydroxydecanoyl-[acyl-carrier-protein] dehydratase	fabA	-5.99312	-5.99312	-3.79713	-4.42592	0.977165	1.88159
P0A6S7	P0A6S7	Glycerol-3-phosphate dehydrogenase [NAD(P)+]	gpsA	-0.959188	-1.25523	-0.0451126	-0.171981	1.26928	0.998661
P0A6T1	P0A6T1	Glucose-6-phosphate isomerase	pgi	-2.79465	-2.97429	-5.99312	-5.99312	1.73544	-3.10865
P0A6T5	P0A6T5	GTP cyclohydrolase 1	folE	5.53506	5.62439	5.81537	5.81119	0.90038	0.233559
P0A6U5	P0A6U5	Ribosomal RNA small subunit methyltransferase G	rsmG	-0.0732651	-0.0743389	-3.11832	-3.24043	1.90643	-3.10557
P0A6U8	P0A6U8	Glycogen synthase	glgA	2.28492	2.52326	2.73657	2.79249	0.801942	0.360436
P0A6V1	P0A6V1	Glucose-1-phosphate adenylyltransferase	glgC	-1.71339	-2.2977	-2.15085	-1.10618	0.140256	0.377025
P0A6V8	P0A6V8	Glucokinase	glk	-4.97905	-5.99312	-1.34346	-1.51572	1.18163	4.05649
P0A6W0	P0A6W0	Glutaminase 2	glsA2	1.18013	1.24476	3.06069	3.17653	2.06807	1.90616
P0A6W9	P0A6W9	Glutamate--cysteine ligase	gshA	0.0653152	0.308405	1.64501	1.46118	1.00583	1.36623
P0A6X3	P0A6X3	RNA-binding protein Hfq	hfq	5.36939	5.36742	3.21733	2.99964	1.51768	-2.25992
P0A6Y5	P0A6Y5	33 kDa chaperonin	hslO	4.83637	5.07929	3.75377	3.83543	1.35596	-1.16323
P0A6Y8	P0A6Y8	Chaperone protein DnaK	dnaK	8.8147	8.93987	8.55098	8.69749	1.57149	-0.253053
P0A6Z1	P0A6Z1	Chaperone protein HscA	hscA	1.14745	1.09051	1.37705	1.26616	1.07438	0.202625
P0A6Z3	P0A6Z3	Chaperone protein HtpG	htpG	3.56422	3.69696	4.34521	4.39885	1.46941	0.741438
P0A6Z6	P0A6Z6	Nickel-responsive regulator	nikR	2.84428	2.85552	0.0631542	-0.346669	1.34943	-2.99166
P0A705	P0A705	Translation initiation factor IF-2	infB	3.73026	3.68268	3.9658	4.10252	0.758181	0.327693
P0A707	P0A707	Translation initiation factor IF-3;Translation initiation factor IF-3, N-terminally processed;Translation initiation factor IF-3S	infC	2.14309	2.18222	2.19977	1.89632	0.204405	-0.11461
P0A717	P0A717	Ribose-phosphate pyrophosphokinase	prs	-1.53709	-1.83793	-0.620712	-0.840526	1.56963	0.956889
P0A722	P0A722	Acyl-[acyl-carrier-protein]--UDP-N-acetylglucosamine O-acyltransferase	lpxA	6.27258	6.41472	7.66297	7.72981	1.7517	1.35274
P0A725	P0A725	UDP-3-O-[3-hydroxymyristoyl] N-acetylglucosamine deacetylase	lpxC	-1.18042	-0.979874	-1.06793	-1.04009	0.0899723	0.0261388
P0A734	P0A734	Cell division topological specificity factor	minE	-0.395441	-0.197094	-0.615595	-0.787007	0.564464	-0.405034
P0A744	P0A744	Peptide methionine sulfoxide reductase MsrA	msrA	0.9645	1.21896	-0.0769768	-0.120639	1.10075	-1.19054
P0A746	P0A746	Peptide methionine sulfoxide reductase MsrB	msrB	-5.99312	-5.99312	-1.1564	-1.02048	2.05449	4.90468
P0A749	P0A749	UDP-N-acetylglucosamine 1-carboxyvinyltransferase	murA	-1.68816	-1.61608	-5.99312	-5.99312	2.27694	-4.341
P0A754	P0A754	Glutathione-regulated potassium-efflux system ancillary protein KefF	kefF	2.0186	2.22145	0.948267	1.14738	2.95397	-1.0722
P0A761	P0A761	Putative N-acetylmannosamine-6-phosphate 2-epimerase	nanE	-5.99312	-3.92615	0.019804	-0.0145025	0.876714	4.96228
P0A776	P0A776	RNA pyrophosphohydrolase	rppH	0.903175	0.993345	-1.65613	-1.54955	2.68882	-2.5511
P0A796	P0A796	ATP-dependent 6-phosphofructokinase isozyme 1	pfkA	-1.0314	-0.797213	1.75136	1.354	1.09126	2.46698
P0A799	P0A799	Phosphoglycerate kinase	pgk	-1.77069	-1.90202	-2.74515	-3.1008	1.18388	-1.08662
P0A7A5	P0A7A5	Protein-L-isoaspartate O-methyltransferase	pcm	-0.590832	-1.39613	-5.99312	-5.99312	1.29107	-4.99964
P0A7A7	P0A7A7	Glycerol-3-phosphate acyltransferase	plsB	-1.12995	-1.97997	-2.65902	-2.1906	0.384203	-0.869845
P0A7A9	P0A7A9	Inorganic pyrophosphatase	ppa	-2.28959	-2.2111	-3.356	-3.50173	1.21911	-1.17852
P0A7B1	P0A7B1	Polyphosphate kinase	ppk	-2.72791	-3.1923	-2.66019	-1.71664	0.327157	0.771687
P0A7B3	P0A7B3	NAD kinase	nadK	6.36146	6.18429	7.35148	7.32333	1.35178	1.06453
P0A7D4	P0A7D4	Adenylosuccinate synthetase	purA	-4.49691	-4.69687	-4.56824	-4.47005	0.158655	0.0777459
P0A7E5	P0A7E5	CTP synthase	pyrG	-2.32282	-2.69112	-1.58618	-3.36983	0.0114582	0.0289607
P0A7G6	P0A7G6	Protein RecA	recA	5.27751	5.61471	3.935	4.16374	1.6072	-1.39674
P0A7H0	P0A7H0	DNA replication and repair protein RecF	recF	-1.00261	-1.03146	-2.2139	-2.86229	0.893131	-1.52106
P0A7J3	P0A7J3	50S ribosomal protein L10	rplJ	-0.486582	-0.203819	-0.884998	-0.637982	1.56358	-0.41629
P0A7K2	P0A7K2	50S ribosomal protein L7/L12	rplL	-1.62483	-0.677113	-0.356466	0.948775	1.10654	1.44712
P0A7K6	P0A7K6	50S ribosomal protein L19	rplS	2.48509	2.92078	-0.229065	-0.652993	1.06301	-3.14397
P0A7L0	P0A7L0	50S ribosomal protein L1	rplA	3.27937	3.4068	3.60929	3.7705	1.5088	0.346813
P0A7L8	P0A7L8	50S ribosomal protein L27	rpmA	4.7328	5.09261	4.20074	3.79358	0.597704	-0.915545
P0A7M2	P0A7M2	50S ribosomal protein L28	rpmB	6.75618	6.94349	5.49878	5.63232	1.87533	-1.28428
P0A7M9	P0A7M9	50S ribosomal protein L31	rpmE	0.240389	0.241604	-0.26684	-0.238523	1.75769	-0.493678
P0A7R1	P0A7R1	50S ribosomal protein L9	rplI	-0.952892	-0.660715	-4.59399	-2.46586	0.684047	-2.72312
P0A7R5	P0A7R5	30S ribosomal protein S10	rpsJ	-0.590742	-0.929279	-3.1708	-2.95174	1.1149	-2.30126
P0A7R9	P0A7R9	30S ribosomal protein S11	rpsK	2.79131	2.81785	0.723175	0.540687	1.51426	-2.17265
P0A7S3	P0A7S3	30S ribosomal protein S12	rpsL	6.31788	6.0209	4.32862	4.38303	1.21124	-1.81357
P0A7S9	P0A7S9	30S ribosomal protein S13	rpsM	1.90264	2.17983	3.04421	3.08119	1.12776	1.02147
P0A7T7	P0A7T7	30S ribosomal protein S18	rpsR	2.06447	1.87682	1.55629	0.476796	0.555427	-0.9541
P0A7U3	P0A7U3	30S ribosomal protein S19	rpsS	-1.15733	-0.817495	-2.22668	-4.34388	0.505064	-2.29787
P0A7V0	P0A7V0	30S ribosomal protein S2	rpsB	5.78609	5.86271	6.96694	6.92541	1.47503	1.12178
P0A7V3	P0A7V3	30S ribosomal protein S3	rpsC	9.82725	9.94396	8.39646	8.4403	1.80113	-1.46723
P0A7V8	P0A7V8	30S ribosomal protein S4	rpsD	8.06865	8.1644	7.64229	7.67731	1.37402	-0.456728
P0A7W1	P0A7W1	30S ribosomal protein S5	rpsE	5.82844	5.84949	1.80204	1.64193	1.85376	-4.11698
P0A7X3	P0A7X3	30S ribosomal protein S9	rpsI	2.59141	2.48828	-1.9723	-1.99921	2.27077	-4.52559
P0A7X6	P0A7X6	Ribosome maturation factor RimM	rimM	-2.9095	-2.97277	0.113646	-0.136016	1.69374	2.92995
P0A7Y0	P0A7Y0	Ribonuclease 3	rnc	-5.99312	-5.99312	-2.52083	-3.14231	1.20501	3.16155
P0A7Z4	P0A7Z4	DNA-directed RNA polymerase subunit alpha	rpoA	2.46777	2.23302	3.01522	3.09999	0.849436	0.707218
P0A812	P0A812	Holliday junction ATP-dependent DNA helicase RuvB	ruvB	-0.523212	-0.16361	-1.95342	-1.81611	1.33889	-1.54135
P0A817	P0A817	S-adenosylmethionine synthase	metK	1.10408	1.20935	-0.855137	-0.475776	1.32066	-1.82217
P0A825	P0A825	Serine hydroxymethyltransferase	glyA	-5.99312	-5.99312	-4.11658	-4.53604	1.09863	1.66681
P0A832	P0A832	SsrA-binding protein	smpB	1.73596	1.88693	1.12775	1.31949	1.65631	-0.587824
P0A836	P0A836	Succinyl-CoA ligase [ADP-forming] subunit beta	sucC	2.7495	2.95585	2.26278	2.48759	1.90993	-0.477489
P0A850	P0A850	Trigger factor	tig	2.90518	3.46481	3.86693	4.14518	0.966433	0.821058
P0A853	P0A853	Tryptophanase	tnaA	3.63611	3.71436	3.903	3.75952	0.405298	0.156024
P0A858	P0A858	Triosephosphate isomerase	tpiA	-5.99312	-5.99312	-0.307446	-0.0232744	1.80916	5.82776
P0A862	P0A862	Thiol peroxidase	tpx	-0.098917	-0.0716267	-3.91995	-5.99312	0.869075	-4.87126
P0A870	P0A870	Transaldolase B	talB	-2.51996	-2.18947	-3.6849	-2.63227	0.570641	-0.803864
P0A873	P0A873	tRNA (guanine-N(1)-)-methyltransferase	trmD	-0.653908	-0.574883	2.72884	3.27701	1.38484	3.61732
P0A887	P0A887	Ubiquinone/menaquinone biosynthesis C-methyltransferase UbiE	ubiE	1.00574	6.17347	6.31471	6.16165	0.299801	2.64858
P0A894	P0A894	RNase adapter protein RapZ	rapZ	1.07322	0.849857	3.55534	3.39762	2.08053	2.51494
P0A8A4	P0A8A4	Phosphoenolpyruvate synthase regulatory protein	ppsR	0.667311	0.593275	-0.0331898	-0.106042	3.26902	-0.699909
P0A8A8	P0A8A8	Ribosome maturation factor RimP	rimP	-0.531887	-1.40219	-1.47814	-0.725108	0.0479877	-0.134587
P0A8B2	P0A8B2	UPF0115 protein YfcN	yfcN	4.39086	4.6508	6.40389	6.52588	1.64633	1.94405
P0A8B5	P0A8B5	Nucleoid-associated protein YbaB	ybaB	-5.99312	-5.99312	-1.59064	-1.75758	1.91002	4.31901
P0A8D6	P0A8D6	O-acetyl-ADP-ribose deacetylase	ymdB	-4.22266	-5.99312	-2.75322	-2.55222	0.614295	2.45517
P0A8E1	P0A8E1	UPF0227 protein YcfP	ycfP	7.40019	7.5486	6.70074	6.70357	1.2231	-0.772237
P0A8F0	P0A8F0	Uracil phosphoribosyltransferase	upp	-2.40557	-2.06919	-3.05754	-2.79234	1.48242	-0.687558
P0A8F4	P0A8F4	Uridine kinase	udk	1.08041	1.50396	3.82138	3.73686	1.1884	2.48694
P0A8I5	P0A8I5	tRNA (guanine-N(7)-)-methyltransferase	trmB	4.56912	4.79092	6.25545	6.21924	1.27889	1.55733
P0A8J8	P0A8J8	ATP-dependent RNA helicase RhlB	rhlB	-2.16117	-1.48457	-0.375546	-0.545251	0.717365	1.36247
P0A8L1	P0A8L1	Serine--tRNA ligase	serS	-2.26149	-2.46771	0.831026	1.01093	1.42754	3.28558
P0A8M0	P0A8M0	Asparagine--tRNA ligase	asnS	0.605042	0.670315	-0.166054	-0.448245	0.936416	-0.944828
P0A8M3	P0A8M3	Threonine--tRNA ligase	thrS	0.209782	0.549196	0.84182	0.641677	0.389867	0.362259
P0A8N3	P0A8N3	Lysine--tRNA ligase	lysS	1.19511	1.57071	4.21496	4.24973	1.41989	2.84943
P0A8N5	P0A8N5	Lysine--tRNA ligase, heat inducible	lysU	0.451159	0.641266	2.74395	2.56803	1.25895	2.10978
P0A8P1	P0A8P1	Leucyl/phenylalanyl-tRNA--protein transferase	aat	-3.42047	-2.55821	-0.365631	-0.30498	1.02037	2.65403
P0A8P6	P0A8P6	Tyrosine recombinase XerC	xerC	6.24916	6.27613	6.0883	6.27434	0.307221	-0.0813231
P0A8P8	P0A8P8	Tyrosine recombinase XerD	xerD	6.51662	6.78628	7.06513	7.19581	1.03757	0.479022
P0A8R9	P0A8R9	HTH-type transcriptional regulator HdfR	hdfR	4.76483	4.83223	5.7721	5.87171	1.99915	1.02337
P0A8S1	P0A8S1	HTH-type transcriptional regulator ArgP	argP	-3.52855	-3.32969	-1.71749	-0.835238	0.999087	2.15275
P0A8T7	P0A8T7	DNA-directed RNA polymerase subunit beta	rpoC	4.25047	4.2798	3.40083	3.3454	1.51967	-0.892023
P0A8U2	P0A8U2	UPF0294 protein YafD	yafD	-2.84305	-2.41155	-2.56584	-3.90073	0.2096	-0.605987
P0A8V2	P0A8V2	DNA-directed RNA polymerase subunit beta	rpoB	2.25759	2.43711	3.09817	2.98714	0.882304	0.695307
P0A8V6	P0A8V6	Fatty acid metabolism regulator protein	fadR	-0.974333	-0.50004	-0.735943	-0.133878	0.877462	0.302276
P0A8W5	P0A8W5	UPF0301 protein YqgE	yqgE	-3.58985	-1.12083	-1.89814	-1.64937	0.159404	0.581586
P0A8W8	P0A8W8	UPF0304 protein YfbU	yfbU	2.24475	2.01539	2.69247	2.6988	0.883472	0.56557
P0A903	P0A903	Outer membrane protein assembly factor BamC	bamC	-2.19483	-1.72366	-2.04626	-1.86305	0.00890613	0.00459242
P0A910	P0A910	Outer membrane protein A	ompA	3.86734	4.01052	4.30641	4.42101	1.66949	0.424782
P0A912	P0A912	Peptidoglycan-associated lipoprotein	pal	-0.661684	-1.79995	-5.99312	-5.99312	1.12078	-4.7623
P0A940	P0A940	Outer membrane protein assembly factor BamA	bamA	0.588749	0.607477	-0.241074	0.181655	0.702959	-0.627822
P0A948	P0A948	Ribosomal-protein-alanine acetyltransferase	rimJ	5.9142	6.12819	3.84092	3.86682	1.55898	-2.16733
P0A951	P0A951	Spermidine N(1)-acetyltransferase	speG	7.09986	7.34796	7.69824	7.726	0.849884	0.488209
P0A953	P0A953	3-oxoacyl-[acyl-carrier-protein] synthase 1	fabB	0.889811	0.55298	0.413136	0.800569	0.0942181	-0.114543
P0A959	P0A959	Glutamate-pyruvate aminotransferase AlaA	alaA	3.51087	3.77749	0.737246	0.897176	1.9204	-2.82697
P0A991	P0A991	Fructose-bisphosphate aldolase class 1	fbaB	-5.99312	-5.99312	-2.818	-1.78005	1.05131	3.69409
P0A993	P0A993	Fructose-1,6-bisphosphatase class 1	fbp	0.249487	0.245306	1.41196	1.13481	1.07473	1.02599
P0A996	P0A996	Anaerobic glycerol-3-phosphate dehydrogenase subunit C	glpC	2.20133	2.31376	2.76304	2.98084	1.26391	0.614398
P0A9A6	P0A9A6	Cell division protein FtsZ	ftsZ	3.39413	3.75799	3.21294	3.29086	0.577672	-0.324159
P0A9A9	P0A9A9	Ferric uptake regulation protein	fur	-1.09443	-2.37518	-0.331831	-0.937516	0.722353	1.10013
P0A9B2	P0A9B2	Glyceraldehyde-3-phosphate dehydrogenase A	gapA	2.64569	2.50286	3.28881	3.40601	0.97443	0.773136
P0A9B6	P0A9B6	D-erythrose-4-phosphate dehydrogenase	epd	-2.20769	-5.99312	-1.0875	-1.58371	0.466457	2.7648
P0A9C0	P0A9C0	Anaerobic glycerol-3-phosphate dehydrogenase subunit A	glpA	5.48216	5.47766	4.47797	4.69797	1.09854	-0.891941
P0A9C5	P0A9C5	Glutamine synthetase	glnA	-5.99312	-2.70349	-0.267803	-0.333245	0.601853	4.04778
P0A9C9	P0A9C9	Fructose-1,6-bisphosphatase 1 class 2	glpX	-3.17036	-3.77139	-5.99312	-3.58224	0.265523	-1.3168
P0A9D8	P0A9D8	2,3,4,5-tetrahydropyridine-2,6-dicarboxylate N-succinyltransferase	dapD	-0.536451	0.138325	0.328516	0.691762	0.861262	0.709202
P0A9E0	P0A9E0	Arabinose operon regulatory protein	araC	3.60763	4.05533	4.15269	4.12861	0.382038	0.309173
P0A9E9	P0A9E9	Regulatory protein YeiL	yeiL	2.74592	3.24691	2.81864	2.94203	0.187712	-0.116079
P0A9F3	P0A9F3	HTH-type transcriptional regulator CysB	cysB	0.99353	0.726173	2.22989	2.11581	1.43043	1.313
P0A9F6	P0A9F6	Glycine cleavage system transcriptional activator	gcvA	-3.11563	-3.07108	1.91119	1.88543	2.34835	4.99167
P0A9F9	P0A9F9	HTH-type transcriptional regulator MetR	metR	0.397488	0.594643	0.883301	0.99237	1.19887	0.44177
P0A9G6	P0A9G6	Isocitrate lyase	aceA	2.20891	2.0814	3.11212	2.99539	2.42263	0.908603
P0A9H5	P0A9H5	Cob(I)yrinic acid a,c-diamide adenosyltransferase	btuR	-3.43987	-3.0646	-3.12779	-2.26595	0.580299	0.555365
P0A9H7	P0A9H7	Cyclopropane-fatty-acyl-phospholipid synthase	cfa	-1.52602	-1.4986	-5.99312	-4.74542	1.00052	-3.85696
P0A9I3	P0A9I3	Glycine cleavage system transcriptional repressor	gcvR	-0.482803	-0.268305	-2.1096	-1.90927	2.55904	-1.63388
P0A9J0	P0A9J0	Ribonuclease G	rng	-0.635553	-1.43814	0.539459	0.675139	0.752155	1.64414
P0A9J6	P0A9J6	Ribokinase	rbsK	-5.99312	-5.99312	-3.25469	-3.50116	1.52321	2.61519
P0A9J8	P0A9J8	P-protein;Chorismate mutase;Prephenate dehydratase	pheA	-1.32015	-0.886917	4.16226	4.41019	1.96089	5.38976
P0A9K3	P0A9K3	PhoH-like protein	ybeZ	-0.294323	0.034523	1.31558	1.64673	3.34122	1.61105
P0A9K7	P0A9K7	Phosphate-specific transport system accessory protein PhoU	phoU	2.39138	2.64178	0.111547	0.561664	1.53549	-2.17998
P0A9K9	P0A9K9	FKBP-type peptidyl-prolyl cis-trans isomerase SlyD	slyD	8.97266	9.09192	8.59326	8.54152	0.936329	-0.4649
P0A9L3	P0A9L3	FKBP-type 22 kDa peptidyl-prolyl cis-trans isomerase	fklB	1.56536	1.50141	2.18723	2.28667	1.13316	0.703561
P0A9M8	P0A9M8	Phosphate acetyltransferase	pta	-0.559626	-0.22583	-1.49919	-2.5166	0.598238	-1.61517
P0A9N4	P0A9N4	Pyruvate formate-lyase 1-activating enzyme	pflA	3.3793	2.91974	4.05107	3.95818	0.871426	0.855109
P0A9P0	P0A9P0	Dihydrolipoyl dehydrogenase	lpdA	2.71663	2.94224	5.1946	5.21057	1.55128	2.37315
P0A9P4	P0A9P4	Thioredoxin reductase	trxB	-4.48233	-5.99312	-2.46962	-3.9331	2.13106	2.03636
P0A9P6	P0A9P6	ATP-dependent RNA helicase DeaD	deaD	4.15907	4.28629	3.35893	3.1005	0.91325	-0.992965
P0A9Q1	P0A9Q1	Aerobic respiration control protein ArcA	arcA	3.40301	3.5339	3.00762	3.17557	1.50474	-0.37686
P0A9Q5	P0A9Q5	Acetyl-coenzyme A carboxylase carboxyl transferase subunit beta	accD	8.56775	8.58722	5.17098	5.20933	2.75119	-3.38733
P0A9Q7	P0A9Q7	Aldehyde-alcohol dehydrogenase;Alcohol dehydrogenase;Acetaldehyde dehydrogenase [acetylating];Pyruvate-formate-lyase deactivase	adhE	0.749306	0.767353	2.25064	2.4845	1.37034	1.60924
P0A9R7	P0A9R7	Cell division ATP-binding protein FtsE	ftsE	2.17835	2.19613	-1.51603	-1.55826	2.29	-3.72439
P0A9S3	P0A9S3	Galactitol-1-phosphate 5-dehydrogenase	gatD	4.2481	4.56789	4.77855	4.76428	0.561833	0.36342
P0A9U3	P0A9U3	Uncharacterized ABC transporter ATP-binding protein YbiT	ybiT	-1.45737	-1.88968	-2.16775	-2.16669	0.579549	-0.493692
P0A9V1	P0A9V1	Lipopolysaccharide export system ATP-binding protein LptB	lptB	3.99675	3.73329	2.02939	2.45243	0.877466	-1.62411
P0A9W0	P0A9W0	HTH-type transcriptional regulator UlaR	ulaR	-5.99312	-1.96188	-3.39771	-3.34227	0.0908801	0.60751
P0A9W3	P0A9W3	Energy-dependent translational throttle protein EttA	ettA	-0.191257	-0.220638	-0.468731	-0.805676	0.661415	-0.431256
P0A9X1	P0A9X1	Zinc import ATP-binding protein ZnuC	znuC	4.9462	5.01519	4.47955	4.46917	1.3028	-0.506331
P0A9X4	P0A9X4	Rod shape-determining protein MreB	mreB	5.64509	6.16481	4.4951	4.3664	0.860707	-1.4742
P0A9Y6	P0A9Y6	Cold shock-like protein CspC	cspC	-0.613255	-0.270449	-1.55968	-1.94306	0.763987	-1.30951
P0AA10	P0AA10	50S ribosomal protein L13	rplM	8.16128	8.41363	5.32754	5.3997	1.70751	-2.92384
P0AA16	P0AA16	Transcriptional regulatory protein OmpR	ompR	3.56462	3.66408	3.40247	3.30202	0.634632	-0.262107
P0AA25	P0AA25	Thioredoxin-1	trxA	3.41372	3.68969	4.06093	4.12262	0.904215	0.540073
P0AA39	P0AA39	Ribosomal large subunit pseudouridine synthase C	rluC	-5.99312	-5.99312	-2.71799	-2.01385	1.21042	3.6272
P0AA43	P0AA43	Ribosomal small subunit pseudouridine synthase A	rsuA	5.61417	5.72972	7.06244	6.95613	1.27831	1.33734
P0AAC0	P0AAC0	Universal stress protein E	uspE	-1.63867	-0.995083	0.100767	0.233453	0.964481	1.48398
P0AAG3	P0AAG3	Glutamate/aspartate transport ATP-binding protein GltL	gltL	2.80575	2.8165	-2.26793	-2.25207	3.49377	-5.07112
P0AAG8	P0AAG8	Galactose/methyl galactoside import ATP-binding protein MglA	mglA	3.9383	4.08222	2.83069	2.91837	1.80243	-1.13573
P0AAH0	P0AAH0	Phosphate import ATP-binding protein PstB	pstB	2.06333	2.42842	0.053997	-0.107675	1.13402	-2.27271
P0AAH8	P0AAH8	Peptide transport system ATP-binding protein SapF	sapF	1.71738	1.95012	-1.91978	-1.50642	1.79033	-3.54685
P0AAI3	P0AAI3	ATP-dependent zinc metalloprotease FtsH	ftsH	0.701515	1.21608	0.893675	1.16096	0.168876	0.0685201
P0AAI5	P0AAI5	3-oxoacyl-[acyl-carrier-protein] synthase 2	fabF	1.52382	1.68177	0.0678692	0.647401	0.971596	-1.24516
P0AAJ5;P0AAJ3	P0AAJ5	Formate dehydrogenase-O iron-sulfur subunit	fdoH	0.71767	0.931688	-4.47043	-4.33714	2.30849	-5.22847
P0AAN3	P0AAN3	Hydrogenase isoenzymes nickel incorporation protein HypB	hypB	-5.99312	-5.99312	-1.65338	-2.60739	1.10669	3.86274
P0AAQ2	P0AAQ2	Uncharacterized protein YajD	yajD	-2.20928	-2.0178	-3.62008	-4.01752	0.963142	-1.70526
P0AAT4	P0AAT4	Miniconductance mechanosensitive channel YbdG	ybdG	7.29255	7.33947	6.46472	6.5026	2.46093	-0.832347
P0AAW1	P0AAW1	Uncharacterized protein YbhP	ybhP	-1.99183	-1.48804	-3.01013	-2.9826	0.923571	-1.25643
P0AAZ4	P0AAZ4	Replication-associated recombination protein A	rarA	-5.99312	-5.99312	-3.60832	-3.36812	1.5157	2.5049
P0AB03	P0AB03	Uncharacterized protein YcbJ	ycbJ	-0.486366	-0.130251	-3.84904	-3.68021	1.76339	-3.45632
P0AB28	P0AB28	Uncharacterized protein YceD	yceD	-1.8094	-1.98242	-2.28145	-2.39143	1.34227	-0.440535
P0AB77	P0AB77	2-amino-3-ketobutyrate coenzyme A ligase	kbl	-1.8879	-1.38188	-3.82541	-3.367	2.11207	-1.96131
P0ABA6	P0ABA6	ATP synthase gamma chain	atpG	-0.715155	-0.420635	1.30266	1.07955	1.0315	1.759
P0ABB0	P0ABB0	ATP synthase subunit alpha	atpA	3.00506	3.24024	3.65198	3.5906	0.73516	0.498645
P0ABB4	P0ABB4	ATP synthase subunit beta	atpD	6.81418	6.92228	5.23553	5.21168	1.59304	-1.64462
P0ABC3	P0ABC3	Modulator of FtsH protease HflC	hflC	1.16489	0.991272	0.583963	0.781428	0.553893	-0.395384
P0ABC7	P0ABC7	Modulator of FtsH protease HflK	hflK	1.75001	1.87872	0.518522	0.691047	1.93819	-1.20958
P0ABD5	P0ABD5	Acetyl-coenzyme A carboxylase carboxyl transferase subunit alpha	accA	7.50695	7.75062	5.04337	5.18561	1.8915	-2.5143
P0ABF1	P0ABF1	Poly(A) polymerase I	pcnB	-0.63039	-0.404675	1.92855	1.97784	1.6436	2.47073
P0ABH0	P0ABH0	Cell division protein FtsA	ftsA	3.86888	3.82384	2.4628	2.29663	1.58046	-1.46664
P0ABH7	P0ABH7	Citrate synthase	gltA	2.86503	2.96182	2.65357	2.45362	0.603833	-0.359831
P0ABH9	P0ABH9	ATP-dependent Clp protease ATP-binding subunit ClpA	clpA	1.86137	1.93432	1.40427	1.65179	0.831041	-0.369813
P0ABI8	P0ABI8	Cytochrome bo(3) ubiquinol oxidase subunit 1	cyoB	0.17589	0.251276	-1.64014	-1.63093	1.94351	-1.84912
P0ABJ1	P0ABJ1	Cytochrome bo(3) ubiquinol oxidase subunit 2	cyoA	-2.1617	-2.20087	-2.15008	-2.30796	0.245063	-0.0477395
P0ABJ9	P0ABJ9	Cytochrome bd-I ubiquinol oxidase subunit 1	cydA	-0.704903	-1.59778	0.688587	0.612998	0.847844	1.80213
P0ABK2	P0ABK2	Cytochrome bd-I ubiquinol oxidase subunit 2	cydB	-3.57495	-4.45931	-0.456692	-0.834208	1.32094	3.37168
P0ABK5	P0ABK5	Cysteine synthase A	cysK	-0.23395	-0.193655	-0.222048	-0.569781	0.283881	-0.182112
P0ABP8	P0ABP8	Purine nucleoside phosphorylase DeoD-type	deoD	-3.48002	-3.82635	-2.31189	-2.40475	1.20683	1.29487
P0ABQ0	P0ABQ0	Coenzyme A biosynthesis bifunctional protein CoaBC;Phosphopantothenoylcysteine decarboxylase;Phosphopantothenate--cysteine ligase	coaBC	-3.67534	-2.72626	-0.997002	-1.28471	0.731273	2.05994
P0ABT2	P0ABT2	DNA protection during starvation protein	dps	0.0429516	0	-2.77757	-2.2054	1.11053	-2.51296
P0ABU0	P0ABU0	1,4-dihydroxy-2-naphthoyl-CoA synthase	menB	-5.99312	-5.99312	-3.83299	-3.63003	1.54446	2.26161
P0ABU2	P0ABU2	Ribosome-binding ATPase YchF	ychF	-1.17892	-1.36438	-1.82382	-1.93412	1.4051	-0.60732
P0ABU9	P0ABU9	Protein TolQ	tolQ	-2.28687	-1.66341	-3.65628	-3.25111	1.32873	-1.47855
P0AC02	P0AC02	Outer membrane protein assembly factor BamD	bamD	-2.2427	-2.6525	-4.35519	-5.99312	0.850707	-2.72655
P0AC33	P0AC33	Fumarate hydratase class I, aerobic	fumA	2.38414	2.69766	3.38112	3.34505	0.874975	0.822184
P0AC38	P0AC38	Aspartate ammonia-lyase	aspA	-0.794241	-1.59634	0.922602	1.21003	0.822523	2.26161
P0AC41	P0AC41	Succinate dehydrogenase flavoprotein subunit	sdhA	5.28224	5.36408	6.5348	6.5333	1.65958	1.21089
P0AC62	P0AC62	Glutaredoxin-3	grxC	2.35236	1.7996	2.64069	2.50968	0.594406	0.499205
P0AC69	P0AC69	Glutaredoxin-4	grxD	0.0706272	0.114466	-0.257881	-0.212541	2.83602	-0.327757
P0AC86	P0AC86	Glycogen phosphorylase	glgP	-5.99312	-5.99312	-2.19582	-2.02893	1.8637	3.88074
P0ACA7	P0ACA7	Glutathione S-transferase GstB	gstB	-2.06613	-2.33957	-5.99312	-5.99312	1.63914	-3.79027
P0ACB0	P0ACB0	Replicative DNA helicase	dnaB	1.94565	2.13225	0.43041	0.299783	1.22079	-1.67385
P0ACB2	P0ACB2	Delta-aminolevulinic acid dehydratase	hemB	-5.24929	-3.61401	-2.23422	-4.04275	0.229205	1.29317
P0ACB4	P0ACB4	Protoporphyrinogen IX dehydrogenase [menaquinone]	hemG	5.85705	6.07116	3.93409	3.83957	1.32601	-2.07728
P0ACB7	P0ACB7	Protein HemY	hemY	-2.00185	-2.13014	-2.06062	-2.0388	0.0634789	0.0162807
P0ACC3	P0ACC3	Iron-sulfur cluster insertion protein ErpA	erpA	-0.685549	-0.556261	0.510588	0.544105	1.57621	1.14825
P0ACC7	P0ACC7	Bifunctional protein GlmU;UDP-N-acetylglucosamine pyrophosphorylase;Glucosamine-1-phosphate N-acetyltransferase	glmU	-1.13247	-1.07401	-4.0153	-3.36812	1.14214	-2.58847
P0ACD4	P0ACD4	Iron-sulfur cluster assembly scaffold protein IscU	iscU	-0.331406	-0.0694618	0	-0.0918245	0.265286	0.154521
P0ACE0	P0ACE0	Hydrogenase-2 large chain	hybC	2.99518	3.17164	2.55636	2.91311	0.793019	-0.348677
P0ACF0	P0ACF0	DNA-binding protein HU-alpha	hupA	-1.20983	-0.979034	-2.23293	-1.99961	3.1034	-1.02184
P0ACF8	P0ACF8	DNA-binding protein H-NS	hns	1.28856	0.939844	1.40784	1.37507	0.48187	0.277251
P0ACH8	P0ACH8	Melibiose operon regulatory protein	melR	2.22425	2.41029	0.875834	0.843301	1.32204	-1.45771
P0ACI0	P0ACI0	Right origin-binding protein	rob	0.889299	0.559294	2.52993	2.4449	1.35501	1.76312
P0ACI3	P0ACI3	Xylose operon regulatory protein	xylR	-1.29165	-1.16264	0.977079	1.17582	2.01615	2.3036
P0ACJ8	P0ACJ8	cAMP-activated global transcriptional regulator CRP	crp	10.0818	10.1857	10.337	10.299	0.630565	0.184239
P0ACK5	P0ACK5	Deoxyribose operon repressor	deoR	-5.99312	-3.26381	-0.51049	-0.47899	0.697227	4.13372
P0ACK8	P0ACK8	L-fucose operon activator	fucR	2.97051	2.69414	3.72067	3.9742	0.789043	1.01511
P0ACL0	P0ACL0	Glycerol-3-phosphate regulon repressor	glpR	8.01337	8.10612	8.25346	8.43353	1.01237	0.283749
P0ACL5	P0ACL5	Glc operon transcriptional activator	glcC	1.30932	1.15712	-1.01913	-1.52159	1.35203	-2.50358
P0ACL9	P0ACL9	Pyruvate dehydrogenase complex repressor	pdhR	-5.99312	-5.99312	1.21048	1.11296	2.36266	7.15484
P0ACM5	P0ACM5	Uncharacterized HTH-type transcriptional regulator YegW	yegW	5.22136	5.44565	-0.690893	-0.502511	2.715	-5.93021
P0ACN4	P0ACN4	HTH-type transcriptional repressor AllR	allR	-2.02596	-3.27987	-1.2248	-2.25717	1.11377	0.911932
P0ACP1	P0ACP1	Catabolite repressor/activator	cra	2.07901	2.01319	2.60945	2.61401	1.40281	0.565634
P0ACP7	P0ACP7	HTH-type transcriptional repressor PurR	purR	-4.97078	-5.99312	-1.99865	-2.05874	1.05487	3.45325
P0ACQ0	P0ACQ0	Ribose operon repressor	rbsR	1.08823	1.20124	-2.19842	-2.20397	1.94778	-3.34593
P0ACQ4	P0ACQ4	Hydrogen peroxide-inducible genes activator	oxyR	-1.08332	-0.826841	1.10217	0.884686	1.11324	1.94851
P0ACR2	P0ACR2	Uncharacterized HTH-type transcriptional regulator YdhB	ydhB	-3.28751	2.38504	2.82166	2.91588	0.351815	3.32001
P0ACR4	P0ACR4	Uncharacterized HTH-type transcriptional regulator YeiE	yeiE	4.11619	4.19991	6.56117	6.18821	1.18476	2.21664
P0ACR7	P0ACR7	Uncharacterized HTH-type transcriptional regulator YfeR	yfeR	-4.71326	-4.51205	-3.21756	-3.61519	0.806501	1.19628
P0ACS5	P0ACS5	HTH-type transcriptional regulator ZntR	zntR	1.88199	1.9112	0.0745983	0.651265	0.94908	-1.53366
P0ACT6	P0ACT6	HTH-type transcriptional regulator UidR	uidR	0.0292015	0.322186	2.10665	1.97687	1.14383	1.86607
P0ACU5	P0ACU5	HTH-type transcriptional repressor FabR	fabR	-3.39719	-3.70751	-5.99312	-5.09632	0.727551	-1.99237
P0AD05	P0AD05	Uncharacterized protein YecA	yecA	-0.884045	-1.07594	1.01569	0.490111	1.21393	1.73289
P0AD68	P0AD68	Peptidoglycan synthase FtsI	ftsI	-1.93954	-1.78463	-5.99312	-2.87282	0.47751	-2.57089
P0ADC3	P0ADC3	Lipoprotein-releasing system transmembrane protein LolC	lolC	-1.48735	-1.62405	-5.99312	-5.99312	2.00854	-4.43742
P0ADE8	P0ADE8	tRNA-modifying protein YgfZ	ygfZ	-0.427315	-1.09463	-0.112007	-0.457528	0.683131	0.476202
P0ADF6	P0ADF6	Phosphogluconate dehydratase	edd	-5.99312	-5.99312	-3.87366	-2.71565	0.871087	2.69847
P0ADG7	P0ADG7	Inosine-5-monophosphate dehydrogenase	guaB	-5.88521	-5.99312	-1.6326	-1.92513	1.85006	4.1603
P0ADK0	P0ADK0	Uncharacterized protein YiaF	yiaF	0.91428	0.87257	-0.499607	-0.0828562	0.914774	-1.18466
P0ADK6	P0ADK6	Protein YibA	yibA	0.610716	0.720394	0.887632	0.976176	1.59784	0.266349
P0ADM8	P0ADM8	Uncharacterized protein YieE	yieE	0.193607	0.122778	1.80353	1.59794	1.55611	1.54254
P0ADP0	P0ADP0	Flavin mononucleotide phosphatase YigB	yigB	-1.79046	-1.50887	-4.63501	-5.99312	0.853483	-3.6644
P0ADP9	P0ADP9	Protein YihD	yihD	-2.50731	-3.39112	0.822378	0.98393	1.06626	3.85237
P0ADQ2	P0ADQ2	Uncharacterized protein YiiD	yiiD	-0.386772	-0.434752	0.695316	0.294145	0.911441	0.905492
P0ADR8	P0ADR8	LOG family protein YgdH	ygdH	-1.49197	-1.53117	1.0863	1.13829	1.95617	2.62386
P0ADV5	P0ADV5	Uncharacterized protein YhbW	yhbW	-1.51457	-1.30265	0.447874	0.774949	1.74133	2.02002
P0ADY1	P0ADY1	Peptidyl-prolyl cis-trans isomerase D	ppiD	-2.68195	-0.962862	-0.533957	-0.858466	0.32875	1.1262
P0ADY3	P0ADY3	50S ribosomal protein L14	rplN	6.65154	6.65644	5.45725	5.50265	1.9594	-1.17404
P0ADY7	P0ADY7	50S ribosomal protein L16	rplP	4.43398	4.48343	0.69906	0.857467	2.02587	-3.68044
P0ADZ0	P0ADZ0	50S ribosomal protein L23	rplW	-1.7346	-2.51137	-5.99312	-5.99312	1.19603	-3.87014
P0ADZ4	P0ADZ4	30S ribosomal protein S15	rpsO	6.541	6.52471	3.52773	3.46241	2.28928	-3.03778
P0AE06	P0AE06	Multidrug efflux pump subunit AcrA	acrA	5.21448	5.3497	4.85045	4.83931	0.976443	-0.43721
P0AE08	P0AE08	Alkyl hydroperoxide reductase subunit C	ahpC	1.01994	1.2214	-0.49678	0.151702	0.962753	-1.29321
P0AE18	P0AE18	Methionine aminopeptidase	map	-2.41679	-1.95557	-1.74427	-1.09978	1.11931	0.764151
P0AE37	P0AE37	Arginine N-succinyltransferase	astA	-1.44616	-2.01681	-0.451393	-0.236821	0.75556	1.38737
P0AE45	P0AE45	UPF0053 inner membrane protein YtfL	ytfL	-1.9948	-2.31236	-5.99312	-5.99312	1.57985	-3.83954
P0AE52	P0AE52	Putative peroxiredoxin bcp	bcp	-3.2918	-3.17263	-1.04546	-1.05445	1.72844	2.18226
P0AE88	P0AE88	Transcriptional regulatory protein CpxR	cpxR	-0.0994244	0.0644226	0.503971	0.45016	0.860467	0.494566
P0AEA8	P0AEA8	Siroheme synthase;Uroporphyrinogen-III C-methyltransferase;Precorrin-2 dehydrogenase;Sirohydrochlorin ferrochelatase	cysG	-2.28861	-1.65015	-2.66429	-2.34063	0.738081	-0.533076
P0AEC3	P0AEC3	Aerobic respiration control sensor protein ArcB	arcB	2.26862	2.7463	0.52294	0.636302	1.22203	-1.92784
P0AED7	P0AED7	Succinyl-diaminopimelate desuccinylase	dapE	-2.20261	-1.56709	1.49316	1.4234	1.17454	3.34313
P0AEE8	P0AEE8	DNA adenine methylase	dam	-2.45117	-1.11696	-5.99312	-5.99312	0.999709	-4.20905
P0AEF4	P0AEF4	Transcriptional regulatory protein DpiA	dpiA	-2.17854	-1.81675	-3.63848	-3.24754	2.19263	-1.44537
P0AEI1	P0AEI1	tRNA-2-methylthio-N(6)-dimethylallyladenosine synthase	miaB	3.19806	3.3611	1.51692	1.13409	1.0538	-1.95408
P0AEJ6	P0AEJ6	Ethanolamine ammonia-lyase heavy chain	eutB	-5.99312	-4.87106	2.99955	3.08893	1.41193	8.47633
P0AEK0	P0AEK0	Exodeoxyribonuclease 10	exoX	-0.025938	-0.561047	-5.99312	-5.99312	1.52487	-5.69963
P0AEK2	P0AEK2	3-oxoacyl-[acyl-carrier-protein] reductase FabG	fabG	-2.3706	-1.92323	-0.923946	-0.356982	1.59763	1.50645
P0AEK4	P0AEK4	Enoyl-[acyl-carrier-protein] reductase [NADH] FabI	fabI	1.32709	0.692104	2.47029	2.36045	0.929764	1.40577
P0AEP3	P0AEP3	UTP--glucose-1-phosphate uridylyltransferase	galU	-1.04931	-1.03439	-0.927113	-0.778813	0.665396	0.188887
P0AEQ6	P0AEQ6	Glutamine transport system permease protein GlnP	glnP	-1.22332	-1.67781	-4.17719	-4.65283	2.64387	-2.96444
P0AER0	P0AER0	Glycerol uptake facilitator protein	glpF	-1.53943	-1.30746	-2.72591	-3.32786	0.7906	-1.60344
P0AES4	P0AES4	DNA gyrase subunit A	gyrA	1.65066	1.80993	4.84691	4.95458	2.28563	3.17045
P0AES6	P0AES6	DNA gyrase subunit B	gyrB	3.74244	4.02912	2.91206	2.85126	0.962282	-1.00411
P0AEV1	P0AEV1	Regulator of RpoS	rssB	-5.99312	-3.77619	-4.03506	-4.88481	0.0819829	0.424721
P0AEZ1	P0AEZ1	5,10-methylenetetrahydrofolate reductase	metF	-2.51102	-4.07756	1.44988	1.39803	0.994296	4.71824
P0AEZ3	P0AEZ3	Septum site-determining protein MinD	minD	4.51507	4.69612	3.22747	3.24738	1.42658	-1.36817
P0AF08	P0AF08	Protein mrp	mrp	-1.93446	-5.99312	-1.36985	-1.15463	0.370543	2.70155
P0AF20	P0AF20	N-acetylglucosamine repressor	nagC	-2.16648	-4.8333	2.27151	2.26815	0.840397	5.76972
P0AF28	P0AF28	Nitrate/nitrite response regulator protein NarL	narL	5.03346	5.18074	5.9868	6.00329	1.32977	0.887946
P0AFB5	P0AFB5	Nitrogen regulation protein NR(II)	glnL	-0.198307	-0.287971	-4.86002	-3.2474	0.854179	-3.81057
P0AFB8	P0AFB8	Nitrogen regulation protein NR(I)	glnG	-0.879438	-1.46063	-2.38104	-2.26391	0.727495	-1.15244
P0AFC7	P0AFC7	NADH-quinone oxidoreductase subunit B	nuoB	3.29551	3.41986	1.03651	0.839355	1.37435	-2.41975
P0AFD1	P0AFD1	NADH-quinone oxidoreductase subunit E	nuoE	-0.216499	0.0175552	-0.761717	0.379041	0.0591249	-0.091866
P0AFD6	P0AFD6	NADH-quinone oxidoreductase subunit I	nuoI	2.52695	2.64244	0.584852	0.546775	1.61616	-2.01888
P0AFF2	P0AFF2	Nucleoside permease NupC	nupC	-3.75085	-2.87382	-4.24575	-3.05655	0.560949	-0.338815
P0AFF6	P0AFF6	Transcription termination/antitermination protein NusA	nusA	-1.06742	-0.832249	-1.19466	-1.75619	0.384185	-0.525593
P0AFG0	P0AFG0	Transcription termination/antitermination protein NusG	nusG	0.970015	1.32605	0.76565	0.88535	0.650584	-0.322531
P0AFG3	P0AFG3	2-oxoglutarate dehydrogenase E1 component	sucA	3.88228	4.0284	7.13683	7.06715	1.66111	3.14665
P0AFG6	P0AFG6	Dihydrolipoyllysine-residue succinyltransferase component of 2-oxoglutarate dehydrogenase complex	sucB	3.86132	3.89836	6.18267	6.34785	1.76713	2.38542
P0AFG8	P0AFG8	Pyruvate dehydrogenase E1 component	aceE	2.23496	2.27824	5.78013	5.72814	2.06203	3.49754
P0AFH2	P0AFH2	Oligopeptide transport system permease protein OppB	oppB	0.338373	0.729986	-3.62789	-3.14352	2.12311	-3.91988
P0AFI0	P0AFI0	Oxalyl-CoA decarboxylase	oxc	-0.222017	-0.411484	2.41771	2.31959	1.96551	2.6854
P0AFI2	P0AFI2	DNA topoisomerase 4 subunit A	parC	-3.98071	-2.93916	-0.0930328	-0.356706	0.897137	3.23506
P0AFI5	P0AFI5	D-alanyl-D-alanine endopeptidase	pbpG	1.15103	1.241	-0.474464	-0.83318	1.11446	-1.84984
P0AFI7	P0AFI7	Pyridoxine/pyridoxamine 5-phosphate oxidase	pdxH	3.87906	4.36123	0.575663	0.391194	1.23518	-3.63672
P0AFK0	P0AFK0	Metalloprotease PmbA	pmbA	1.84813	1.77577	0.53923	1.28295	0.567425	-0.900864
P0AFP6	P0AFP6	Putative GTP cyclohydrolase 1 type 2	ybgI	-5.99312	-5.99312	-2.71261	-2.5562	1.82914	3.35872
P0AFR0	P0AFR0	NTE family protein RssA	rssA	-0.537104	-0.516251	-5.99312	-5.99312	2.91569	-5.46644
P0AFS3	P0AFS3	Dihydrofolate reductase FolM	folM	-5.99312	-5.99312	-2.03717	-0.542623	0.998652	4.70323
P0AFU4	P0AFU4	Transcriptional regulatory protein GlrR	glrR	-3.18171	-3.05857	-1.96527	-1.74722	1.62175	1.26389
P0AFU8	P0AFU8	Riboflavin synthase	ribC	-5.99312	-5.99312	-2.20665	-1.66704	1.37384	4.05628
P0AFY8	P0AFY8	Negative modulator of initiation of replication	seqA	-5.99312	-5.99312	-0.252151	-0.798757	1.49764	5.46767
P0AFZ3	P0AFZ3	Stringent starvation protein B	sspB	1.81033	1.66561	1.26797	1.26571	1.01987	-0.471133
P0AG14	P0AG14	Probable protease SohB	sohB	-3.59414	-0.443981	-2.39416	-1.90954	0.0283636	-0.132794
P0AG20	P0AG20	GTP pyrophosphokinase	relA	2.53345	2.73082	1.82834	1.91852	1.34777	-0.758705
P0AG24	P0AG24	Bifunctional (p)ppGpp synthase/hydrolase SpoT;GTP pyrophosphokinase;Guanosine-3,5-bis(diphosphate) 3-pyrophosphohydrolase	spoT	-0.23646	0.0955257	-2.73681	-3.21013	1.0568	-2.903
P0AG30	P0AG30	Transcription termination factor Rho	rho	7.8416	8.03176	10.2487	10.2808	1.66574	2.32807
P0AG40	P0AG40	Riboflavin biosynthesis protein RibF;Riboflavin kinase;FMN adenylyltransferase	ribF	-1.33861	-1.27462	-5.99312	-2.52161	0.47709	-2.95075
P0AG44	P0AG44	50S ribosomal protein L17	rplQ	7.00334	7.11028	3.8794	3.59527	1.42647	-3.31948
P0AG48	P0AG48	50S ribosomal protein L21	rplU	0.190289	0.386818	-1.69743	-3.26922	0.706481	-2.77188
P0AG55	P0AG55	50S ribosomal protein L6	rplF	4.06841	4.05386	2.74455	2.4103	1.16543	-1.48371
P0AG59	P0AG59	30S ribosomal protein S14	rpsN	3.79468	4.11496	2.00723	2.00811	1.28318	-1.94714
P0AG63	P0AG63	30S ribosomal protein S17	rpsQ	5.3954	5.38958	2.59925	2.6939	1.93385	-2.74591
P0AG67	P0AG67	30S ribosomal protein S1	rpsA	0.937229	1.32656	3.85227	3.90994	1.41619	2.74921
P0AG90	P0AG90	Protein translocase subunit SecD	secD	-0.092083	0.450001	-0.405708	-0.0341673	0.872665	-0.398897
P0AGB6	P0AGB6	ECF RNA polymerase sigma-E factor	rpoE	-1.26826	-1.11727	-2.6681	-2.93984	1.08071	-1.6112
P0AGD3	P0AGD3	Superoxide dismutase [Fe]	sodB	0.381025	0.40699	-1.10862	-0.790622	1.16169	-1.34363
P0AGD7	P0AGD7	Signal recognition particle protein	ffh	-0.704536	-0.25378	0.360865	0.0804739	0.513625	0.699828
P0AGE0	P0AGE0	Single-stranded DNA-binding protein	ssb	0.758718	0.980988	0.0709209	-0.794496	0.577222	-1.23164
P0AGE9	P0AGE9	Succinyl-CoA ligase [ADP-forming] subunit alpha	sucD	3.44495	3.66896	3.06851	2.95223	0.716437	-0.546587
P0AGG2	P0AGG2	Acyl-CoA thioesterase 2	tesB	-5.99312	-5.99312	-3.58716	-3.65763	2.02408	2.37072
P0AGG4	P0AGG4	Thioredoxin-2	trxC	-4.61036	-4.56618	-2.00228	-2.5315	1.10663	2.32138
P0AGG8	P0AGG8	Metalloprotease TldD	tldD	0.234259	0.43014	-3.958	-1.20898	0.580501	-2.91569
P0AGH3	P0AGH3	Peptide transport system permease protein SapB	sapB	-3.07543	-2.62687	-5.99312	-5.99312	1.34327	-3.14197
P0AGJ2	P0AGJ2	tRNA (guanosine(18)-2-O)-methyltransferase	trmH	-2.0846	-5.99312	-1.01576	-1.05225	0.438455	3.00486
P0AGJ5	P0AGJ5	Uncharacterized tRNA/rRNA methyltransferase YfiF	yfiF	4.9638	5.10255	6.9764	7.12474	2.82016	2.0174
P0AGJ9	P0AGJ9	Tyrosine--tRNA ligase	tyrS	-3.96488	-3.4863	-4.30344	-3.03966	0.0395688	0.0540414
P0C018	P0C018	50S ribosomal protein L18	rplR	4.56902	4.2484	0.550112	1.01622	1.1624	-3.62555
P0C054	P0C054	Small heat shock protein IbpA	ibpA	1.57923	1.61128	-3.45631	-3.04924	1.60889	-4.84803
P0C058	P0C058	Small heat shock protein IbpB	ibpB	1.49692	1.52718	-5.99312	-4.46952	1.15363	-6.74337
P0C0R7	P0C0R7	Ribosomal RNA large subunit methyltransferase E	rlmE	3.3538	3.59246	1.19943	1.25096	1.57702	-2.24793
P0C0S1	P0C0S1	Small-conductance mechanosensitive channel	mscS	-0.900448	-0.966434	-1.11534	-1.29714	0.87564	-0.272799
P0C0U4	P0C0U4	Ribosomal protein S6--L-glutamate ligase	rimK	-5.99312	-5.99312	-4.26306	-3.70672	1.05738	2.00823
P0C0V0	P0C0V0	Periplasmic serine endoprotease DegP	degP	5.96799	6.08342	5.02732	4.78722	0.998509	-1.11844
P0C8J6	P0C8J6	D-tagatose-1,6-bisphosphate aldolase subunit GatY	gatY	1.6278	1.52606	-1.81751	-2.56625	1.26351	-3.76881
P0C8J8;P0C8K0	P0C8J8	D-tagatose-1,6-bisphosphate aldolase subunit GatZ	gatZ	8.20521	8.10364	6.0213	6.10659	1.54617	-2.09048
P0CB39	P0CB39	Phosphoethanolamine transferase EptC	eptC	-3.54408	-2.10907	-2.42538	-2.60256	0.116632	0.312605
P0CE48;P0CE47	P0CE48;P0CE47	Elongation factor Tu 2;Elongation factor Tu 1	tufB;tufA	7.371	7.78399	6.21275	6.30524	1.11353	-1.31851
P0DMC5	P0DMC5	Sensor histidine kinase RcsC	rcsC	2.13105	2.33683	0.409977	0.72156	1.69504	-1.66817
P10121	P10121	Signal recognition particle receptor FtsY	ftsY	-0.867113	-0.730854	0.144623	0.175088	1.45487	0.958839
P10346	P10346	Glutamine transport ATP-binding protein GlnQ	glnQ	2.05495	2.06458	1.29382	1.22119	1.48664	-0.802257
P10408	P10408	Protein translocase subunit SecA	secA	3.93427	3.81818	4.95312	4.97766	1.38674	1.08916
P10443	P10443	DNA polymerase III subunit alpha	dnaE	0.632582	-0.165474	-1.23576	-1.00622	0.636754	-1.35454
P10902	P10902	L-aspartate oxidase	nadB	-1.19112	-0.486521	2.66266	2.3804	1.03237	3.36035
P10907	P10907	sn-glycerol-3-phosphate import ATP-binding protein UgpC	ugpC	-1.32962	-0.515421	-4.42926	-5.99312	0.764023	-4.28867
P11349	P11349	Respiratory nitrate reductase 1 beta chain	narH	-0.679617	-0.948906	1.34512	1.21278	1.68158	2.09321
P11447	P11447	Argininosuccinate lyase	argH	-4.45804	-4.43169	1.18501	1.32252	2.20698	5.69863
P11880	P11880	UDP-N-acetylmuramoyl-tripeptide--D-alanyl-D-alanine ligase	murF	-5.99312	-5.99312	-3.01374	-1.9552	1.02085	3.50865
P12008	P12008	Chorismate synthase	aroC	-5.99312	-5.99312	-2.37466	-2.12571	1.67441	3.74293
P12281	P12281	Molybdopterin molybdenumtransferase	moeA	-5.99312	-5.99312	-1.78886	-1.4137	1.56584	4.39184
P12295	P12295	Uracil-DNA glycosylase	ung	0.452372	0.544962	2.9869	2.92513	1.69921	2.45735
P12758	P12758	Uridine phosphorylase	udp	-1.88759	-1.10319	-0.570431	-0.583987	0.583423	0.91818
P13009	P13009	Methionine synthase	metH	3.7957	3.96311	2.83611	2.91061	1.532	-1.00604
P13024	P13024	Protein FdhE	fdhE	-5.99312	-2.17339	-0.129482	0.453273	0.634728	4.24515
P13029	P13029	Catalase-peroxidase	katG	3.0332	3.02671	5.64765	5.61276	2.45874	2.60025
P13033	P13033	Anaerobic glycerol-3-phosphate dehydrogenase subunit B	glpB	-2.28162	-2.25794	-2.41546	-2.83825	0.448912	-0.357075
P13035	P13035	Aerobic glycerol-3-phosphate dehydrogenase	glpD	1.71781	1.83909	1.66013	1.24098	0.357742	-0.327896
P15005	P15005	5-methylcytosine-specific restriction enzyme B	mcrB	0	0.0699596	-3.68722	-5.99312	0.817698	-4.87515
P15006	P15006	Protein McrC	mcrC	5.18984	5.01734	3.22448	3.39536	1.21645	-1.79367
P15038	P15038	Helicase IV	helD	2.50395	2.53961	1.64492	1.78863	1.36996	-0.805003
P15042	P15042	DNA ligase	ligA	-5.99312	-5.99312	-2.99607	-2.531	1.33953	3.22958
P15288	P15288	Cytosol non-specific dipeptidase	pepD	0.792625	0.885748	1.38428	1.30432	0.966483	0.505111
P16095;P42630;P30744	P16095	L-serine dehydratase 1	sdaA	2.33206	2.46103	0.142448	-0.255305	1.16692	-2.45297
P16456	P16456	Selenide, water dikinase	selD	1.16916	0.90288	-0.271502	-1.15042	0.956626	-1.74698
P16525	P16525	DNA replication terminus site-binding protein	tus	-1.1864	-1.07924	-0.0338726	-0.0595846	1.41012	1.08609
P16528	P16528	Acetate operon repressor	iclR	7.62939	7.6896	8.28018	8.33683	2.75771	0.649006
P16659	P16659	Proline--tRNA ligase	proS	-2.86437	-2.38108	-3.97405	-4.8448	0.637166	-1.7867
P16676	P16676	Sulfate/thiosulfate import ATP-binding protein CysA	cysA	-0.0581379	-0.145	1.81671	1.91533	1.52311	1.96759
P17117	P17117	Oxygen-insensitive NADPH nitroreductase	nfsA	-1.50076	-2.23937	-0.420538	-0.138795	0.704177	1.5904
P17169	P17169	Glutamine--fructose-6-phosphate aminotransferase [isomerizing]	glmS	6.08822	6.44434	8.57316	8.76884	1.67308	2.40472
P17846	P17846	Sulfite reductase [NADPH] hemoprotein beta-component	cysI	-0.286976	0.0323811	1.84234	2.20084	2.23678	2.14889
P17854	P17854	Phosphoadenosine phosphosulfate reductase	cysH	1.01918	-0.111324	1.46312	1.54203	0.477554	1.04864
P17888	P17888	Primosomal protein N	priA	2.54401	2.43384	4.68645	4.65977	1.91485	2.18418
P17952	P17952	UDP-N-acetylmuramate--L-alanine ligase	murC	-1.15995	-1.96868	0.0476227	-0.0374212	0.840861	1.56941
P18392	P18392	Sensor protein RstB	rstB	0.762005	1.01105	-1.17253	-0.546832	1.16497	-1.74621
P18776;P0AAJ1	P18776	Anaerobic dimethyl sulfoxide reductase chain B	dmsB	-2.12176	-1.7689	-3.82749	-3.7904	1.26918	-1.86361
P18843	P18843	NH(3)-dependent NAD(+) synthetase	nadE	-3.04314	-3.73254	-0.963064	-0.625907	0.905209	2.59335
P19318	P19318	Respiratory nitrate reductase 2 beta chain	narY	-3.79115	-4.01221	-3.9448	-3.91112	0.0602327	-0.0262733
P19319	P19319	Respiratory nitrate reductase 2 alpha chain	narZ	-1.55462	-1.32009	-3.84434	-3.59308	2.63179	-2.28135
P19636	P19636	Ethanolamine ammonia-lyase light chain	eutC	-5.99312	-2.35928	2.09341	2.11108	0.748348	6.27844
P20083	P20083	DNA topoisomerase 4 subunit B	parE	-5.99312	-5.99312	-3.31966	-4.30336	0.850267	2.18161
P21151	P21151	3-ketoacyl-CoA thiolase	fadA	-5.99312	-5.99312	-2.44138	-2.90095	1.35688	3.32196
P21170	P21170	Biosynthetic arginine decarboxylase	speA	-3.38389	-2.81112	-1.90165	-2.64665	0.366887	0.823359
P21179	P21179	Catalase HPII	katE	0.24069	-0.0969124	1.82126	1.81085	1.22521	1.74417
P21367	P21367	Uncharacterized protein YcaC	ycaC	-1.79071	-1.17054	-5.99312	-5.99312	1.35974	-4.51249
P21420	P21420	Putative outer membrane porin protein NmpC	nmpC	-2.22011	-2.26245	-5.99312	-5.99312	2.44469	-3.75184
P21499	P21499	Ribonuclease R	rnr	0.91905	1.09492	0.541248	0.846032	0.888893	-0.313345
P21507	P21507	ATP-dependent RNA helicase SrmB	srmB	-0.966742	-0.692886	0.527433	0.574464	1.28255	1.38076
P21513	P21513	Ribonuclease E	rne	3.38214	3.3485	5.39659	5.72419	1.28178	2.19507
P21515	P21515	Acyl carrier protein phosphodiesterase	acpH	-2.34101	-1.70425	-5.99312	-5.99312	1.29295	-3.97049
P21599	P21599	Pyruvate kinase II	pykA	-0.299637	-0.142437	0.026825	0.330977	0.936781	0.399938
P21645	P21645	UDP-3-O-(3-hydroxymyristoyl)glucosamine N-acyltransferase	lpxD	5.45571	5.22298	2.88848	2.92892	1.4469	-2.43064
P21889	P21889	Aspartate--tRNA ligase	aspS	-0.41461	-0.248013	-1.13357	-0.304713	0.346887	-0.387832
P21893	P21893	Single-stranded-DNA-specific exonuclease RecJ	recJ	-3.23771	-3.62109	-5.29104	-4.91001	0.844244	-1.67112
P22106	P22106	Asparagine synthetase B [glutamine-hydrolyzing]	asnB	0.60792	0.57019	3.16028	3.38303	1.51028	2.6826
P22188	P22188	UDP-N-acetylmuramoyl-L-alanyl-D-glutamate--2,6-diaminopimelate ligase	murE	1.27228	1.31319	3.37714	3.4696	2.11353	2.13064
P22255	P22255	3(2),5-bisphosphate nucleotidase CysQ	cysQ	-0.217188	-0.633978	-3.7867	-4.0242	1.78526	-3.47986
P22256	P22256	4-aminobutyrate aminotransferase GabT	gabT	4.17122	4.04185	5.50393	5.44748	1.77095	1.36917
P22259	P22259	Phosphoenolpyruvate carboxykinase [ATP]	pckA	-0.639885	-0.0273323	0.279305	0.420171	0.674551	0.683346
P22333	P22333	Adenosine deaminase	add	3.17122	3.37596	1.26794	1.30677	1.57555	-1.98623
P22523	P22523	Chromosome partition protein MukB	mukB	6.82759	2.28666	1.7871	1.99697	0.333996	-2.66509
P22525	P22525	Probable L,D-transpeptidase YcbB	ycbB	2.74888	2.51546	4.08176	3.96993	1.55668	1.39367
P22634	P22634	Glutamate racemase	murI	-2.26109	-2.20193	-2.56005	-3.10409	0.52829	-0.600555
P23367	P23367	DNA mismatch repair protein MutL	mutL	2.32136	2.43789	2.53776	2.72774	1.03755	0.253124
P23538	P23538	Phosphoenolpyruvate synthase	ppsA	1.91657	2.05014	0.835554	1.38142	0.831731	-0.874869
P23830	P23830	CDP-diacylglycerol--serine O-phosphatidyltransferase	pssA	7.00768	7.12273	5.97104	6.09291	2.67819	-1.03323
P23836	P23836	Transcriptional regulatory protein PhoP	phoP	3.04943	3.29997	4.60893	4.35421	0.915195	1.30687
P23845	P23845	Sulfate adenylyltransferase subunit 1	cysN	1.72069	2.05024	0.682991	0.731154	1.1212	-1.17839
P23862	P23862	Primosomal replication protein N	priC	0.785976	1.05688	1.81113	1.80996	1.01478	0.889119
P23871	P23871	Ferrochelatase	hemH	-2.74822	-3.37994	-4.01519	-4.07704	0.745275	-0.982037
P23908	P23908	Acetylornithine deacetylase	argE	-2.17592	-2.19554	-0.199203	-1.27492	0.652627	1.44867
P23909	P23909	DNA mismatch repair protein MutS	mutS	0.790915	0.694019	0.992411	0.840402	0.999882	0.173939
P24173;Q47689	P24173	Lipopolysaccharide heptosyltransferase 1	rfaC	1.44273	1.63356	0.292269	0.402812	1.66846	-1.1906
P24182	P24182	Biotin carboxylase	accC	-2.3149	-3.18349	2.76412	-1.86871	0.470132	3.1969
P24202	P24202	Mrr restriction system protein	mrr	-5.99312	-4.6957	-0.822102	-1.63942	0.795422	4.11365
P24224	P24224	Holo-[acyl-carrier-protein] synthase	acpS	-0.942039	-2.14238	-2.63189	-3.3466	0.975345	-1.44704
P24228	P24228	D-alanyl-D-alanine carboxypeptidase DacB	dacB	0.0426064	-5.99312	1.70613	1.80164	0.436349	4.72914
P24252	P24252	Uncharacterized protein YbgA	ybgA	1.53187	1.50831	-0.998734	-0.345019	1.01064	-2.19197
P24554	P24554	DNA repair protein RadA	radA	4.39052	4.37048	2.86249	2.91493	1.81072	-1.49179
P24555	P24555	Protease 2	ptrB	-5.99312	-5.99312	-2.52109	-2.74548	1.67263	3.35983
P25397	P25397	Tellurite methyltransferase	tehB	-4.63173	-4.73987	0.319727	0.310643	2.20034	5.00099
P25516	P25516	Aconitate hydratase A	acnA	1.284	1.1079	0.635143	0.452588	2.5014	-0.652084
P25519	P25519	GTPase HflX	hflX	-2.09393	-1.35337	1.31199	1.29217	1.09923	3.02573
P25522	P25522	tRNA modification GTPase MnmE	mnmE	-5.99312	-5.99312	-1.0956	-1.72251	1.36187	4.58407
P25526	P25526	Succinate-semialdehyde dehydrogenase [NADP(+)] GabD	gabD	-2.59994	-1.52637	-2.44904	-2.08058	0.174419	-0.201654
P25534	P25534	2-octaprenyl-6-methoxyphenol hydroxylase	ubiH	2.26921	2.44117	1.5933	1.49291	0.975636	-0.812088
P25535	P25535	2-octaprenylphenol hydroxylase	ubiI	-1.65876	-1.30635	-1.90714	-2.07	0.523155	-0.506015
P25552	P25552	Guanosine-5-triphosphate,3-diphosphate pyrophosphatase	gppA	4.61161	4.00619	5.80682	5.79789	0.901417	1.49346
P25553	P25553	Lactaldehyde dehydrogenase	aldA	0.0359192	-0.129686	-0.22797	-0.156217	0.360303	-0.14521
P25740	P25740	Lipopolysaccharide core biosynthesis protein RfaG	rfaG	3.40871	3.35544	1.53212	1.43388	2.12273	-1.89907
P25741	P25741	Lipopolysaccharide core heptose(I) kinase RfaP	rfaP	-4.38801	-4.7563	1.57819	1.85593	1.48587	6.28921
P25746	P25746	High frequency lysogenization protein HflD	hflD	6.80816	6.72446	3.51904	3.88579	1.33055	-3.0639
P25748	P25748	HTH-type transcriptional regulator GalS	galS	-2.62728	-3.85178	-1.61553	-1.60783	0.637632	1.62785
P25888	P25888	ATP-dependent RNA helicase RhlE	rhlE	6.51869	6.60981	7.09783	7.09539	1.25342	0.532357
P25889	P25889	NAD-dependent dihydropyrimidine dehydrogenase subunit PreA	preA	-3.50227	-3.22158	-2.47881	-1.59474	0.846161	1.32516
P26647	P26647	1-acyl-sn-glycerol-3-phosphate acyltransferase	plsC	-2.0056	-1.85574	-3.08331	-3.25779	1.08198	-1.23988
P27111	P27111	HTH-type transcriptional regulator CynR	cynR	-5.99312	-4.2037	-3.62657	-3.66228	0.447555	1.45399
P27248	P27248	Aminomethyltransferase	gcvT	-3.06886	-5.99312	-2.95267	-2.70851	0.321035	1.7004
P27249	P27249	Bifunctional uridylyltransferase/uridylyl-removing enzyme;[Protein-PII] uridylyltransferase;[Protein-PII]-UMP uridylyl-removing enzyme	glnD	1.74793	1.98043	1.45803	1.63196	1.23468	-0.319189
P27294	P27294	Protein InaA	inaA	3.16515	2.7573	-1.03026	-0.325177	1.01501	-3.63895
P27298	P27298	Oligopeptidase A	prlC	-2.94783	-2.09215	-1.80166	-1.76362	0.491757	0.737352
P27302	P27302	Transketolase 1	tktA	-5.99312	-5.99312	-1.38426	-1.28869	2.18492	4.65665
P27305	P27305	Glutamyl-Q tRNA(Asp) synthetase	gluQ	1.11199	1.01851	3.40171	3.31375	3.1153	2.29248
P27306	P27306	Soluble pyridine nucleotide transhydrogenase	sthA	4.56182	4.52328	4.87872	5.02659	0.846914	0.410106
P27434	P27434	Cytoskeleton protein RodZ	rodZ	-1.87872	-2.45968	-2.61341	-2.69499	0.519027	-0.485001
P27550	P27550	Acetyl-coenzyme A synthetase	acs	0.461348	0.986593	0.867085	0.691895	0.0458008	0.0555196
P28249	P28249	Protein AsmA	asmA	-2.42771	-2.50506	-3.74711	-3.05349	0.60343	-0.933914
P28631	P28631	DNA polymerase III subunit delta	holB	-0.945618	-0.642305	2.26445	2.00218	1.21247	2.92728
P28635	P28635	D-methionine-binding lipoprotein MetQ	metQ	1.11899	1.27406	-0.188677	0.0462236	1.69815	-1.26775
P28903	P28903	Anaerobic ribonucleoside-triphosphate reductase	nrdD	-5.99312	-5.99312	-3.77588	-3.3895	1.29317	2.41043
P28904	P28904	Trehalose-6-phosphate hydrolase	treC	-2.94127	-3.05632	-1.34576	-1.2365	1.37932	1.70766
P29217	P29217	UPF0502 protein YceH	yceH	-5.99312	-5.99312	-2.42184	-1.98554	1.43641	3.78943
P29745	P29745	Peptidase T	pepT	-2.98844	-3.48645	-1.98899	-1.75934	0.779812	1.36328
P30014	P30014	Ribonuclease T	rnt	0.364557	0.377619	2.5023	2.39227	1.7243	2.0762
P30015	P30015	Probable ATP-dependent helicase lhr	lhr	-3.30286	-2.59459	1.34601	1.20391	1.19469	4.22369
P30177	P30177	Uncharacterized protein YbiB	ybiB	1.17961	0.847639	3.68399	3.65147	1.4452	2.65411
P30750	P30750	Methionine import ATP-binding protein MetN	metN	-2.32074	-2.41671	-4.0621	-4.24967	1.78749	-1.78716
P30843	P30843	Transcriptional regulatory protein BasR	basR	0.291327	0.664553	-0.462101	-0.818089	0.697479	-1.11803
P30844	P30844	Sensor protein BasS	basS	-2.59865	-2.01602	-5.99312	-5.99312	1.29919	-3.68578
P30845	P30845	Phosphoethanolamine transferase EptA	eptA	-5.01959	-4.23022	-3.82503	-3.70145	0.629477	0.861666
P30850	P30850	Exoribonuclease 2	rnb	-5.99312	-3.64653	2.19291	2.1686	0.971472	7.00059
P30864	P30864	Uncharacterized HTH-type transcriptional regulator YafC	yafC	-2.4052	-2.0355	-5.99312	-5.82767	1.75414	-3.69005
P30870	P30870	Glutamate-ammonia-ligase adenylyltransferase	glnE	-5.99312	-5.99312	-2.12942	-2.1938	2.27179	3.83151
P30958	P30958	Transcription-repair-coupling factor	mfd	-3.4467	-2.66096	-3.38497	-3.48016	0.261313	-0.378733
P31134	P31134	Putrescine transport ATP-binding protein PotG	potG	-1.84046	-3.63275	-5.99312	-5.99312	0.767114	-3.25652
P31224	P31224	Multidrug efflux pump subunit AcrB	acrB	-1.10242	-1.24694	-2.12438	-1.5413	0.492866	-0.65816
P31545	P31545	Deferrochelatase/peroxidase EfeB	efeB	-5.99312	-5.99312	-1.85335	-2.66975	1.15887	3.73157
P31554	P31554	LPS-assembly protein LptD	lptD	-2.11707	-2.90834	-5.99312	-5.99312	1.14232	-3.48041
P31666	P31666	Uncharacterized protein YadE	yadE	4.82688	4.88472	4.62118	4.5582	0.847376	-0.266109
P31677	P31677	Alpha,alpha-trehalose-phosphate synthase [UDP-forming]	otsA	-4.18759	-2.27001	-2.5571	-1.5226	0.645178	1.18895
P31680	P31680	DnaJ-like protein DjlA	djlA	-4.50165	-5.32461	-5.99312	-5.99312	0.63499	-1.07999
P31802	P31802	Nitrate/nitrite response regulator protein NarP	narP	0.166103	0.13727	-1.58089	-0.925269	0.81779	-1.40476
P31808	P31808	Uncharacterized oxidoreductase YciK	yciK	-2.22719	-1.74174	-1.26731	-1.29218	0.655298	0.704724
P31979	P31979	NADH-quinone oxidoreductase subunit F	nuoF	2.99606	3.22804	2.02982	1.93801	1.04219	-1.12814
P32099	P32099	Lipoate-protein ligase A	lplA	-2.01151	-5.99312	-1.92876	-1.72113	0.311874	2.17737
P32125	P32125	Molybdopterin-guanine dinucleotide biosynthesis adapter protein	mobB	-2.63579	-3.18818	-0.68434	-1.05988	1.55944	2.03987
P32131	P32131	Oxygen-independent coproporphyrinogen-III oxidase	hemN	0.419888	0.797041	1.92555	1.54031	0.681781	1.12447
P32132	P32132	GTP-binding protein TypA/BipA	typA	-0.906141	-0.371504	1.3322	1.45198	1.18844	2.03091
P32144	P32144	Uncharacterized HTH-type transcriptional regulator YihW	yihW	4.63949	4.59428	6.44419	6.09923	1.24033	1.65483
P32157	P32157	Protein YiiM	yiiM	-5.99312	-5.99312	-2.28321	-4.6743	0.548889	2.51437
P32176	P32176	Formate dehydrogenase-O major subunit	fdoG	2.02932	2.10392	3.71682	3.7267	1.90503	1.65514
P32664	P32664	NADH pyrophosphatase	nudC	6.5104	6.61244	7.57183	7.54664	1.39217	0.997813
P33020	P33020	Uncharacterized sugar kinase YeiI	yeiI	0.000593185	0.0975742	0.570599	0.186101	0.39587	0.329266
P33029	P33029	Uncharacterized oxidoreductase YeiQ	yeiQ	-0.978807	-0.566229	-1.82448	-1.99457	0.79674	-1.13701
P33030	P33030	Uncharacterized protein YeiR	yeiR	0.0516644	-0.383244	0.644388	1.01636	0.610881	0.996163
P33195	P33195	Glycine dehydrogenase (decarboxylating)	gcvP	-1.4294	-0.917444	0.974943	1.5485	2.09411	2.43515
P33232	P33232	L-lactate dehydrogenase	lldD	-3.02355	-3.60271	-1.84559	-2.07744	1.08966	1.35162
P33599	P33599	NADH-quinone oxidoreductase subunit C/D	nuoC	5.29064	5.35991	4.07853	4.12614	2.24905	-1.22294
P33602	P33602	NADH-quinone oxidoreductase subunit G	nuoG	5.65964	5.8252	6.58637	6.67632	1.56767	0.888924
P33634	P33634	Uncharacterized HTH-type transcriptional regulator YfiE	yfiE	-3.2657	-3.84823	-5.99312	-5.99312	1.1206	-2.43616
P33920	P33920	Nucleoid-associated protein YejK	yejK	-0.756485	-0.476852	-2.33139	-2.4608	1.13757	-1.77943
P34209	P34209	Protein YdcF	ydcF	4.643	4.78812	5.82446	5.9191	1.85718	1.15622
P35340	P35340	Alkyl hydroperoxide reductase subunit F	ahpF	1.11719	1.24487	1.16603	1.43527	0.468341	0.119621
P36548	P36548	N-acetylmuramoyl-L-alanine amidase AmiA	amiA	3.56412	3.76046	3.56715	3.94175	0.310362	0.0921569
P36566	P36566	Protein SmtA	smtA	-3.88691	-3.58195	-4.66771	-4.29088	1.51299	-0.744865
P36672	P36672	PTS system trehalose-specific EIIBC component;Trehalose-specific phosphotransferase enzyme IIB component;Trehalose permease IIC component	treB	-0.30073	-0.582952	-0.12504	-0.989001	0.119204	-0.11518
P36680	P36680	Cell division protein ZapD	zapD	-2.68782	-1.04425	-0.472057	-0.650273	0.411195	1.30487
P36683	P36683	Aconitate hydratase B	acnB	3.66302	3.92805	3.63759	4.09312	0.223808	0.0698209
P36879	P36879	Uncharacterized ABC transporter ATP-binding protein YadG	yadG	2.91916	3.02627	0.79208	-0.674253	0.774993	-2.9138
P36928	P36928	Uncharacterized chaperone protein YegD	yegD	-1.18769	-0.464615	-5.99312	-5.99312	1.35191	-5.16697
P36979	P36979	Dual-specificity RNA methyltransferase RlmN	rlmN	1.15545	1.40485	-0.769882	-0.847779	1.30303	-2.08898
P36999	P36999	23S rRNA (guanine(745)-N(1))-methyltransferase	rlmA	4.40284	4.76782	6.15786	6.28955	1.34441	1.63837
P37013	P37013	Anaerobic nitric oxide reductase transcription regulator NorR	norR	-2.8339	-2.76605	-4.99996	-4.77611	1.62397	-2.08806
P37047	P37047	Carbohydrate diacid regulator	cdaR	-1.42653	-1.54996	-5.99312	-5.99312	2.05945	-4.50487
P37095	P37095	Peptidase B	pepB	-3.48069	-2.95637	-2.38504	-2.55828	0.555744	0.746865
P37127	P37127	Protein AegA	aegA	1.23285	1.05676	2.0907	2.16835	1.08847	0.984723
P37177	P37177	Phosphoenolpyruvate-protein phosphotransferase PtsP	ptsP	-0.0900631	-0.157312	-1.87332	-0.835881	0.571018	-1.23091
P37339	P37339	L-2-hydroxyglutarate oxidase LhgO	lhgO	-1.16106	-0.949205	-1.81521	-1.87045	0.970953	-0.787695
P37344	P37344	Psp operon transcriptional activator	pspF	-3.36193	-4.07945	-4.36945	-5.99312	0.717864	-1.4606
P37348	P37348	UPF0759 protein YecE	yecE	-0.74407	-1.32396	2.2657	1.90885	1.64328	3.12129
P37634	P37634	Ribosomal RNA large subunit methyltransferase J	rlmJ	-4.05432	-5.99312	-1.66946	-1.55983	0.730949	3.40907
P37641	P37641	Uncharacterized HTH-type transcriptional regulator YhjC	yhjC	0.984278	0.867632	2.17527	2.00371	1.82332	1.16354
P37650	P37650	Cellulose synthase operon protein C	bcsC	-1.33678	-1.01563	-0.101309	-0.265763	0.816117	0.992671
P37665	P37665	Probable lipoprotein YiaD	yiaD	-2.87224	-3.36871	-3.70189	-4.08229	1.32066	-0.771617
P37692	P37692	ADP-heptose--LPS heptosyltransferase 2	rfaF	3.08895	3.28682	2.73727	2.86301	1.22887	-0.38775
P37765	P37765	Ribosomal large subunit pseudouridine synthase B	rluB	0.933823	0.95269	-0.303326	-0.131583	1.37816	-1.16071
P37902	P37902	Glutamate/aspartate periplasmic-binding protein	gltI	-2.4357	-2.08787	-3.39126	-3.7941	0.756977	-1.33089
P37903	P37903	Universal stress protein F	uspF	-1.88038	-1.6262	-3.5499	-3.0867	1.37212	-1.56501
P38038	P38038	Sulfite reductase [NADPH] flavoprotein alpha-component	cysJ	-0.960434	-0.847317	1.208	1.34638	2.43333	2.18107
P38684	P38684	TorCAD operon transcriptional regulatory protein TorR	torR	4.4644	4.34635	4.33044	4.30093	0.534778	-0.0896907
P39099	P39099	Periplasmic pH-dependent serine endoprotease DegQ	degQ	3.21167	3.27941	1.36711	1.58516	1.56824	-1.76941
P39172	P39172	High-affinity zinc uptake system protein ZnuA	znuA	-3.34257	-5.99312	-0.458981	-0.355042	0.701084	4.26083
P39177	P39177	Universal stress protein G	uspG	3.43162	4.07375	2.34094	2.1669	0.771504	-1.49876
P39321	P39321	Translocation and assembly module TamB	tamB	-2.30538	-1.76495	-3.40299	-3.62379	0.794709	-1.47823
P39333	P39333	Cyclic-di-GMP-binding biofilm dispersal mediator protein	bdcA	-2.80521	-5.99312	1.23769	0.981812	0.780998	5.50892
P39347	P39347	Putative prophage P4 integrase	intB	0.436003	0.56645	0.892885	0.549588	0.281096	0.22001
P39370	P39370	Probable 9-O-acetyl-N-acetylneuraminic acid deacetylase	nanS	-0.0158424	-0.626177	2.02404	1.97739	1.11405	2.32172
P39376	P39376	HTH-type transcriptional regulator YjiE	yjiE	4.06502	4.09254	4.01626	3.75349	0.388206	-0.193905
P39380	P39380	RNA 2-phosphotransferase	kptA	0.774733	0.936344	0.0785198	-0.128032	0.881951	-0.880294
P39383	P39383	Uncharacterized protein YjiL	yjiL	-0.388865	-0.565313	-5.99312	-5.99312	1.99219	-5.51603
P39384	P39384	Uncharacterized protein YjiM	yjiM	1.87703	2.15619	2.40907	2.36185	0.576457	0.368849
P39401	P39401	Phosphoglycerol transferase I	mdoB	-5.99312	-5.99312	-1.88697	-2.14336	1.68806	3.97795
P39451	P39451	Alcohol dehydrogenase, propanol-preferring	adhP	-3.18785	-5.22443	-3.60296	-2.79349	0.216331	1.00791
P39831	P39831	NADP-dependent 3-hydroxy acid dehydrogenase YdfG	ydfG	-2.06519	-1.77185	-2.55734	-2.65095	0.756733	-0.685627
P40874	P40874	N-methyl-L-tryptophan oxidase	solA	-2.68195	-5.99312	0.197456	0.201871	0.65167	4.5372
P41407	P41407	FMN-dependent NADH-azoreductase	azoR	-5.99312	-5.99312	-1.92579	-2.26242	1.56123	3.89901
P42596	P42596	Ribosomal RNA large subunit methyltransferase G	rlmG	2.58024	2.60517	5.56934	5.65571	2.18869	3.01983
P42624	P42624	Pirin-like protein YhaK	yhaK	-3.39756	-5.99312	-4.05233	-2.81299	0.201164	1.26268
P42641	P42641	GTPase ObgE/CgtA	obgE	-2.90372	-3.38437	-1.39351	-1.54298	1.20271	1.6758
P43329	P43329	ATP-dependent RNA helicase HrpA	hrpA	1.26687	1.18375	1.04965	0.93333	1.34552	-0.23382
P43337	P43337	Uncharacterized Nudix hydrolase NudL	nudL	-1.04481	-1.13463	-2.3657	-2.61042	1.45316	-1.39834
P43672	P43672	ABC transporter ATP-binding protein uup	uup	-0.367111	-0.136189	-1.40384	-1.51141	1.05176	-1.20597
P45425	P45425	N-acetylmannosamine kinase	nanK	-4.54085	-5.99312	-0.115183	0.102752	0.999039	5.26077
P45464	P45464	Penicillin-binding protein activator LpoA	lpoA	2.19501	2.98931	2.31451	2.94625	0.14257	0.0382218
P45469	P45469	Uncharacterized protein YraR	yraR	-1.78789	-1.79251	-5.99312	-3.92738	0.696935	-3.17005
P45568	P45568	1-deoxy-D-xylulose 5-phosphate reductoisomerase	dxr	0.00697327	0.115894	-5.99312	-3.17543	0.743304	-4.64571
P45577	P45577	RNA chaperone ProQ	proQ	1.57072	1.56082	2.82693	2.96818	1.44268	1.33178
P45578	P45578	S-ribosylhomocysteine lyase	luxS	1.10242	1.25425	0.818148	0.773641	0.795999	-0.382444
P45769	P45769	Uncharacterized amino-acid ABC transporter ATP-binding protein YhdZ	yhdZ	-2.53918	-2.47773	-5.99312	-5.99312	2.25078	-3.48466
P46068	P46068	HTH-type transcriptional regulator DsdC	dsdC	4.75218	4.87319	5.71026	6.06516	1.16126	1.07502
P46118	P46118	HTH-type transcriptional regulator HexR	hexR	-0.788071	0.0291004	-2.11913	-2.47835	0.722805	-1.91925
P46837	P46837	Protein YhgF	yhgF	-5.22353	-5.99312	-3.09056	-2.87219	0.926903	2.62695
P46850	P46850	RNA-splicing ligase RtcB	rtcB	-1.7063	-1.82399	-5.99312	-5.99312	2.05257	-4.22798
P46859	P46859	Thermoresistant gluconokinase	gntK	1.14038	0.935131	2.97821	2.73578	2.18662	1.81924
P46889	P46889	DNA translocase FtsK	ftsK	-1.18268	-2.9982	-1.92164	-3.00658	0.307349	-0.373674
P46890	P46890	Uncharacterized protein YbaE	ybaE	-1.22758	-1.60757	-0.493868	-0.181687	0.704527	1.0798
P46891	P46891	HMP-PP phosphatase	cof	0.443514	0.445936	-4.84325	-5.99312	1.20509	-5.86291
P50465	P50465	Endonuclease 8	nei	1.39758	0.593533	2.47737	2.64456	0.717835	1.56541
P52076	P52076	Transcriptional regulatory protein QseB	qseB	0.178089	0.799562	2.66718	2.52104	0.940057	2.10528
P52101	P52101	Sensor histidine kinase GlrK	glrK	-5.99312	-5.99312	-1.61121	-3.50796	0.765577	3.43354
P52108	P52108	Transcriptional regulatory protein RstA	rstA	-0.964428	-2.41939	-5.99312	-3.25634	0.403395	-2.93282
P54901	P54901	Stationary phase-inducible protein CsiE	csiE	-1.0883	-0.773546	0.882324	1.15511	2.16418	1.94964
P55798	P55798	Serine/threonine-protein phosphatase 1	pphA	2.66324	2.47519	1.25154	1.39323	1.07729	-1.24683
P60240	P60240	RNA polymerase-associated protein RapA	rapA	-5.99312	-5.99312	-2.39803	-2.6209	1.69127	3.48366
P60293	P60293	Chromosome partition protein MukF	mukF	-2.93256	-2.2196	-5.99312	-2.49521	0.353768	-1.66809
P60390	P60390	Ribosomal RNA small subunit methyltransferase H	rsmH	-2.11117	-2.4366	-5.99312	-5.99312	1.55543	-3.71923
P60422	P60422	50S ribosomal protein L2	rplB	11.4842	11.5805	11.0693	11.0716	1.19001	-0.461921
P60438	P60438	50S ribosomal protein L3	rplC	7.16223	7.22037	7.19328	7.04923	0.211633	-0.0700412
P60716	P60716	Lipoyl synthase	lipA	4.50211	4.6073	4.05473	3.95823	0.936266	-0.548226
P60720	P60720	Octanoyltransferase	lipB	-4.44513	-4.46195	-5.99312	-5.99312	2.45876	-1.53958
P60723	P60723	50S ribosomal protein L4	rplD	3.37245	3.30794	2.6765	1.95189	0.703041	-1.026
P60757	P60757	ATP phosphoribosyltransferase	hisG	-4.88987	-4.52324	-4.06121	-3.30279	0.919846	1.02456
P60785	P60785	Elongation factor 4	lepA	3.8188	3.69458	3.84306	3.96319	0.353917	0.146433
P60906	P60906	Histidine--tRNA ligase	hisS	-5.99312	-5.99312	-2.30449	-3.15575	1.08315	3.263
P61175	P61175	50S ribosomal protein L22	rplV	3.29527	3.46213	-0.401562	-0.613269	1.50886	-3.88611
P61517	P61517	Carbonic anhydrase 2	can	1.03459	0.715063	1.79769	1.96998	0.817626	1.00901
P61889	P61889	Malate dehydrogenase	mdh	0.18977	-0.0944328	-0.0874958	0.257554	0.0339728	0.0373607
P62399	P62399	50S ribosomal protein L5	rplE	4.74509	4.7429	2.82769	3.07761	1.34946	-1.79135
P62620	P62620	4-hydroxy-3-methylbut-2-en-1-yl diphosphate synthase (flavodoxin)	ispG	4.31218	4.52351	2.95225	2.91961	1.28161	-1.48191
P62623	P62623	4-hydroxy-3-methylbut-2-enyl diphosphate reductase	ispH	-1.87068	-2.40977	-2.51643	-2.66512	0.584567	-0.450549
P62707	P62707	2,3-bisphosphoglycerate-dependent phosphoglycerate mutase	gpmA	-3.93513	-3.1498	-1.53926	-1.79112	0.765516	1.87727
P63020	P63020	Fe/S biogenesis protein NfuA	nfuA	2.36527	2.11083	0.93277	1.02006	1.06703	-1.26163
P63177	P63177	23S rRNA (guanosine-2-O-)-methyltransferase RlmB	rlmB	-5.99312	-5.99312	-0.494619	-0.40978	2.31214	5.54092
P63224	P63224	Phosphoheptose isomerase	gmhA	-2.17892	-2.51461	-1.98159	-2.1432	0.723332	0.284369
P63284	P63284	Chaperone protein ClpB	clpB	3.09312	3.40083	4.63745	5.1146	1.48044	1.62905
P63389	P63389	Uncharacterized ABC transporter ATP-binding protein YheS	yheS	-2.09636	-2.17014	3.19135	3.16627	2.53486	5.31206
P63417	P63417	Uncharacterized N-acetyltransferase YhbS	yhbS	2.06152	2.34759	0.82283	0.6801	1.03031	-1.45309
P64557	P64557	Uncharacterized protein YgfM	ygfM	-3.55992	-1.61151	-1.88377	-1.61221	0.300798	0.837726
P64574	P64574	Uncharacterized protein YghW	yghW	4.05622	3.7983	1.03918	0.861165	2.06841	-2.97709
P64588	P64588	Transcriptional regulator YqjI	yqjI	8.0062	8.12716	8.08423	7.82293	0.18057	-0.113103
P64596	P64596	Uncharacterized protein YraP	yraP	-2.46693	-3.57459	-5.99312	2.71461	0.0833811	1.3815
P64604	P64604	Probable phospholipid ABC transporter-binding protein MlaD	mlaD	-2.16722	-1.89179	-5.99312	-5.99312	1.6554	-3.96362
P64612	P64612	Cell division protein ZapE	zapE	0.743444	0.724068	-0.699097	-0.418529	1.1335	-1.29257
P64624	P64624	Uncharacterized protein YheO	yheO	-5.99312	-5.99312	-1.61852	-1.7203	2.12538	4.32371
P65643	P65643	Ethanolamine utilization cobalamin adenosyltransferase	eutT	-5.24251	-4.91204	-4.77073	-5.33583	0.0150583	0.023993
P67087	P67087	Ribosomal RNA small subunit methyltransferase I	rsmI	3.36465	3.73038	5.69103	6.10533	2.18196	2.35066
P67430	P67430	HTH-type transcriptional repressor NemR	nemR	2.79735	3.21464	4.07414	4.20958	1.10469	1.13587
P67660	P67660	Uncharacterized HTH-type transcriptional regulator YhaJ	yhaJ	-5.99312	-1.72741	-2.84986	-2.87266	0.1412	0.999004
P67910	P67910	ADP-L-glycero-D-manno-heptose-6-epimerase	hldD	-1.63024	-1.3153	-1.24812	-1.4586	0.137631	0.119414
P68187	P68187	Maltose/maltodextrin import ATP-binding protein MalK	malK	0.983679	0.825621	-0.425186	-0.248088	1.06839	-1.24129
P68679	P68679	30S ribosomal protein S21	rpsU	4.18548	4.13234	3.30246	3.4494	1.09205	-0.782982
P68767	P68767	Cytosol aminopeptidase	pepA	-4.5424	-1.67209	1.32836	0.740771	0.599031	4.14181
P69451	P69451	Long-chain-fatty-acid--CoA ligase	fadD	7.38397	7.54626	5.33264	5.31176	1.56556	-2.14291
P69741	P69741	Hydrogenase-2 small chain	hybO	1.55124	2.24457	2.17059	2.08417	0.179581	0.229471
P69776	P69776	Major outer membrane lipoprotein Lpp	lpp	0.834217	1.04924	-0.628218	-0.744077	1.19059	-1.62787
P69783	P69783	Glucose-specific phosphotransferase enzyme IIA component	crr	2.79256	2.77843	0.978601	0.743274	1.43718	-1.92455
P69786	P69786	PTS system glucose-specific EIICB component;Glucose permease IIC component;Glucose-specific phosphotransferase enzyme IIB component	ptsG	-3.53129	-3.6714	-5.99312	-5.99312	1.72951	-2.39178
P69797	P69797	PTS system mannose-specific EIIAB component;Mannose-specific phosphotransferase enzyme IIA component;Mannose-specific phosphotransferase enzyme IIB component	manX	-5.99312	-3.21822	-3.58668	-3.11774	0.324742	1.25346
P69805	P69805	Mannose permease IID component	manZ	-2.45402	-1.6082	-1.69648	-1.42832	0.453973	0.46871
P69828	P69828	Galactitol-specific phosphotransferase enzyme IIA component	gatA	3.81055	4.04787	0.425255	0.878812	1.67787	-3.27718
P69831	P69831	Galactitol permease IIC component	gatC	1.38194	1.36286	1.107	1.08589	2.62918	-0.275949
P69922	P69922	L-fucose isomerase	fucI	-3.70562	-4.0493	-0.0958805	0.0749369	1.37378	3.86699
P71242	P71242	Colanic acid biosynthesis protein WcaK	wcaK	-0.738743	-1.39501	-0.48974	-0.457131	0.475225	0.593441
P75728	P75728	2-octaprenyl-3-methyl-6-methoxy-1,4-benzoquinol hydroxylase	ubiF	-2.78924	-2.93995	-5.99312	-5.99312	1.81442	-3.12853
P75745	P75745	Uncharacterized protein YbgK	ybgK	-2.51576	-2.30304	-2.37156	-2.76335	0.159098	-0.158055
P75757	P75757	Zinc transporter ZitB	zitB	0.602234	-0.166515	-0.97888	-0.463983	0.418378	-0.939291
P75792	P75792	Sugar phosphatase YbiV	ybiV	-2.44412	-2.59677	-0.0845222	-0.394523	1.65855	2.28092
P75796	P75796	Glutathione import ATP-binding protein GsiA	gsiA	1.59327	1.63671	-1.15388	-0.563476	1.15429	-2.47367
P75821	P75821	Uncharacterized protein YbjS	ybjS	7.87706	7.49843	6.90986	6.92345	0.799826	-0.771087
P75822	P75822	Uncharacterized protein YbjT	ybjT	0.133968	1.99117	-0.924326	-1.21953	0.526805	-2.1345
P75828	P75828	Uncharacterized protein YbjD	ybjD	2.90161	2.88297	2.42058	2.69223	0.585577	-0.335883
P75829	P75829	Uncharacterized protein YbjX	ybjX	2.2378	2.43181	-2.40606	-4.04394	0.983195	-5.55981
P75838	P75838	Ribosomal protein S12 methylthiotransferase accessory factor YcaO	ycaO	-5.99312	-5.99312	-0.167551	-0.677594	1.53574	5.57055
P75849	P75849	Uncharacterized protein YcbL	ycbL	-0.270779	-0.0958099	-1.02658	-1.65517	0.672277	-1.15758
P75863	P75863	Uncharacterized protein YcbX	ycbX	-0.433973	-0.400448	-0.533764	-0.554124	0.874987	-0.126733
P75867	P75867	Putative Lon protease homolog	ycbZ	-3.76082	-3.99074	-2.92552	-3.07285	1.52339	0.876597
P75876	P75876	Ribosomal RNA large subunit methyltransferase I	rlmI	-3.54215	-3.95251	-1.04835	-0.502103	0.993188	2.9721
P75913	P75913	Glyoxylate/hydroxypyruvate reductase A	ghrA	-2.72133	-1.78734	-0.968925	-0.930898	0.676539	1.30443
P75914	P75914	Probable phosphatase YcdX	ycdX	2.68672	3.25314	3.72289	3.89513	0.833059	0.839078
P75919	P75919	Cardiolipin synthase C	clsC	-3.40935	-3.33774	-3.69393	-4.84362	0.418971	-0.895231
P75952	P75952	HTH-type transcriptional repressor ComR	comR	-5.99312	-5.99312	-3.11543	-1.78261	0.926926	3.5441
P75957	P75957	Lipoprotein-releasing system ATP-binding protein LolD	lolD	-0.520269	-0.496799	-2.40088	-3.25848	0.922975	-2.32114
P75989;P33358	P75989	HTH-type transcriptional repressor BluR	bluR	3.42909	3.6203	4.89699	4.8197	1.1947	1.33365
P75990	P75990	Blue light- and temperature-regulated antirepressor BluF	bluF	-1.32252	-0.654146	-2.84329	-2.05502	1.58318	-1.46082
P76014	P76014	PTS-dependent dihydroxyacetone kinase, ADP-binding subunit DhaL	dhaL	-2.96179	-4.80899	-5.99312	-3.62397	0.13239	-0.923153
P76034	P76034	Uncharacterized HTH-type transcriptional regulator YciT	yciT	-3.24107	-3.60698	-0.631313	-1.32113	1.37613	2.4478
P76035	P76035	Uncharacterized protein YciW	yciW	1.52839	1.48174	-0.355698	-0.090518	1.242	-1.72817
P76053	P76053	Probable DNA endonuclease SmrA	smrA	-1.12078	-0.504734	-0.0482121	0.0889101	0.749138	0.833105
P76104	P76104	Uncharacterized protease YdcP	ydcP	3.2735	3.00961	3.03684	3.05252	0.211695	-0.0968747
P76217	P76217	N-succinylglutamate 5-semialdehyde dehydrogenase	astD	-5.99312	-4.04542	-2.2412	-2.07847	0.715338	2.85943
P76245	P76245	Probable diguanylate cyclase YeaP	yeaP	-2.88208	-3.00294	-5.99312	-5.99312	1.89929	-3.05061
P76250	P76250	HTH-type transcriptional regulator DmlR	dmlR	-1.8642	-1.07325	0.465899	0.19785	0.739747	1.8006
P76251	P76251	D-malate dehydrogenase [decarboxylating]	dmlA	5.16377	5.41017	4.26517	4.34615	1.27138	-0.981305
P76290	P76290	tRNA (cmo5U34)-methyltransferase	cmoA	-3.509	-3.68167	0.607002	0.636626	1.81626	4.21715
P76346	P76346	Protein MtfA	mtfA	-1.42482	-1.56339	0.415388	0.332181	2.02531	1.86789
P76372	P76372	Chain length determinant protein	wzzB	-1.79186	-2.03175	-2.50791	-2.41191	0.722876	-0.548103
P76373	P76373	UDP-glucose 6-dehydrogenase	ugd	0.343424	0.168694	-2.75695	-2.72936	1.66827	-2.99922
P76403	P76403	Uncharacterized protease YegQ	yegQ	-1.12292	-1.09727	-0.0471096	0.352895	1.02841	1.26299
P76422	P76422	Hydroxymethylpyrimidine/phosphomethylpyrimidine kinase	thiD	3.68225	3.9549	2.55704	2.1896	0.857802	-1.44525
P76423	P76423	Hydroxyethylthiazole kinase	thiM	-5.99312	-3.90214	-2.44817	-2.01149	0.725654	2.7178
P76440	P76440	NAD-dependent dihydropyrimidine dehydrogenase subunit PreT	preT	-0.0573978	-0.400568	-0.976124	-0.109075	0.157646	-0.313616
P76472	P76472	Probable 4-deoxy-4-formamido-L-arabinose-phosphoundecaprenol deformylase ArnD	arnD	3.09285	3.34012	1.44724	1.41774	1.3073	-1.78399
P76503	P76503	3-ketoacyl-CoA thiolase	fadI	1.04645	1.39415	-0.149019	-0.267413	0.987378	-1.42852
P76506	P76506	Probable phospholipid-binding lipoprotein MlaA	mlaA	-1.63955	-0.965302	-2.57206	-3.33534	0.582757	-1.65127
P76536	P76536	Probable deferrochelatase/peroxidase YfeX	yfeX	-0.350084	-0.727541	-1.17538	-0.622014	0.235852	-0.359883
P76558	P76558	NADP-dependent malic enzyme	maeB	-1.91843	-2.04585	-1.9852	-2.3945	0.420752	-0.207717
P76561	P76561	Esterase YpfH	ypfH	-5.99312	-3.63935	-3.585	-3.47309	0.340925	1.28719
P76562	P76562	tRNA(Met) cytidine acetyltransferase TmcA	tmcA	2.42356	1.03125	-1.80096	-1.39439	0.77422	-3.32508
P76576	P76576	UPF0070 protein YfgM	yfgM	-1.21956	-1.46661	-3.47458	-3.03729	0.948131	-1.91285
P76586	P76586	Uncharacterized protein YphH	yphH	-0.398203	-0.56354	-5.99312	-3.50206	0.716423	-4.26672
P76594	P76594	Protein lysine acetyltransferase Pka	pka	1.04588	1.18676	0.728861	0.716168	0.911542	-0.393805
P77150	P77150	Pyridoxamine kinase	pdxY	-4.09755	-5.99312	-2.23152	-2.25762	0.688103	2.80077
P77171	P77171	Uncharacterized HTH-type transcriptional regulator YdcI	ydcI	-0.116148	-0.275402	-4.38122	-4.31423	1.76093	-4.15195
P77173	P77173	Cell division protein ZipA	zipA	-0.442995	-0.489902	-5.99312	-4.1143	0.880368	-4.58726
P77218	P77218	Ethanolamine utilization protein EutD	eutD	-1.44081	-1.22828	-1.4949	-1.90654	0.347429	-0.366177
P77252	P77252	Uncharacterized protein YkgE	ykgE	0.775633	0.784595	-0.12533	0.468789	0.544591	-0.608385
P77258	P77258	N-ethylmaleimide reductase	nemA	-0.242613	-0.171545	2.18459	2.29713	2.26822	2.44794
P77301	P77301	Uncharacterized protein YbaP	ybaP	-4.41505	-4.7564	-5.99312	-3.53715	0.0367871	-0.17941
P77334	P77334	Cyclic di-GMP phosphodiesterase Gmr	gmr	-1.61409	-1.59237	-4.3168	-4.9114	1.18755	-3.01087
P77360	P77360	Uncharacterized zinc-type alcohol dehydrogenase-like protein YphC	yphC	-2.55309	-1.55567	-2.92445	-1.43242	0.152424	-0.124054
P77379	P77379	RCS-specific HTH-type transcriptional activator RclR	rclR	-5.99312	-5.99312	-4.19003	-5.39551	0.528337	1.20035
P77395	P77395	Uncharacterized protein YbbN	ybbN	0.5959	0.480076	1.30773	1.34226	1.21733	0.787011
P77398	P77398	Bifunctional polymyxin resistance protein ArnA;UDP-4-amino-4-deoxy-L-arabinose formyltransferase;UDP-glucuronic acid oxidase, UDP-4-keto-hexauronic acid decarboxylating	arnA	5.23734	5.34834	6.78721	6.6958	1.35259	1.44866
P77399	P77399	Fatty acid oxidation complex subunit alpha;Enoyl-CoA hydratase/3-hydroxybutyryl-CoA epimerase;3-hydroxyacyl-CoA dehydrogenase	fadJ	3.65222	3.72229	4.23666	4.23747	1.3974	0.54981
P77433	P77433	Uncharacterized protein YkgG	ykgG	6.17306	6.49686	6.71674	6.71144	0.583886	0.379136
P77434	P77434	Glutamate-pyruvate aminotransferase AlaC	alaC	-0.662903	-0.150429	0.402884	0.0145025	0.395495	0.615359
P77444	P77444	Cysteine desulfurase	sufS	-5.99312	-5.99312	-3.88702	-3.95151	2.00444	2.07385
P77475	P77475	Fructose-1-phosphate phosphatase YqaB	yqaB	-0.30932	-0.0339165	-5.99312	-5.99312	1.8223	-5.8215
P77488	P77488	1-deoxy-D-xylulose-5-phosphate synthase	dxs	-4.09051	-3.4043	-3.13703	-3.5263	0.235812	0.41574
P77499	P77499	Probable ATP-dependent transporter SufC	sufC	-5.99312	-3.21307	-4.48186	-5.25473	0.043035	-0.265196
P77509	P77509	Uncharacterized ABC transporter ATP-binding protein YphE	yphE	-3.01529	-1.751	-5.99312	-5.99312	0.957188	-3.60997
P77522	P77522	FeS cluster assembly protein SufB	sufB	-1.69023	-1.68758	-5.24699	-5.99312	1.21863	-3.93115
P77536	P77536	Uncharacterized electron transport protein YkgF	ykgF	5.89263	6.1821	6.51532	6.43424	0.593339	0.437417
P77567	P77567	N-hydroxyarylamine O-acetyltransferase	nhoA	4.30045	4.57731	4.74353	4.70551	0.493898	0.28564
P77569	P77569	Mhp operon transcriptional activator	mhpR	-0.258114	-0.163855	-2.33701	-2.39109	1.65912	-2.15307
P77581	P77581	Succinylornithine transaminase	astC	6.84686	6.96026	7.70653	7.58844	1.00762	0.743926
P77601	P77601	Putative HTH-type transcriptional regulator YkgA	ykgA	-1.33054	-1.49384	-4.46345	-4.4255	1.67535	-3.03229
P77611	P77611	Electron transport complex subunit RsxC	rsxC	4.1358	4.62161	3.78246	3.43038	0.499724	-0.772289
P77689	P77689	FeS cluster assembly protein SufD	sufD	0.212543	-0.117466	-2.39273	-2.69817	2.52056	-2.59299
P77690	P77690	UDP-4-amino-4-deoxy-L-arabinose--oxoglutarate aminotransferase	arnB	0.300013	0.444801	-0.540052	-0.646993	1.0836	-0.96593
P77718	P77718	tRNA sulfurtransferase	thiI	-4.6137	-3.61979	-2.52773	-4.33189	0.14909	0.686931
P77735	P77735	Uncharacterized oxidoreductase YajO	yajO	-1.33627	-1.68331	-5.99312	-5.99312	1.60859	-4.48333
P77737	P77737	Oligopeptide transport ATP-binding protein OppF	oppF	3.40569	3.35784	2.35091	2.37136	1.6717	-1.02063
P77739	P77739	Uncharacterized protein YniA	yniA	-1.77627	-1.63682	-2.99676	-5.99312	0.48665	-2.78839
P77757	P77757	Undecaprenyl-phosphate 4-deoxy-4-formamido-L-arabinose transferase	arnC	2.11656	2.24908	2.70163	2.61142	0.832695	0.4737
P77774	P77774	Outer membrane protein assembly factor BamB	bamB	-1.16988	-1.52155	-1.27398	-0.882342	0.219843	0.267554
P77775	P77775	Epimerase family protein YfcH	yfcH	-1.30978	-1.61127	0.27137	0.0304861	1.92188	1.61145
P77804	P77804	Protein YdgA	ydgA	-5.99312	-5.99312	-3.80438	-5.48587	0.449748	1.348
P77808	P77808	NMN amidohydrolase-like protein YfaY	yfaY	-2.22199	-2.29662	-2.27237	-1.95769	0.226252	0.144273
Q2M7R5	Q2M7R5	Uncharacterized protein YibT	yibT	-5.99312	-5.99312	1.26325	1.51165	1.97013	7.38057
Q46800	Q46800	Xanthine dehydrogenase FAD-binding subunit	xdhB	3.04053	3.16935	3.06851	2.93733	0.239292	-0.102026
Q46801	Q46801	Xanthine dehydrogenase iron-sulfur-binding subunit	xdhC	-3.57552	-2.60875	-3.85039	-3.64928	0.474204	-0.6577
Q46802	Q46802	Uncharacterized sigma-54-dependent transcriptional regulator YgeV	ygeV	1.66608	1.7636	1.13758	0.890147	0.813642	-0.700978
Q46806	Q46806	D-phenylhydantoinase	hyuA	-1.85324	-1.37134	3.20783	3.31513	1.61166	4.87377
Q46811	Q46811	Uncharacterized protein YgfK	ygfK	3.32003	3.30598	2.90594	3.16338	0.539312	-0.278351
Q46814	Q46814	Probable hypoxanthine oxidase XdhD	xdhD	-2.40507	-2.51719	0.307331	-0.198148	1.3039	2.51572
Q46851	Q46851	L-glyceraldehyde 3-phosphate reductase	gpr	-3.94119	-3.56516	0.222994	0.0937185	1.38654	3.91153
Q46855	Q46855	Uncharacterized HTH-type transcriptional regulator YqhC	yqhC	-5.99312	-3.06287	-0.292912	-0.161532	0.698381	4.30078
Q46857	Q46857	2,5-diketo-D-gluconic acid reductase A	dkgA	-4.07681	-4.18651	-0.0070858	0.175599	1.65626	4.21592
Q46861	Q46861	UPF0313 protein YgiQ	ygiQ	-4.95016	-3.79445	-5.99312	-5.99312	0.661494	-1.62082
Q46890	Q46890	Putative aldolase class 2 protein YgbL	ygbL	-0.518267	-0.161633	-2.31355	-0.764646	0.532089	-1.19915
Q46920	Q46920	NADPH-dependent 7-cyano-7-deazaguanine reductase	queF	-5.99312	-5.99312	-0.4832	-1.14962	1.38805	5.17671
Q46927	Q46927	tRNA threonylcarbamoyladenosine dehydratase	tcdA	-1.50725	-0.771147	-3.41183	-5.99312	0.556967	-3.56328
Q46939	Q46939	Probable acetyl-CoA acetyltransferase	yqeF	-0.951838	-0.804827	-4.28759	-4.50463	1.48265	-3.51778
Q46948	Q46948	Probable protein deglycase	yajL	-3.67384	-3.29182	-2.72914	-1.77017	0.834782	1.23317
Q47536	Q47536	Uncharacterized protein YaiP	yaiP	5.33302	5.27917	5.27745	5.21011	1.16325	-0.0623164
