# Supplementary material for: Spatiotemporal and direct capturing global substrates of lysine-modifying enzymes in living cells
Source: Nat Commun. 2024 Feb 17;15:1465. doi: 10.1038/s41467-024-45765-3 (PMC10874396; doi:10.1038/s41467-024-45765-3)
Supplement: Supplementary file 8 — Dataset 6 [file 41467_2024_45765_MOESM8_ESM.xlsx]

## Sheet: Data 6
Data 6. Substrate profiling by Tip60-C369o-NBAK
Protein IDs	Majority protein IDs	Protein names	Gene names	log2int (-UV1)	log2int (-UV2)	log2int (+UV1)	log2int (+UV2)	-Log T-test p-value	log2 (+UV/-UV)
Q9H0G5;A0A024QZ33;K7ERM9	Q9H0G5;A0A024QZ33	Nuclear speckle splicing regulatory protein 1	NSRP1;CCDC55	-1.46157	-3.429	1.11224	1.0499	0.774804	3.52636
A0A024R4E5;Q00341;Q00341-2;H0Y394;H7C0A4;C9JIZ1;H7BZC3;C9J5E5;C9JZI8;C9JHZ8;H7C2D1;C9JHS7;C9JES8;C9JK79;C9JT62;C9JHN6;C9JEJ8;C9JBS3;C9JQ82;C9JMQ6;C9J739;H7C3D0;C9JHS9	A0A024R4E5;Q00341;Q00341-2;H0Y394	Vigilin	HDLBP	3.68316	3.72464	3.41943	3.74058	0.268871	-0.123898
A0A024R4M0;P46781;B5MCT8;C9JM19	A0A024R4M0;P46781	40S ribosomal protein S9	RPS9	-2.67756	-2.16562	-7.55597	-0.280546	0.133863	-1.49667
A0A024RAC6;Q14241	A0A024RAC6;Q14241	Transcription elongation factor B polypeptide 3	TCEB3	-1.47565	-1.01548	0.882936	-0.504704	0.438624	1.43468
P46379-3;P46379;P46379-2;A0A0G2JK23;A0A024RCR6;P46379-5;P46379-4;A0A0G2JL47;X6REW1;A0A0G2JJM1;F6S6P2;F6U341;F6TC96;F6WML8;F6VEM6;F6X9W3;A0A1B0GX79;A0A0G2JJR8;F6XTU0;F6U1F2;F6UR09;H0Y710;H0Y4L1	P46379-3;P46379;P46379-2;A0A0G2JK23;A0A024RCR6;P46379-5;P46379-4;A0A0G2JL47;X6REW1;A0A0G2JJM1;F6S6P2	Large proline-rich protein BAG6	BAG6;BAT3	-0.52804	0.00973701	-0.890899	-0.315628	1.46032	-0.344112
A0A075B6T1;Q9C0C7-6;Q9C0C7-4;Q9C0C7-2;Q9C0C7-3;Q9C0C7;Q9C0C7-5	A0A075B6T1;Q9C0C7-6;Q9C0C7-4;Q9C0C7-2;Q9C0C7-3;Q9C0C7;Q9C0C7-5	Activating molecule in BECN1-regulated autophagy protein 1	AMBRA1	-4.02715	-3.95425	-7.55597	-2.74894	0.149026	-1.16176
A0A075B730;P58107	A0A075B730;P58107	Epiplakin	EPPK1	6.26325	6.02347	5.74201	6.07933	0.245675	-0.232687
A0A075B754;Q96QE3-2;Q96QE3	A0A075B754;Q96QE3-2;Q96QE3	ATPase family AAA domain-containing protein 5	ATAD5	-2.99559	-4.34229	-3.6517	-7.55597	0.429703	-1.93489
A0A075B7B5;B7ZM87;O75044;Q5VZB4;A0A286YEY3;P0DMP2;P0DJJ0;A0A075B7E6;G5EA48;Q7Z6B7-2;Q7Z6B7	A0A075B7B5;B7ZM87;O75044;Q5VZB4	SLIT-ROBO Rho GTPase-activating protein 2	SRGAP2	-1.2737	-1.50694	-7.55597	-1.67927	0.316466	-3.2273
A0A075B7D9;Q92804-2;Q92804;A0A075B7E4;A0A075B7F2;H3BPE7;P35637-2;P35637	A0A075B7D9;Q92804-2;Q92804;A0A075B7E4;A0A075B7F2	TATA-binding protein-associated factor 2N	TAF15	-1.09059	-0.314865	0.173961	0.215197	0.606756	0.897306
J3KPL8;A0A075B7G8;O00213;O00213-2;O00213-3;A0A087X0V7;O00213-4;O00213-6;O00213-5;A0A087WYH9;V9GYR7;V9GY97;Q92870-2;Q92870;H0YAJ5;G5E9Y1;Q92870-4	J3KPL8;A0A075B7G8;O00213;O00213-2;O00213-3;A0A087X0V7;O00213-4;O00213-6;O00213-5;A0A087WYH9;V9GYR7;V9GY97	Amyloid beta A4 precursor protein-binding family B member 1	APBB1	-2.88488	-3.71575	-7.55597	-1.87983	0.131704	-1.41759
B7WPH3;A0A0R4J2E1;A0A087WT21;Q9BXF3-3;Q9BXF3	B7WPH3;A0A0R4J2E1;A0A087WT21;Q9BXF3-3;Q9BXF3	Cat eye syndrome critical region protein 2	CECR2	-4.72798	-5.87792	-2.9291	-3.70077	1.21907	1.98802
P11940;P11940-2;A0A087WTT1;E7ERJ7;E7EQV3;H0YAR2;Q9H361;H0YAP2;H0YBN4;H0YB86;Q4VXU2;H0YAS6;H0YB75;E5RJB9;E5RH24;E5RGH3;Q4VXU2-2;H0YAS7;E5RHG7;H0YC10;E5RGC4;E5RFD8;Q96DU9-2;Q96DU9	P11940;P11940-2;A0A087WTT1;E7ERJ7;E7EQV3;H0YAR2;Q9H361	Polyadenylate-binding protein 1;Polyadenylate-binding protein;Polyadenylate-binding protein 3	PABPC1;PABPC3	3.07903	3.18763	3.79845	4.10032	1.12472	0.816058
A0A087WTV6;Q96C36;A0A087WZR9;J3KR12	A0A087WTV6;Q96C36;A0A087WZR9;J3KR12	Pyrroline-5-carboxylate reductase 2;Pyrroline-5-carboxylate reductase	PYCR2	-2.75199	-3.03233	-2.3822	-1.4617	0.45248	0.970208
A0A087WVR3;A0A087WTW0;Q96T88;Q96T88-2;A0A087WWG9	A0A087WVR3;A0A087WTW0;Q96T88;Q96T88-2;A0A087WWG9	E3 ubiquitin-protein ligase UHRF1	UHRF1	1.81413	1.95695	0.0298986	1.41072	0.507421	-1.16523
A0A087WU53;Q9H0U3;Q9H0U3-2	A0A087WU53;Q9H0U3	Magnesium transporter protein 1	MAGT1	-7.55597	-0.707466	-1.38104	-2.28204	0.181149	2.30017
A0A087WUB9;Q8WYA6-4;Q8WYA6;Q8WYA6-3;Q8WYA6-2;A2A2P1	A0A087WUB9;Q8WYA6-4;Q8WYA6;Q8WYA6-3;Q8WYA6-2	Beta-catenin-like protein 1	CTNNBL1	0.67695	0.355215	0.0667906	0.375937	0.282653	-0.294719
E9PL01;A0A087WUC6;E9PI68;Q15005;E9PRB9;H0YE04	E9PL01;A0A087WUC6;E9PI68;Q15005	Signal peptidase complex subunit 2	SPCS2	-1.54558	-4.84448	-1.71594	-1.19993	0.275941	1.7371
A0A087WUD7;Q8WU76-2;Q8WU76	A0A087WUD7;Q8WU76-2;Q8WU76	Sec1 family domain-containing protein 2	SCFD2	-0.738588	-0.55398	-0.90845	-3.85485	0.330433	-1.73537
A0A0G2JNN3;C9JMY0;A0A087WUE4;Q96PV6-1;Q96PV6;E7EWC7	A0A0G2JNN3;C9JMY0;A0A087WUE4;Q96PV6-1;Q96PV6	Leukocyte receptor cluster member 8	LENG8	1.92766	1.99267	1.388	1.60319	0.991347	-0.464571
A0A087WUT6;O60841	A0A087WUT6;O60841	Eukaryotic translation initiation factor 5B	EIF5B	4.72465	4.69047	4.42511	4.30079	1.08204	-0.344613
A0A087WUZ3;Q01082;Q01082-3;Q01082-2;F8W6C1;A4QPE4;P11277-3;P11277;P11277-2	A0A087WUZ3;Q01082;Q01082-3;Q01082-2	Spectrin beta chain, non-erythrocytic 1	SPTBN1	2.72171	2.38975	2.63699	2.38318	0.346049	-0.0456424
H7C123;H7C2C5;F8W7C6;A0A087WV22;X1WI28;P27635;Q96L21	H7C123;H7C2C5;F8W7C6;A0A087WV22;X1WI28;P27635;Q96L21	60S ribosomal protein L10;60S ribosomal protein L10-like	RPL10;RPL10L	-1.34122	-0.688311	-0.0871	-0.770628	0.26622	0.585902
A0A087WVC1;Q9BQ39	A0A087WVC1;Q9BQ39	ATP-dependent RNA helicase DDX50	DDX50	1.71188	1.61519	1.81445	2.07361	0.443856	0.280495
A0A087WVI0;Q8WTW3;E9PBL8	A0A087WVI0;Q8WTW3;E9PBL8	Conserved oligomeric Golgi complex subunit 1	COG1	-4.9491	-4.64811	-3.81351	-2.90616	0.878714	1.43877
A0A087WVQ6;Q00610-2;Q00610;J3KS13;K7EJJ5;J3KSQ2;J3KRF5;J3QL20;F5H5N6	A0A087WVQ6;Q00610-2;Q00610	Clathrin heavy chain;Clathrin heavy chain 1	CLTC	7.24995	7.28356	7.11841	7.24656	0.487541	-0.0842681
F8W7S5;A0A087WVV2;Q9P2E9-3;Q9P2E9;A0A087WU26	F8W7S5;A0A087WVV2;Q9P2E9-3;Q9P2E9	Ribosome-binding protein 1	RRBP1	-0.571333	-0.658529	-0.151265	-0.10033	1.04915	0.489133
A0A087WW06;Q96AY4	A0A087WW06;Q96AY4	Tetratricopeptide repeat protein 28	TTC28	-3.09706	-2.94632	-2.64236	-2.61211	1.01554	0.394454
A0A087WW66;Q99460-2;Q99460;H7BZR6;H7C378;C9J9M4	A0A087WW66;Q99460-2;Q99460	26S proteasome non-ATPase regulatory subunit 1	PSMD1	3.72229	3.66008	2.9697	3.08493	1.07272	-0.663873
A0A087WW77;Q15334	A0A087WW77;Q15334	Lethal(2) giant larvae protein homolog 1	LLGL1	1.39713	1.2979	0.830625	1.0806	0.573765	-0.391901
A0A087WWA3;Q4R9M9;O60333-2;O60333;O60333-4;O60333-3;A0A0U1RQL3	A0A087WWA3;Q4R9M9;O60333-2;O60333;O60333-4;O60333-3	Kinesin-like protein;Kinesin-like protein KIF1B	KIF1B;KIF1Bbeta	-0.402481	-0.707064	-1.67248	-0.470886	0.209678	-0.516911
A0A087WWA7;P54792-2;P54792;O14640-2;O14640	A0A087WWA7;P54792-2;P54792;O14640-2;O14640	Putative segment polarity protein dishevelled homolog DVL1P1;Segment polarity protein dishevelled homolog DVL-1	DVL1;DVL1P1	-7.55597	-3.46562	-2.3696	-3.72972	0.27377	2.46114
A0A3B3IU98;A0A0C4DGT3;A0A2R8Y7T6;A0A087WWK8;A0A3B3IRZ4;Q6DN90-2;Q6DN90;A0A2R8Y695	A0A3B3IU98;A0A0C4DGT3;A0A2R8Y7T6;A0A087WWK8;A0A3B3IRZ4;Q6DN90-2;Q6DN90;A0A2R8Y695	IQ motif and SEC7 domain-containing protein 1	IQSEC1	-4.51993	-4.64878	-2.32107	-3.56602	0.68047	1.64081
A0A087WWP4;Q96T37-4;Q96T37-2;Q96T37-3;Q96T37	A0A087WWP4;Q96T37-4;Q96T37-2;Q96T37-3;Q96T37	Putative RNA-binding protein 15	RBM15	4.40078	4.42053	4.50387	4.33782	0.0313029	0.0101886
A0A087WWS1;Q96FV9;R4GMN4;A0A087WY84;Q96FV9-2;R4GN58;J3KT14	A0A087WWS1;Q96FV9;R4GMN4;A0A087WY84;Q96FV9-2	THO complex subunit 1	THOC1	-0.187002	0.115511	1.10856	0.241629	0.358306	0.710838
A0A087WX29;Q13148;K7EJM5;A0A0A0N0M3;K7EN94;B1AKP7;G3V162;A0A087X260;A0A087WYY0;A0A087WXQ5;A0A087WV68;Q13148-4;A0A087WW61;A0A087WX67;A0A087WXV3	A0A087WX29;Q13148;K7EJM5;A0A0A0N0M3;K7EN94;B1AKP7;G3V162;A0A087X260;A0A087WYY0;A0A087WXQ5;A0A087WV68;Q13148-4	TAR DNA-binding protein 43	TARDBP;TDP43	-1.82445	-2.59111	-1.45934	-0.140244	0.391632	1.40799
A0A087WX41;P53675-2;P53675	A0A087WX41;P53675-2;P53675	Clathrin heavy chain 2	CLTCL1	-0.556301	-0.456074	-1.23648	-1.44704	0.931609	-0.835575
Q3V6T2;A0A2R8YG73;Q3V6T2-3;Q3V6T2-2;Q3V6T2-4;Q3V6T2-5;A0A087WXD9;A0A2R8YG52;A0A2R8YGU1;A0A2R8Y4X4;A0A2U3TZV9;A0A2R8Y4W8;A0A2R8Y7B1;A0A2R8YD81;A0A2R8Y6B2;A0A2R8Y820;A0A2R8YCU9	Q3V6T2;A0A2R8YG73;Q3V6T2-3;Q3V6T2-2;Q3V6T2-4;Q3V6T2-5;A0A087WXD9;A0A2R8YG52;A0A2R8YGU1;A0A2R8Y4X4;A0A2U3TZV9;A0A2R8Y4W8;A0A2R8Y7B1;A0A2R8YD81;A0A2R8Y6B2;A0A2R8Y820;A0A2R8YCU9	Girdin	CCDC88A	2.29667	2.24177	-7.55597	-7.55597	2.74997	-9.82519
B7Z879;A0A087WXL6;Q9H270;A0A0G2JS92;A0A087X2J4	B7Z879;A0A087WXL6;Q9H270	Vacuolar protein sorting-associated protein 11 homolog	VPS11	-1.47441	-1.56973	-1.35289	-0.465614	0.366315	0.61282
A0A087WXM6;J3QQT2;J3KRX5;A0A0A6YYL6;P18621;P18621-3;J3KRB3;A0A087WWH0;J3QS96;J3QLC8;A0A0A0MRF8;P18621-2;J3KSJ0;A0A087WY81	A0A087WXM6;J3QQT2;J3KRX5;A0A0A6YYL6;P18621;P18621-3;J3KRB3;A0A087WWH0;J3QS96;J3QLC8;A0A0A0MRF8;P18621-2	60S ribosomal protein L17	RPL17;RPL17-C18orf32	-7.55597	-2.14784	-0.673261	-1.13503	0.390419	3.94776
A0A087WYN9;Q7Z478	A0A087WYN9;Q7Z478	ATP-dependent RNA helicase DHX29	DHX29	2.06295	2.29591	2.07633	2.04148	0.272925	-0.12053
A0A087WYV6;A0A087WZU5;O43657	A0A087WYV6;A0A087WZU5;O43657	Tetraspanin-6	TSPAN6	-1.31038	-1.19465	-2.00456	-1.61652	0.817156	-0.558024
A0A087WYV8;P35556;D6RJI3;P35556-2;E9PHW4;P35555;F6U495	A0A087WYV8;P35556;D6RJI3;P35556-2	Fibrillin-2	FBN2	0.71525	0.331087	-0.32499	-0.221983	0.723755	-0.796655
A0A087WZ13;E9PAU2;Q8IY67-2;Q8IY67;K7EKR9;Q8IY67-3	A0A087WZ13;E9PAU2;Q8IY67-2;Q8IY67	Ribonucleoprotein PTB-binding 1	RAVER1	0.195478	0.268559	0.399013	0.872919	0.532841	0.403947
A0A087WZ40;Q14244-5;Q14244-3;Q14244-2;Q14244-6;Q14244-4;Q14244;Q14244-7	A0A087WZ40;Q14244-5;Q14244-3;Q14244-2;Q14244-6;Q14244-4;Q14244;Q14244-7	Ensconsin	MAP7	-3.04744	-2.68735	-2.26351	-2.26219	0.736051	0.604544
A0A087X2E5;A0A087WZN1;O43837-2;O43837;O43837-3	A0A087X2E5;A0A087WZN1;O43837-2;O43837;O43837-3	Isocitrate dehydrogenase [NAD] subunit, mitochondrial;Isocitrate dehydrogenase [NAD] subunit beta, mitochondrial	IDH3B	-7.55597	-7.55597	-2.07962	-2.05966	2.93612	5.48633
A0A087X0D5;P09668	A0A087X0D5;P09668	Pro-cathepsin H;Cathepsin H mini chain;Cathepsin H;Cathepsin H heavy chain;Cathepsin H light chain	CTSH	-5.99533	-7.55597	-1.77659	-1.2253	0.900372	5.27471
A0A087X0H9;Q5T8P6-3;Q5T8P6-2;Q5T8P6;Q5T8P6-5;Q5T8P6-4;Q5T8P6-6;E2PSN0	A0A087X0H9;Q5T8P6-3;Q5T8P6-2;Q5T8P6;Q5T8P6-5;Q5T8P6-4	RNA-binding protein 26	RBM26	0.708508	1.02941	1.29168	0.846857	0.159185	0.20031
A0A087X0K9;G5E9E7;G3V1L9;Q07157-2;Q07157;H0YLT6;H0YKB1	A0A087X0K9;G5E9E7;G3V1L9;Q07157-2;Q07157	Tight junction protein ZO-1	TJP1	0.331257	-0.169399	-0.590962	0.466633	0.0533672	-0.143094
Q9BWU0;A0A087X0M4;A0A087WWF4	Q9BWU0;A0A087X0M4	Kanadaptin	SLC4A1AP	-0.916002	-2.16451	-1.04475	-1.35024	0.221969	0.342761
F5H6S1;O15550;A0A087X0R0;F8W8R6;F5H5V6;F5H8B4;A0A087X0Y2;F5GWV3;A0A087X2I9;F5H3N7;H0Y6I7;A0A087WUN6;A0A096LPD8;A0A087X248;H0Y5J3;O14607-3;O14607-5;O14607-4;O14607-2;O14607	F5H6S1;O15550;A0A087X0R0;F8W8R6;F5H5V6;F5H8B4;A0A087X0Y2;F5GWV3;A0A087X2I9;F5H3N7;H0Y6I7;A0A087WUN6;A0A096LPD8;A0A087X248;H0Y5J3;O14607-3;O14607-5;O14607-4;O14607-2;O14607	Lysine-specific demethylase 6A;Histone demethylase UTY	KDM6A;UTY	-1.92065	-3.01458	-4.13895	-3.59247	0.471392	-1.39809
A0A0G2JN29;A0A087X117;Q15155;A0A0G2JP90;A0A087WW46;H3BUC9;H3BPS9;I3L0Q6;H3BTW1	A0A0G2JN29;A0A087X117;Q15155;A0A0G2JP90;A0A087WW46	Nodal modulator 1	NOMO1	-1.76113	-3.11439	-1.55051	-3.17446	0.169492	0.0752759
A0A087X1H5;Q15057;H7C3K3;C9J8L1;A0A0U1RQT1	A0A087X1H5;Q15057;H7C3K3	Arf-GAP with coiled-coil, ANK repeat and PH domain-containing protein 2	ACAP2	-2.13308	-2.56008	-3.01909	-2.96698	0.646038	-0.646457
A0A087X1S3	A0A087X1S3		HUWE1	-1.78181	-2.14718	-7.55597	-1.90461	0.278413	-2.76579
A0A087X208;O00468-2;O00468-6;O00468-3;O00468-5;O00468-4;O00468-7;O00468	A0A087X208;O00468-2;O00468-6;O00468-3;O00468-5;O00468-4;O00468-7;O00468	Agrin;Agrin N-terminal 110 kDa subunit;Agrin C-terminal 110 kDa subunit;Agrin C-terminal 90 kDa fragment;Agrin C-terminal 22 kDa fragment	AGRN	-3.57829	-3.37713	-7.55597	-3.96226	0.390386	-2.2814
A0A087X256;Q2M389;Q2M389-2;F8W1W1	A0A087X256;Q2M389;Q2M389-2	WASH complex subunit 7	KIAA1033	-1.5665	-0.0618382	0.0619326	-0.193569	0.258543	0.748351
E9PDU5;A0A087X295;Q9NNW5;E9PBK6;Q6PKC6;V9GZ65;C9JFP6;V9GYU1;C9K020	E9PDU5;A0A087X295;Q9NNW5;E9PBK6	WD repeat-containing protein 6	WDR6	1.36191	0.176416	0.280974	1.71766	0.0509154	0.23015
A0A087X2D0;P84103-2;P84103;A0A0B4J1Z1;C9JAB2;Q16629-3;Q16629-2;Q16629-4;Q16629	A0A087X2D0;P84103-2;P84103;A0A0B4J1Z1;C9JAB2;Q16629-3;Q16629-2;Q16629-4;Q16629	Serine/arginine-rich splicing factor 3;Serine/arginine-rich splicing factor 7	SRSF3;SRSF7	-3.187	-3.84546	-2.26103	-1.14279	0.537804	1.81432
A0A087X2D8;O60271-4;O60271-2;O60271;O60271-9;O60271-5;O60271-3;E9PFH7;A0A087WYG2;Q9UPT6;D6RHI8;H0YBS5;Q9UPT6-2	A0A087X2D8;O60271-4;O60271-2;O60271;O60271-9;O60271-5;O60271-3	C-Jun-amino-terminal kinase-interacting protein 4	SPAG9	0.873156	0.232647	0.11176	0.543007	0.127023	-0.225518
U3KQC1;K7EIR0;A0A0A0MQU0;Q9BV38;K7EML4	U3KQC1;K7EIR0;A0A0A0MQU0;Q9BV38;K7EML4	WD repeat-containing protein 18	WDR18	-7.55597	-7.55597	-4.30299	-1.97061	0.784481	4.41917
A0A0A0MR02;P45880-2;P45880;P45880-1;Q5JSD2;Q5JSD1;A2A3S1	A0A0A0MR02;P45880-2;P45880;P45880-1;Q5JSD2;Q5JSD1	Voltage-dependent anion-selective channel protein 2	VDAC2	1.01523	1.31388	2.36973	2.03526	0.724789	1.03794
Q5T093;Q5T092;A0A0A0MR06;Q5T091;O15258	Q5T093;Q5T092;A0A0A0MR06;Q5T091;O15258	Protein RER1	RER1	0.569351	0.43778	0.0875254	0.206091	0.668256	-0.356758
A0A0A0MRA5;B7Z4B8;Q9BUJ2-4;Q9BUJ2-2;Q9BUJ2;Q9BUJ2-3;M0R3F1;M0QYZ0;M0R203;M0QZV6;M0R0K8;M0QYI8;Q9BUJ2-5;M0QYM5	A0A0A0MRA5;B7Z4B8;Q9BUJ2-4;Q9BUJ2-2;Q9BUJ2;Q9BUJ2-3;M0R3F1	Heterogeneous nuclear ribonucleoprotein U-like protein 1	HNRNPUL1	4.27172	4.00502	3.68383	3.99562	0.309969	-0.29865
A0A0A0MRF9;P16885	A0A0A0MRF9;P16885	Phosphoinositide phospholipase C;1-phosphatidylinositol 4,5-bisphosphate phosphodiesterase gamma-2	PLCG2	-0.146498	-3.02844	-2.55977	-3.56242	0.442048	-1.47363
A0A0A0MRH6;Q5JRA6-4;Q5JRA6-2;Q5JRA6	A0A0A0MRH6;Q5JRA6-4;Q5JRA6-2;Q5JRA6	Melanoma inhibitory activity protein 3	MIA3	-1.47064	-4.18861	-7.55597	-1.45947	0.114418	-1.6781
A0A0A0MRJ1;H0Y5V1;A0A0A0MRJ0;Q5VT25-3;Q5VT25-4;Q5VT25-5;Q5VT25;Q5VT25-2;Q5VT25-6;H0Y6R0;H0Y6V3;H0Y7V8	A0A0A0MRJ1;H0Y5V1;A0A0A0MRJ0;Q5VT25-3;Q5VT25-4;Q5VT25-5;Q5VT25;Q5VT25-2;Q5VT25-6;H0Y6R0;H0Y6V3;H0Y7V8	Non-specific serine/threonine protein kinase;Serine/threonine-protein kinase MRCK alpha	CDC42BPA	3.04286	3.4479	2.39553	1.25322	0.498388	-1.42101
A0A0A0MRM8;Q9UM54-5;Q9UM54-2;Q9UM54-6;A0A0D9SGC1;E7EW20;Q9UM54-4;Q9UM54-1;Q9UM54;Q5JVM0	A0A0A0MRM8;Q9UM54-5;Q9UM54-2;Q9UM54-6;A0A0D9SGC1;E7EW20;Q9UM54-4;Q9UM54-1;Q9UM54	Unconventional myosin-VI	MYO6	4.14284	4.15649	3.82166	3.86805	1.46646	-0.304811
A0A0A0MRM9;Q14978;Q14978-3;Q14978-2	A0A0A0MRM9;Q14978;Q14978-3;Q14978-2	Nucleolar and coiled-body phosphoprotein 1	NOLC1	-2.32985	-2.20773	-1.87132	-2.32952	0.177002	0.168374
A0A0A0MRP6;P28370-2	A0A0A0MRP6;P28370-2	Probable global transcription activator SNF2L1	SMARCA1	-3.45344	-2.94946	-7.55597	-4.23748	0.513805	-2.69527
A0A0A0MS07;A0A0A0MS08;P01857;A0A286YEY4;A0A286YFJ8;A0A286YES1;P01859;P01861;P01860	A0A0A0MS07;A0A0A0MS08;P01857	Ig gamma-1 chain C region	IGHG1	-7.55597	-7.55597	-0.0953684	0.78396	1.45109	7.90027
A0A0A0MS45;J3KNI1;Q9H9E3;Q9H9E3-2;Q9H9E3-3;J3QLW1;E9PRT5;H3BSD2;H3BQB2;H3BMV9	A0A0A0MS45;J3KNI1;Q9H9E3;Q9H9E3-2;Q9H9E3-3	Conserved oligomeric Golgi complex subunit 4	COG4	-2.96321	-1.8646	-2.55595	-1.70798	0.574685	0.281945
A0A0A0MS59;A0A0C4DFX4;Q6ZRS2-3;Q6ZRS2-2;Q6ZRS2;A0A087X0E3	A0A0A0MS59;A0A0C4DFX4;Q6ZRS2-3;Q6ZRS2-2;Q6ZRS2	Helicase SRCAP	SRCAP	0.221876	-1.21102	-3.37198	-1.74513	0.391395	-2.06398
A0A0A0MS90;Q9UIS9-4;Q9UIS9-11;Q9UIS9-8;Q9UIS9-7;Q9UIS9-6;Q9UIS9-5;Q9UIS9-10;Q9UIS9-2;Q9UIS9;Q9UIS9-9;Q9UIS9-12;K7EN65;K7EMA9;K7EPZ6	A0A0A0MS90;Q9UIS9-4;Q9UIS9-11;Q9UIS9-8;Q9UIS9-7;Q9UIS9-6;Q9UIS9-5;Q9UIS9-10;Q9UIS9-2;Q9UIS9;Q9UIS9-9;Q9UIS9-12;K7EN65;K7EMA9;K7EPZ6	Methyl-CpG-binding domain protein 1	MBD1	-3.29952	-2.97656	-4.67578	-2.69884	0.202898	-0.549272
A0A0A0MSA7;A0A0U1RQK7;O43432-4;O43432;O43432-3;Q68DC6;O43439-2;O43439-5;O43439;O43439-4	A0A0A0MSA7;A0A0U1RQK7;O43432-4;O43432;O43432-3	Eukaryotic translation initiation factor 4 gamma 3	EIF4G3	-1.01628	-1.24463	-1.22665	-1.3118	0.518194	-0.138773
Q06830;A0A0A0MSI0;A0A0A0MRQ5	Q06830;A0A0A0MSI0;A0A0A0MRQ5	Peroxiredoxin-1	PRDX1	-0.173065	0.31567	2.69401	2.13054	0.851601	2.34097
O00471;A0A0A0MSI8;F8W9B8	O00471;A0A0A0MSI8;F8W9B8	Exocyst complex component 5	EXOC5	-1.33666	-1.24239	-2.08796	-1.66905	0.766491	-0.588979
A0A0A0MSJ2;E7EU13;Q96P48-5;Q96P48-7;Q96P48-2;Q96P48-4;Q96P48-1;Q96P48-3;Q96P48;H0YGD1;F5GWQ2	A0A0A0MSJ2;E7EU13;Q96P48-5;Q96P48-7;Q96P48-2;Q96P48-4;Q96P48-1;Q96P48-3;Q96P48;H0YGD1;F5GWQ2	Arf-GAP with Rho-GAP domain, ANK repeat and PH domain-containing protein 1	ARAP1	-2.24857	-1.69923	-7.55597	-1.97888	0.33116	-2.79352
A0A0A0MSJ9;Q15283-2;Q15283;D6RBA9	A0A0A0MSJ9;Q15283-2;Q15283	Ras GTPase-activating protein 2	RASA2	0.686493	0.30485	-0.446012	-1.31401	0.953175	-1.37568
A0A0A0MSK4;A0A0A0MRC4;Q86YR5-4;Q86YR5;A0A087WVF5;Q86YR5-3;Q86YR5-2	A0A0A0MSK4;A0A0A0MRC4;Q86YR5-4;Q86YR5;A0A087WVF5;Q86YR5-3	G-protein-signaling modulator 1	GPSM1	0.168539	-0.388065	-0.263278	0.37859	0.0827261	0.167419
A0A0A0MSK6;Q13017-2;Q13017	A0A0A0MSK6;Q13017-2;Q13017	Rho GTPase-activating protein 5	ARHGAP5	-2.62251	-3.20876	-2.85164	-3.35839	0.880366	-0.189378
A0A0A0MSQ0;P13797-3;P13797-2;P13797;U3KQI3;H7C4N2	A0A0A0MSQ0;P13797-3;P13797-2;P13797	Plastin-3	PLS3	0.562407	0.584324	1.61265	1.42941	1.1634	0.947662
A0A0A0MSQ9;Q86VX9-2;Q86VX9-4;Q86VX9-5;Q86VX9;Q86VX9-3	A0A0A0MSQ9;Q86VX9-2;Q86VX9-4;Q86VX9-5;Q86VX9;Q86VX9-3	Vacuolar fusion protein MON1 homolog A	MON1A	-3.58858	-4.73431	-5.04929	-3.94874	0.089309	-0.337573
C9JP03;Q5T6P2;C9JD09;C9JUW9;X6RDJ2;Q5T6P1;X6RGK9;A0A0C4DFN6;A0A0A0MSS3;Q8ND83-2;Q8ND83-4;Q8ND83;B7Z326	C9JP03;Q5T6P2;C9JD09;C9JUW9;X6RDJ2;Q5T6P1;X6RGK9;A0A0C4DFN6;A0A0A0MSS3;Q8ND83-2;Q8ND83-4;Q8ND83;B7Z326	SLAIN motif-containing protein 1	SLAIN1	0.542162	0.273682	-0.0900507	-7.55597	0.348037	-4.23093
Q9Y6M7-7;E9PFN4;C9JRP1;A0A0A0MST8;Q9Y6M7-11;Q9Y6M7-6;Q9Y6M7-8;Q9Y6M7;Q9Y6M7-12;Q9Y6M7-13;Q9Y6M7-9;Q9Y6M7-14;Q9Y6M7-2;Q9Y6M7-3;Q9Y6M7-4;Q9Y6M7-10;Q9Y6M7-5;H7C3C4	Q9Y6M7-7;E9PFN4;C9JRP1;A0A0A0MST8;Q9Y6M7-11;Q9Y6M7-6;Q9Y6M7-8;Q9Y6M7;Q9Y6M7-12;Q9Y6M7-13;Q9Y6M7-9;Q9Y6M7-14;Q9Y6M7-2;Q9Y6M7-3;Q9Y6M7-4;Q9Y6M7-10;Q9Y6M7-5;H7C3C4	Sodium bicarbonate cotransporter 3;Anion exchange protein	SLC4A7	-3.32971	-3.71892	-3.44295	-3.85656	1.20962	-0.125436
A0A0A0MSY9;Q92800-5;Q92800-4;Q92800-3;Q92800;Q92800-2	A0A0A0MSY9;Q92800-5;Q92800-4;Q92800-3;Q92800;Q92800-2	Histone-lysine N-methyltransferase EZH1	EZH1	-1.46402	-1.14622	-0.970607	-1.12837	0.321508	0.255633
A0A0A0MT33;Q9UPN6;Q9UPN6-2	A0A0A0MT33;Q9UPN6;Q9UPN6-2	Protein SCAF8	SCAF8	-0.55373	-0.406878	-0.531346	0.387758	0.316888	0.40851
P51532;P51532-2;A0A0A0MT49;P51532-4;Q9HBD4;P51532-3;A0A2R8Y4P4;A0A2R8Y7S2;P51532-5;A0A2R8YGG3;A0A2R8YG32;A0A2R8Y440;A0A2R8Y7F3;A0A2R8Y526;A0A2R8Y6V2;A0A2R8Y4C5;A0A2R8YF58;A0A2R8Y7Y7;A0A2R8YF80;A0A2R8Y6N0;A0A2R8YDA1;A0A2R8YGP5;A0A2R8Y523;A0A2R8Y5K3;A0A2R8YCY3;K7EP28;A0A2R8YFK5;K7EQF0;A0A2R8Y4R6;A0A2R8YFV8;A0A2R8Y7R0;A0A0U1RRG6;A0A0U1RRF5;A0A2R8Y583;B4DNT1;A0A0U1RRF8;A0A0A0MSS5;F6UH26;A0A0U1RQU0;A0…	P51532;P51532-2;A0A0A0MT49;P51532-4;Q9HBD4;P51532-3;A0A2R8Y4P4;A0A2R8Y7S2;P51532-5;A0A2R8YGG3;A0A2R8YG32;A0A2R8Y440;A0A2R8Y7F3;A0A2R8Y526;A0A2R8Y6V2;A0A2R8Y4C5;A0A2R8YF58;A0A2R8Y7Y7;A0A2R8YF80;A0A2R8Y6N0;A0A2R8YDA1;A0A2R8YGP5;A0A2R8Y523	Transcription activator BRG1	SMARCA4	3.58229	3.59546	2.86608	3.36284	0.522773	-0.474415
A0A0A0MT60;Q5T1M5;Q5T1M5-2;X6RKW4;Q5T1M5-3	A0A0A0MT60;Q5T1M5;Q5T1M5-2	Peptidyl-prolyl cis-trans isomerase;FK506-binding protein 15	FKBP15	-3.11845	-2.4476	-2.86724	-3.70124	0.203495	-0.501216
A0A0A0MTB8;Q8NI36	A0A0A0MTB8;Q8NI36	WD repeat-containing protein 36	WDR36	3.45964	3.10962	2.39901	3.47921	0.146631	-0.345521
E9PMS6;A0A0A0MTE2;E9PMT2;F8WD26;J3KP06;Q8WWI1-3;Q8WWI1-5;Q8WWI1-4;Q8WWI1-2;Q8WWI1;E9PMP7;H0Y424	E9PMS6;A0A0A0MTE2;E9PMT2;F8WD26;J3KP06;Q8WWI1-3;Q8WWI1-5;Q8WWI1-4;Q8WWI1-2;Q8WWI1;E9PMP7;H0Y424	LIM domain only protein 7	LMO7	-2.47252	-1.84628	-2.08542	-2.70306	0.113424	-0.234842
B7ZL25;A0A140TA45;A0A140TA40;A0A0A0MTG1;B4E0K6;A0A140T8Y0;A0A0G2JIA5;A0A140TA36;A0A140TA35;A0A0G2JL52;Q5ST30;Q5ST30-4;Q5ST30-3;B7ZCJ6;Q5ST30-2;A2ABL6	B7ZL25;A0A140TA45;A0A140TA40;A0A0A0MTG1;B4E0K6;A0A140T8Y0;A0A0G2JIA5;A0A140TA36;A0A140TA35;A0A0G2JL52;Q5ST30;Q5ST30-4;Q5ST30-3;B7ZCJ6	Valine--tRNA ligase, mitochondrial	VARS2	1.92363	1.58257	1.5068	1.3427	0.775799	-0.328352
A0A0A0MTG6;Q12770-4;Q12770-2;Q12770	A0A0A0MTG6;Q12770-4;Q12770-2;Q12770	Sterol regulatory element-binding protein cleavage-activating protein	SCAP	-2.88185	-2.69939	-4.5339	-3.38787	0.604448	-1.17026
A0A0A0MTH9;O14981;O14981-2	A0A0A0MTH9;O14981	TATA-binding protein-associated factor 172	BTAF1	-1.2544	-1.12005	-2.4212	-1.48285	0.511328	-0.764796
A0A0A0MTI1;Q15392-2;Q15392;H7C4B7	A0A0A0MTI1;Q15392-2;Q15392	Delta(24)-sterol reductase	DHCR24	1.07803	1.42952	0.924695	0.860226	0.478198	-0.361312
A0A0A0MTJ1;Q14318-3;Q14318;Q14318-2;U3KQI1;U3KQ64	A0A0A0MTJ1;Q14318-3;Q14318;Q14318-2;U3KQI1;U3KQ64	Peptidyl-prolyl cis-trans isomerase FKBP8	FKBP8	-7.55597	-7.55597	-3.17503	-1.73998	1.05056	5.09847
A0A0A0MTN0;Q13617;Q13617-2;Q5T2B5;Q5T2B7	A0A0A0MTN0;Q13617;Q13617-2;Q5T2B5	Cullin-2	CUL2	2.55245	2.46301	2.18924	2.14683	1.35662	-0.339694
A0A0A0MTP7;F8VXG7;Q99590-2;Q99590	A0A0A0MTP7;F8VXG7;Q99590-2;Q99590	Protein SCAF11	SCAF11	-3.42932	-4.46925	-3.05504	-2.29195	0.407133	1.27579
Q96HJ9-2;A0A0A6YYJ8;Q9Y383-3;Q9Y383-2;Q9Y383;B8ZZ09;B8ZZ10;A8MYV2;Q9NQ29-2;Q9NQ29-3;Q9NQ29	Q96HJ9-2;A0A0A6YYJ8;Q9Y383-3;Q9Y383-2;Q9Y383	Putative RNA-binding protein Luc7-like 2	LUC7L2	-3.21724	-2.68715	-1.69235	-1.32636	1.44173	1.44284
A0A0A6YYL4;P57737-4;P57737;P57737-3;P57737-2;I3L167;E7EP81;I3L442;I3L351;I3L212;I3L426	A0A0A6YYL4;P57737-4;P57737;P57737-3;P57737-2;I3L167;E7EP81	Coronin;Coronin-7	CORO7-PAM16;CORO7	0.88312	0.578911	0.515412	-0.157499	0.687871	-0.552059
A0A0B4J1R2;Q9H6R3;Q9H6R3-2	A0A0B4J1R2;Q9H6R3;Q9H6R3-2	Acyl-CoA synthetase short-chain family member 3, mitochondrial	ACSS3	-2.32034	-2.92997	-7.55597	-4.40228	0.487472	-3.35397
A0A0B4J1R6;P29401;P29401-2;E9PFF2	A0A0B4J1R6;P29401;P29401-2	Transketolase	TKT	-7.55597	-1.10587	-1.18231	-0.934635	0.316142	3.27245
E9PL47;F8W860;A0A0B4J1S8;Q9UBF8-3;Q9UBF8-2;Q9UBF8	E9PL47;F8W860;A0A0B4J1S8;Q9UBF8-3;Q9UBF8-2;Q9UBF8	Phosphatidylinositol 4-kinase beta	PI4KB	-1.73467	-1.74333	-2.67368	-1.39452	0.13881	-0.295102
A0A0B4J1V9;Q9NRZ9-3;Q9NRZ9-2;Q9NRZ9;A0A087WSW7;F6XU50;Q9NRZ9-6;Q9NRZ9-5;Q9NRZ9-4;Q9NW36;B1ALG6;Q9NRZ9-8;Q9NRZ9-7;Q9NRZ9-9	A0A0B4J1V9;Q9NRZ9-3;Q9NRZ9-2;Q9NRZ9;A0A087WSW7;F6XU50;Q9NRZ9-6;Q9NRZ9-5;Q9NRZ9-4	Lymphoid-specific helicase	HELLS	1.81265	1.73719	0.239818	1.30887	0.480516	-1.00058
F5GY88;A0A0B4J1W0;O75448-2;O75448;F5H5K2;B4DDR8;E9PFL1;H0YEG1;J3KTL3;J3KSU0;F5H2D6	F5GY88;A0A0B4J1W0;O75448-2;O75448;F5H5K2;B4DDR8	Mediator of RNA polymerase II transcription subunit 24	MED24	-0.362148	0.135969	-0.520509	0.0630779	0.647089	-0.115626
E9PNF5;A0A0B4J216;Q6IA69-2;Q6IA69	E9PNF5;A0A0B4J216;Q6IA69-2;Q6IA69	Glutamine-dependent NAD(+) synthetase	NADSYN1	-2.93563	-2.76773	-4.39224	-3.17523	0.48633	-0.93205
A0A0C4DFM2;Q6ZN55;Q6ZN55-2	A0A0C4DFM2;Q6ZN55;Q6ZN55-2	Zinc finger protein 574	ZNF574	0.0944824	0.238737	0.146726	-0.127569	0.22901	-0.157032
A0A0C4DFP4;Q96IV0-2;Q96IV0;Q96IV0-3;Q96IV0-5;H0Y2P2;C9JU75;Q96IV0-4	A0A0C4DFP4;Q96IV0-2;Q96IV0;Q96IV0-3;Q96IV0-5;H0Y2P2	Peptide-N(4)-(N-acetyl-beta-glucosaminyl)asparagine amidase	NGLY1	-1.12154	-1.69444	-0.928636	-3.57797	0.247971	-0.845311
Q12959-2;Q12959-7;A0A0C4DFT3;Q12959;Q12959-4;Q12959-6;Q12959-3;Q12959-5;Q12959-9;Q12959-8;E7EQD7;B4E2H8;E9PIW2;F2Z2L0;F8VYC1;C9JUA9;A0A3B3ITF1;C9JN61;B7Z2T4;B5MCC5;H7C166;A8MUT6;Q5JUW8;C9J110;E9PN83;A0A3B3ISW2;C9JCP6;C9IYP1;Q15700-2;Q15700-3;Q15700-5;Q92796;Q92796-2;Q15700;Q92796-3;Q15700-4;H7C325	Q12959-2;Q12959-7;A0A0C4DFT3;Q12959;Q12959-4;Q12959-6;Q12959-3;Q12959-5;Q12959-9;Q12959-8;E7EQD7	Disks large homolog 1	DLG1	-1.81444	-2.36578	-1.00465	-3.03574	0.0268606	0.0699096
C9J9K3;A0A0C4DG17;P08865;F8WD59	C9J9K3;A0A0C4DG17;P08865;F8WD59	40S ribosomal protein SA	RPSA	-1.98438	-1.69132	-1.06341	-0.500971	1.09266	1.05566
A0A0C4DG89;Q7L014;D6RJA6;H0Y9U3	A0A0C4DG89;Q7L014	Probable ATP-dependent RNA helicase DDX46	DDX46	3.5752	3.68457	3.49192	3.29731	0.437523	-0.235266
A0A0C4DGA6;Q14527-2;Q14527;H7C5K0	A0A0C4DGA6;Q14527-2;Q14527;H7C5K0	Helicase-like transcription factor	HLTF	-1.98516	-3.06192	-2.71806	-2.87279	0.179948	-0.271886
A0A0C4DGH0;Q5ZPR3-3;Q5ZPR3-4;Q5ZPR3;H0YLT8;H0YN85;H0YK40;H0YK59;H0YL10;Q5ZPR3-2	A0A0C4DGH0;Q5ZPR3-3;Q5ZPR3-4;Q5ZPR3;H0YLT8;H0YN85;H0YK40;H0YK59;H0YL10;Q5ZPR3-2	CD276 antigen	CD276	-1.96417	-1.53486	-4.17826	-1.85932	0.390013	-1.26928
J3QRU8;A0A0C4DGN6;Q9Y2X7;Q9Y2X7-3;K7EN79;J3QL89;J3QLH1;Q9Y2X7-2	J3QRU8;A0A0C4DGN6;Q9Y2X7;Q9Y2X7-3	ARF GTPase-activating protein GIT1	GIT1	-2.43567	-7.55597	-0.299003	-1.60711	0.5521	4.04276
A0A0C4DH01;Q9NVU0-5;Q9NVU0-4;Q9NVU0;Q9NVU0-3;Q9NVU0-2;H3BM46;H3BRY1;H3BMR4	A0A0C4DH01;Q9NVU0-5;Q9NVU0-4;Q9NVU0;Q9NVU0-3;Q9NVU0-2	DNA-directed RNA polymerase III subunit RPC5	POLR3E	0.0970402	0.139284	-0.509015	-0.986856	0.731209	-0.866098
A0A0D9SEI0;Q9P0P8	A0A0D9SEI0;Q9P0P8	Uncharacterized protein C6orf203	C6orf203	-7.55597	-7.55597	-4.2754	-2.89325	0.959891	3.97165
P21127;P21127-8;A0A0D9SER5;A0A0D9SEI3;Q5QPR3;Q9UQ88-3;P21127-2;Q9UQ88-2;P21127-3;A0A0D9SEN2;Q9UQ88;Q9UQ88-4;P21127-6;P21127-12;P21127-10;Q5QPR4;P21127-5;P21127-4;P21127-9;Q9UQ88-10;Q9UQ88-5;Q9UQ88-9;Q9UQ88-8;Q13882;E9PFJ2;E7ESP2;J3KS35;A0A087X1I0;A0A087WYI9;Q5QPQ9	P21127;P21127-8;A0A0D9SER5;A0A0D9SEI3;Q5QPR3;Q9UQ88-3;P21127-2;Q9UQ88-2;P21127-3;A0A0D9SEN2;Q9UQ88;Q9UQ88-4;P21127-6;P21127-12;P21127-10;Q5QPR4;P21127-5;P21127-4;P21127-9;Q9UQ88-10;Q9UQ88-5;Q9UQ88-9	Cyclin-dependent kinase 11B;Cyclin-dependent kinase 11A	CDK11B;CDK11A	1.47592	1.86533	1.36408	1.04792	0.383595	-0.464623
A0A0D9SEJ5;F5GY05;Q96EK7;Q96EK7-2;Q96EK7-3	A0A0D9SEJ5;F5GY05;Q96EK7;Q96EK7-2	Constitutive coactivator of peroxisome proliferator-activated receptor gamma	FAM120B	-2.37412	-2.31761	-1.54707	-0.302473	0.598488	1.42109
A0A0D9SEU5;R4GMX8;Q6VN20-3;Q6VN20;R4GNA3;R4GN91;Q6VN20-2;R4GMX7	A0A0D9SEU5;R4GMX8;Q6VN20-3;Q6VN20;R4GNA3;R4GN91;Q6VN20-2	Ran-binding protein 10	RANBP10	-2.20285	-1.91693	-3.34879	-2.22318	0.476578	-0.726096
A0A0D9SEY1;O95819-3;G5E948;O95819-2;O95819-4;O95819-5;G3XAA2;A0A0D9SG62;C9J840;H7C3Z6;C9J338;I3L2I2;E7ETN6;F6V107;C9JYB8;A2RUB6-3;Q9NRD5;Q9NRD5-2;A2RUB6	A0A0D9SEY1;O95819-3;G5E948;O95819-2;O95819-4;O95819-5;G3XAA2;A0A0D9SG62;C9J840		MAP4K4	-2.58339	-2.81438	-2.78185	-2.90732	0.655258	-0.145699
A0A0D9SFB3;A0A0D9SF53;A0A0D9SG12;A0A2R8YFS5;A0A2R8YF78;A0A2R8Y4A4;O00571;A0A2R8Y645;A0A2R8Y5G6;A0A2U3TZJ9;O00571-2;A0A2R8YFR4;F6S8Q4;A0A2R8YDH3;A0A2R8YDT5;A0A2R8Y7T2;O15523;O15523-2;A0A0J9YVQ7;A0A2R8Y650;A0A087WVZ1;O15523-3;A0A2R8YCU0;C9J081;C9J8G5;A0A087WX09;Q9NQI0;A0A2R8Y4D2;D6RCM4;Q9NQI0-4;Q9NQI0-2;Q9NQI0-3;H0Y960;A0A2R8Y770	A0A0D9SFB3;A0A0D9SF53;A0A0D9SG12;A0A2R8YFS5;A0A2R8YF78;A0A2R8Y4A4;O00571;A0A2R8Y645;A0A2R8Y5G6;A0A2U3TZJ9;O00571-2;A0A2R8YFR4;F6S8Q4;A0A2R8YDH3;A0A2R8YDT5;A0A2R8Y7T2;O15523;O15523-2	ATP-dependent RNA helicase DDX3X;ATP-dependent RNA helicase DDX3Y	DDX3X;DDX3Y	7.22517	7.28348	6.8434	7.14125	0.56389	-0.262
E7EXA6;A0A0D9SF58;Q8WVB6;Q8WVB6-2;Q8WVB6-3;F8WCC1;H0Y7D3	E7EXA6;A0A0D9SF58;Q8WVB6;Q8WVB6-2;Q8WVB6-3	Chromosome transmission fidelity protein 18 homolog	CHTF18	0.413519	-0.527624	-0.365565	-0.221273	0.131645	-0.236367
A0A0D9SFB1;A0A0U1RQP1;A0A0D9SFE4;Q05193-5;Q05193-3;Q05193-2;Q05193;A0A1B0GU67	A0A0D9SFB1;A0A0U1RQP1;A0A0D9SFE4;Q05193-5;Q05193-3;Q05193-2;Q05193;A0A1B0GU67	Dynamin-1	DNM1	-2.25602	-2.61243	-2.29729	-7.55597	0.305671	-2.49241
A0A0D9SFK2;Q92614-3;Q92614-4;Q92614;Q92614-2;Q92614-5;H0YEV9;A0A1B0GWJ6	A0A0D9SFK2;Q92614-3;Q92614-4;Q92614;Q92614-2;Q92614-5	Unconventional myosin-XVIIIa	MYO18A	0.826101	0.671379	-0.375907	0.378559	0.458575	-0.747414
A0A0D9SG77;A0A1B0GVL3;Q05086-2;Q05086-3;Q05086;A0A0D9SF91;A0A0D9SES7;A0A0D9SFU3;A0A0D9SG54;A0A0D9SG63;S4R306	A0A0D9SG77;A0A1B0GVL3;Q05086-2;Q05086-3;Q05086	Ubiquitin-protein ligase E3A	UBE3A	1.80388	1.08158	0.991826	0.894947	0.448329	-0.499347
A0A140T8Z0;A0A0G2JH68;O60610-2;O60610-3;O60610;H9KV28;A0A2R8Y5N1;H7C2W8;B4E2I7	A0A140T8Z0;A0A0G2JH68;O60610-2;O60610-3;O60610;H9KV28;A0A2R8Y5N1	Protein diaphanous homolog 1	DIAPH1	1.75387	1.66523	1.31892	1.73858	0.217277	-0.180807
A0A0G2JRR0;A0A0G2JIS2;A2ABF8;A0A0G2JIR1;Q96KQ7-2;A0A0G2JRN8;A2ABF9;A0A0G2JK64;Q96KQ7;H0Y4K5	A0A0G2JRR0;A0A0G2JIS2;A2ABF8;A0A0G2JIR1;Q96KQ7-2;A0A0G2JRN8;A2ABF9;A0A0G2JK64;Q96KQ7	Histone-lysine N-methyltransferase EHMT2	EHMT2	-0.377764	-0.0764332	-0.376822	-1.66018	0.300701	-0.791403
A0A0G2JIW1;P0DMV9;P0DMV8;P0DMV8-2;V9GZ37	A0A0G2JIW1;P0DMV9;P0DMV8;P0DMV8-2;V9GZ37	Heat shock 70 kDa protein 1B;Heat shock 70 kDa protein 1A	HSPA1B;HSPA1A	10.4058	10.5601	9.94648	10.4748	0.41667	-0.272296
H0Y6K2;A0A140T9E9;A0A0G2JK44;P25440-4;P25440-3;P25440;P25440-2;A0A0G2JHN8;A0A140T9I1;H0YDJ7;U3KPW0;E9PIQ3;U3KQA6;A0A0G2JHL0;A0A140T9F7;A0A140T9V2	H0Y6K2;A0A140T9E9;A0A0G2JK44;P25440-4;P25440-3;P25440;P25440-2;A0A0G2JHN8;A0A140T9I1	Bromodomain-containing protein 2	BRD2	-5.59666	-7.55597	-2.01553	-2.21004	0.905698	4.46353
A0A0G2JNZ2;A0A0G2JPP5;Q14160;Q14160-3;A0A0G2JMS7;Q14160-2;H0YCG0;H0YDF9;Q5T0G3;Q9BTT6-2;Q9BTT6	A0A0G2JNZ2;A0A0G2JPP5;Q14160;Q14160-3;A0A0G2JMS7;Q14160-2	Protein scribble homolog	SCRIB	2.91547	2.78644	2.40088	2.52865	0.689643	-0.386185
A0A0G2JQ41;A0A1C7CYZ0;Q12979-4;Q12979-2;Q12979;B7Z683;A0A0G2JRJ1;I3L379;I3L3W0;I3L2P5;I3NI05;Q12979-3	A0A0G2JQ41;A0A1C7CYZ0;Q12979-4;Q12979-2;Q12979;B7Z683	Active breakpoint cluster region-related protein	ABR	-1.23961	-0.971773	-0.567279	-1.77673	0.0254881	-0.0663114
A0A0J9YWB6;Q9Y5B0-4;Q9Y5B0;A0A0J9YWJ4;K7EJD2;A0A0A0MR03	A0A0J9YWB6;Q9Y5B0-4;Q9Y5B0;A0A0J9YWJ4;K7EJD2	RNA polymerase II subunit A C-terminal domain phosphatase	CTDP1	-1.74991	-1.93202	-3.80586	-2.01216	0.323125	-1.06804
G5E9F8;A0A3B3ISJ1;A0A0S2Z4L3;P07225;A0A3B3IUA6;A0A3B3IRK9	G5E9F8;A0A3B3ISJ1;A0A0S2Z4L3;P07225	Vitamin K-dependent protein S	PROS1	-0.655376	-0.323042	-7.55597	-0.987017	0.357602	-3.78228
A0A0S2Z5D0;H3BUV4;A0A1B0GTU6;Q9NWW5;Q9NWW5-2;A0A1B0GU90;A0A1B0GW73;H3BNF1;A0A1B0GTV3;A0A1B0GUD2;H3BUT1	A0A0S2Z5D0;H3BUV4;A0A1B0GTU6;Q9NWW5;Q9NWW5-2;A0A1B0GU90;A0A1B0GW73;H3BNF1;A0A1B0GTV3;A0A1B0GUD2;H3BUT1	Ceroid-lipofuscinosis neuronal protein 6	CLN6	-0.201452	-0.329397	-0.793509	0.167347	0.0248383	-0.0476565
A0A0U1RQL2	A0A0U1RQL2			-2.40451	-1.90211	-2.40297	-7.55597	0.30088	-2.82616
F8VSC5;A0A0U1RQQ9;Q6P3W7;H0YI32	F8VSC5;A0A0U1RQQ9;Q6P3W7	SCY1-like protein 2	SCYL2	-0.679516	-0.793587	-0.834445	-1.1991	0.572403	-0.28022
P0C0S8;Q99878;Q93077;Q9BTM1-2;A0A0U1RRH7;A0A0U1RR32;A0A3B3IS11;Q16777;Q96KK5;P16104;P04908;Q9BTM1;Q96QV6;Q7L7L0;P20671;Q6FI13;Q71UI9;P0C0S5;Q71UI9-2;H0YFX9;C9J0D1;Q8IUE6;REV__H0YBA5;REV__Q8NB25-3;REV__A0A087X2A7;REV__Q8NB25-2;REV__H0Y672;REV__E7EQ67;C9J386;REV__H7BY63;REV__Q8NB25-4;Q71UI9-5;Q71UI9-3;Q71UI9-4;REV__Q8NB25	P0C0S8;Q99878;Q93077;Q9BTM1-2;A0A0U1RRH7;A0A0U1RR32;A0A3B3IS11;Q16777;Q96KK5;P16104;P04908;Q9BTM1;Q96QV6;Q7L7L0;P20671;Q6FI13;Q71UI9;P0C0S5;Q71UI9-2;H0YFX9;C9J0D1;Q8IUE6	Histone H2A type 1;Histone H2A type 1-J;Histone H2A type 1-C;Histone H2A.J;Histone H2A type 2-C;Histone H2A type 1-H;Histone H2AX;Histone H2A type 1-B/E;Histone H2A type 1-A;Histone H2A type 3;Histone H2A type 1-D;Histone H2A type 2-A;Histone H2A.V;Histone H2A.Z;Histone H2A;Histone H2A type 2-B	HIST1H2AG;HIST1H2AJ;HIST1H2AC;H2AFJ;HIST2H2AC;HIST1H2AH;H2AFX;HIST1H2AB;HIST1H2AA;HIST3H2A;HIST1H2AD;HIST2H2AA3;H2AFV;H2AFZ;HIST2H2AB	-1.02727	-1.06365	0.877416	1.15984	1.30922	2.06408
A0A0U1RRH6;O94880;B4DG57;O94880-2	A0A0U1RRH6;O94880;B4DG57;O94880-2	PHD finger protein 14	PHF14	-0.862238	-0.602442	-0.528899	-0.847893	0.0438009	0.0439439
A0A0U1RRM1;Q8WXI9;A0A0U1RR30;A0A0U1RRK3;A0A0U1RR34	A0A0U1RRM1;Q8WXI9;A0A0U1RR30	Transcriptional repressor p66-beta	GATAD2B	-1.59139	-1.09355	-1.41526	-1.07266	0.371775	0.0985103
A6NLN1;P26599-3;P26599-2;A0A0U1RRM4;P26599;A0A0D9SF20;A0A087WUW5;K7EK45;A0A087WU68;K7EKJ7;K7ELW5;O95758-7;K7ES59;O95758-1;O95758-2;O95758;O95758-5;O95758-4;O95758-6	A6NLN1;P26599-3;P26599-2;A0A0U1RRM4;P26599;A0A0D9SF20	Polypyrimidine tract-binding protein 1	PTBP1	-1.77796	-4.78806	0.524531	0.458662	0.625741	3.77461
A0A0U1RRM6;Q8N8S7-3;Q8N8S7-2;Q8N8S7	A0A0U1RRM6;Q8N8S7-3;Q8N8S7-2;Q8N8S7	Protein enabled homolog	ENAH	-2.57721	-3.04299	-2.28561	-3.71832	0.11948	-0.191867
A0A1B0GV63;A0A1B0GWJ2;A0A1B0GTJ8;A0A1B0GVK1;H0Y7H8;A0A3F2YNW7;Q8NFD5-4;Q8NFD5;Q8NFD5-2;Q8NFD5-3;A0A1B0GTI6	A0A1B0GV63;A0A1B0GWJ2;A0A1B0GTJ8;A0A1B0GVK1;H0Y7H8;A0A3F2YNW7;Q8NFD5-4;Q8NFD5;Q8NFD5-2;Q8NFD5-3	AT-rich interactive domain-containing protein 1B	ARID1B	-1.71305	-1.80733	-1.49615	-2.98573	0.210503	-0.480752
A0A1B0GTL5;Q9BXF6	A0A1B0GTL5;Q9BXF6	Rab11 family-interacting protein 5	RAB11FIP5	-1.4387	-0.848083	-1.00513	-0.710098	0.517342	0.285781
H0Y488;A0A1B0GTU5;O14497-3;O14497-2;O14497;H0Y3S9;H0Y2R3;A0A087WUV6	H0Y488;A0A1B0GTU5;O14497-3;O14497-2;O14497	AT-rich interactive domain-containing protein 1A	ARID1A	-0.172512	0.542484	-0.107734	-0.187002	0.254625	-0.332354
A0A1B0GU48;A0A1B0GV09;Q9H9B1-4;Q9H9B1-3;Q9H9B1;A0A1W2PPZ7;A0A0C4DGF8;A0A1B0GW12;A0A0D9SER9;A0A1B0GWF6;A0A0D9SEQ1;A0A1B0GVZ8;A0A1B0GUD1	A0A1B0GU48;A0A1B0GV09;Q9H9B1-4;Q9H9B1-3;Q9H9B1;A0A1W2PPZ7;A0A0C4DGF8	Histone-lysine N-methyltransferase EHMT1	EHMT1	-1.42869	-2.03473	-3.08088	-2.28839	0.394674	-0.95292
A0A1B0GUA3;Q96EK5;A0A0D9SFK7;A0A1B0GUH6;A0A1B0GTE6;A0A1B0GV79;A0A1B0GVY9;A0A1B0GW21;A0A1B0GU96	A0A1B0GUA3;Q96EK5	KIF1-binding protein	KIAA1279	2.7261	2.96935	2.62857	2.96007	0.356957	-0.0534043
A0A1B0GUZ7;Q14156-2;Q14156;Q14156-3;E5RJS1	A0A1B0GUZ7;Q14156-2;Q14156;Q14156-3	Protein EFR3 homolog A	EFR3A	-0.0437946	0.128181	-0.880815	-0.907543	1.17201	-0.936372
A0A1B0GW44;A0A1B0GV23;A0A1B0GVD5;A0A1B0GWE8;P07339;H7C1V0;A0A1B0GVP3;A0A1B0GU92;A0A1B0GU03;H7C469;F8W787;F8WD96;C9JH19;A0A1B0GV01	A0A1B0GW44;A0A1B0GV23;A0A1B0GVD5;A0A1B0GWE8;P07339;H7C1V0;A0A1B0GVP3;A0A1B0GU92;A0A1B0GU03;H7C469	Cathepsin D;Cathepsin D light chain;Cathepsin D heavy chain	CTSD	-7.55597	-3.79335	1.43133	2.11602	0.88702	7.44833
A0A1B0GV47;Q7Z4S6-6;Q7Z4S6-3;Q7Z4S6-5;Q7Z4S6-2;Q7Z4S6;Q7Z4S6-4;H0YIM7;H0YHT2	A0A1B0GV47;Q7Z4S6-6;Q7Z4S6-3;Q7Z4S6-5;Q7Z4S6-2;Q7Z4S6;Q7Z4S6-4	Kinesin-like protein KIF21A	KIF21A	-1.69344	-1.84668	-2.19374	-3.1103	0.585029	-0.881959
Q96PU5;Q96PU5-9;Q96PU5-4;Q96PU5-2;Q96PU5-6;Q96PU5-7;Q96PU5-5;A0A1B0GVY1;Q96PU5-3;K7ERN1;K7EKL1;A0A2R8YE75;A0A2R8Y6F3;H0Y8X6;K7ENS6;P46934-2;Q9P2P5;Q76N89-2;P46934;P46934-3;P46934-4;Q76N89	Q96PU5;Q96PU5-9;Q96PU5-4;Q96PU5-2;Q96PU5-6;Q96PU5-7;Q96PU5-5;A0A1B0GVY1;Q96PU5-3;K7ERN1	E3 ubiquitin-protein ligase NEDD4-like	NEDD4L	-3.51767	-3.57912	-3.39253	-0.51405	0.3242	1.59511
A0A1C7CYX9;Q16555-2;Q16555	A0A1C7CYX9;Q16555-2;Q16555	Dihydropyrimidinase-related protein 2	DPYSL2	-2.35685	-1.64855	-1.07347	-1.10055	0.614247	0.915689
F8VYC4;A0A286YES2;A0A1W2PNU4;P0DJD0;P0DJD1	F8VYC4;A0A286YES2;A0A1W2PNU4;P0DJD0;P0DJD1	RANBP2-like and GRIP domain-containing protein 1;RANBP2-like and GRIP domain-containing protein 2	RGPD1;RGPD2	-4.2459	-4.04799	-5.1616	-3.8651	0.203771	-0.366405
F8WCQ4;A0A1W2PS40;C9JNP8;A0A1W2PP11;Q9H300-2;Q9H300;H7C0U0	F8WCQ4;A0A1W2PS40;C9JNP8;A0A1W2PP11;Q9H300-2;Q9H300;H7C0U0	Presenilins-associated rhomboid-like protein, mitochondrial;P-beta	PARL	-1.92067	-4.72488	-0.861541	-1.20712	0.503318	2.28844
H0Y8E4;E9PH70;A0A1W2PPB7;Q9ULH0-3;Q9ULH0-2;Q9ULH0-4;Q9ULH0	H0Y8E4;E9PH70;A0A1W2PPB7;Q9ULH0-3;Q9ULH0-2;Q9ULH0-4;Q9ULH0	Kinase D-interacting substrate of 220 kDa	KIDINS220	-4.10019	-2.01901	-3.58701	-3.96536	0.177755	-0.716588
A0A1X7SBZ2;A0A1W2PQ51;Q92841;Q92841-1;Q92841-3;Q92841-2;A0A0U1RQJ0	A0A1X7SBZ2;A0A1W2PQ51;Q92841;Q92841-1;Q92841-3;Q92841-2	Probable ATP-dependent RNA helicase DDX17	DDX17	5.9469	5.94735	5.89245	6.12133	0.159214	0.0597653
H7C5K2;H7C5A5;A0A1X7SBY3;H0Y860;A0A1W2PRA1;Q9P246-3;Q9P246;Q9P246-2;H7C5C6	H7C5K2;H7C5A5;A0A1X7SBY3;H0Y860;A0A1W2PRA1;Q9P246-3;Q9P246;Q9P246-2;H7C5C6	Stromal interaction molecule 2	STIM2	-1.02037	-3.50924	-7.55597	-0.726904	0.121348	-1.87663
A0A1W2PS43;A0A1W2PRS1;Q14108;A0A1W2PPX5;A0A1W2PPU6;A0A1W2PQR6;A0A1W2PQB7;Q14108-2;A0A1W2PRF6;D6RDG0;A0A1W2PS70;A0A1W2PNX7;A0A1W2PQL5;A0A1W2PSE4	A0A1W2PS43;A0A1W2PRS1;Q14108;A0A1W2PPX5;A0A1W2PPU6;A0A1W2PQR6;A0A1W2PQB7;Q14108-2;A0A1W2PRF6	Lysosome membrane protein 2	SCARB2	0.475975	0.472107	0.0708284	0.405399	0.402182	-0.235927
E9PM72;A0A1W2PRX4;A0A1W2PS27;Q9NVC6;E9PKQ4;A0A1W2PR99;A0A1W2PQ48;A0A1W2PS69;A0A1W2PNW7;A0A1W2PRB8;A0A1W2PPJ7;A0A1W2PNF3;A0A1W2PQE4;A0A1W2PPP8;Q9NVC6-2	E9PM72;A0A1W2PRX4;A0A1W2PS27;Q9NVC6;E9PKQ4;A0A1W2PR99;A0A1W2PQ48;A0A1W2PS69;A0A1W2PNW7;A0A1W2PRB8	Mediator of RNA polymerase II transcription subunit 17	MED17	-0.925318	-1.92458	-1.73975	-0.938358	0.027128	0.085896
A8MYT4;A0A1W2PS05;Q8NEB9;M0R386;A0A0B4J2B1;M0R308	A8MYT4;A0A1W2PS05;Q8NEB9;M0R386;A0A0B4J2B1;M0R308	Phosphatidylinositol 3-kinase;Phosphatidylinositol 3-kinase catalytic subunit type 3	PIK3C3	-2.46598	-1.74583	-2.01475	-7.55597	0.260157	-2.67945
A0A286YF22;A0A2C9F2M7;O43175;A0A286YFL2;A0A286YFA2;A0A286YFM8;A0A286YER3;A0A286YFC8;A0A286YFB2;A0A286YF78;A0A286YF34;A0A286YFE1	A0A286YF22;A0A2C9F2M7;O43175;A0A286YFL2;A0A286YFA2;A0A286YFM8	D-3-phosphoglycerate dehydrogenase	PHGDH	-0.973886	-0.0823135	0.0509405	0.361151	0.619772	0.734146
A0A2Q2TH77;Q08379;A0A1W2PQY5;Q08379-2;H0Y7B8;B7ZC06	A0A2Q2TH77;Q08379;A0A1W2PQY5;Q08379-2	Golgin subfamily A member 2	GOLGA2	-3.03489	-2.69694	-2.06475	-1.1991	0.872559	1.23399
Q9UQ90;A0A2R8Y3M4;A0A2R8YFW4;A0A2R8YDQ1;J3KRF6;A0A2R8Y4Y7;A0A2R8Y7B8;A0A2R8Y726;A0A2R8Y7E2;A0A2R8Y729;A0A2U3TZH1;A0A2R8Y6K2;A0A2R8YFJ7;H3BTR8;A0A2R8Y4Z7;A0A2R8Y6E8;A0A2R8Y632;A0A2R8YFF4;A0A2R8YGZ0;A0A2R8Y4M0;A0A2R8YG79;A0A2R8Y4M8;H3BTY6;Q9UQ90-2;A0A2R8YEH4	Q9UQ90;A0A2R8Y3M4;A0A2R8YFW4;A0A2R8YDQ1;J3KRF6;A0A2R8Y4Y7;A0A2R8Y7B8;A0A2R8Y726;A0A2R8Y7E2;A0A2R8Y729;A0A2U3TZH1;A0A2R8Y6K2;A0A2R8YFJ7;H3BTR8;A0A2R8Y4Z7;A0A2R8Y6E8;A0A2R8Y632;A0A2R8YFF4;A0A2R8YGZ0;A0A2R8Y4M0;A0A2R8YG79;A0A2R8Y4M8;H3BTY6;Q9UQ90-2;A0A2R8YEH4	Paraplegin	SPG7	-2.69735	-1.94484	-1.78798	-2.99993	0.0209687	-0.0728574
A0A2R8Y7U5;A8MST6;A0A2U3TZI9;A0A2R8Y5W6;A0A2R8Y432;A0A2R8YCP0;A0A2R8Y7A4;Q5JTW2;Q5JTW2-3;Q5JTW2-5;Q5JTW2-2;A0A2R8Y589;A0A2R8Y4C1	A0A2R8Y7U5;A8MST6;A0A2U3TZI9;A0A2R8Y5W6;A0A2R8Y432;A0A2R8YCP0;A0A2R8Y7A4;Q5JTW2;Q5JTW2-3;Q5JTW2-5;Q5JTW2-2;A0A2R8Y589;A0A2R8Y4C1	Centrosomal protein of 78 kDa	CEP78	-2.79627	-3.04605	-3.37393	-2.95879	0.225161	-0.245203
A0A2R8Y4W2;A0A2R8YE63;Q12929;Q12929-2;F5H1B5;F5H2B8;H0YFG1;F5GYM8;F5H3Q6;F5H0R8	A0A2R8Y4W2;A0A2R8YE63;Q12929;Q12929-2	Epidermal growth factor receptor kinase substrate 8	EPS8	-1.77958	-1.97148	-2.20164	-1.91826	0.236677	-0.184418
A0A2R8Y521;A0A2U3TZM0;A0A2R8YFK9;A0A2R8Y5J0;A0A2R8Y425;Q14839;A0A0C4DGG9;A0A2R8Y212;F5GWX5;Q14839-2;A0A2R8YDJ9;A0A2R8YFD8;A0A2R8YD40;A0A2R8Y8C1;A0A2R8YDW2;A0A2R8Y445;A0A2R8YER1;A0A2R8Y4X2;A0A2R8Y5Z7;A0A2R8Y5M9;A0A2R8Y7I0;A0A2R8Y685;A0A2R8Y7M9;A0A2R8YE38;A0A2R8Y8B3;Q8TDI0;K7EMY3;A0A2R8Y6G9;F2Z2R5;H7C0J3;A0A2R8Y7X1;F5H6N4;H7C3H7;I3L229;K7ESA5;K7EPV1	A0A2R8Y521;A0A2U3TZM0;A0A2R8YFK9;A0A2R8Y5J0;A0A2R8Y425;Q14839;A0A0C4DGG9;A0A2R8Y212;F5GWX5;Q14839-2;A0A2R8YDJ9;A0A2R8YFD8;A0A2R8YD40;A0A2R8Y8C1;A0A2R8YDW2;A0A2R8Y445;A0A2R8YER1;A0A2R8Y4X2;A0A2R8Y5Z7;A0A2R8Y5M9	Chromodomain-helicase-DNA-binding protein 4	CHD4	4.66997	4.82859	4.65495	4.35579	0.31895	-0.243907
A0A2R8Y575;Q5VVD7;Q8IWE5	A0A2R8Y575;Q5VVD7;Q8IWE5	Pleckstrin homology domain-containing family M member 2	PLEKHM2	-4.44883	-3.81695	-2.26641	-7.55597	0.0776114	-0.7783
A0A2R8Y595;A0A2R8YFL0;P49711;P49711-2;V9GY73;Q8NI51-11;Q8NI51-6;Q8NI51-5;Q8NI51-10;Q8NI51-2;Q8NI51-8;Q8NI51;Q8NI51-3;Q8NI51-7	A0A2R8Y595;A0A2R8YFL0;P49711;P49711-2	Transcriptional repressor CTCF	CTCF	0.478333	-0.25705	0.296454	1.03132	0.229678	0.553248
P35222;A0A2R8Y5A3;A0A2R8YCH5;B4DGU4;A0A2R8Y750;A0A2R8Y5C3;A0A2R8Y804;A0A2R8Y7Z0;A0A2R8Y543;A0A2R8Y5Z1;A0A2R8Y6G0;A0A2R8Y815;E9PDF9;E7EMJ5;A0A2R8YG06;E7EV28;C9IZ65	P35222;A0A2R8Y5A3;A0A2R8YCH5;B4DGU4;A0A2R8Y750;A0A2R8Y5C3;A0A2R8Y804;A0A2R8Y7Z0;A0A2R8Y543;A0A2R8Y5Z1;A0A2R8Y6G0	Catenin beta-1	CTNNB1	3.30775	3.38087	2.9253	2.87157	1.04598	-0.445876
H0YH87;A0A2R8Y7P6;A0A2R8YDM9;V9GY86;A0A2R8Y5A6;Q99700-2;Q99700-4;Q99700;F8VQP2;F8WB06;Q99700-5;F8VRK6;F8W0B5	H0YH87;A0A2R8Y7P6;A0A2R8YDM9;V9GY86;A0A2R8Y5A6;Q99700-2;Q99700-4;Q99700;F8VQP2;F8WB06;Q99700-5	Ataxin-2	ATXN2	-2.30114	-2.4501	-2.42581	-3.6369	0.363144	-0.655738
P49815;A0A2R8Y7X5;A0A2R8YDZ2;H3BMQ0;X5D2U8;P49815-3;P49815-2;P49815-5;P49815-4;A0A2R8YGU4;A0A2R8Y5F1;A0A2R8YGD6;A0A2R8Y7C8;A0A2R8YDR3;A0A2R8YGE6;A0A2R8YEJ8;A0A2R8Y5B2;P49815-6;P49815-7;A0A2R8Y6C9;Q5HYF7;A0A2R8Y692;P49815-8;A0A2R8YCR8	P49815;A0A2R8Y7X5;A0A2R8YDZ2;H3BMQ0;X5D2U8;P49815-3;P49815-2;P49815-5;P49815-4;A0A2R8YGU4;A0A2R8Y5F1;A0A2R8YGD6;A0A2R8Y7C8;A0A2R8YDR3;A0A2R8YGE6;A0A2R8YEJ8;A0A2R8Y5B2;P49815-6;P49815-7	Tuberin	TSC2	-3.87141	-2.07493	-3.02482	-7.55597	0.223619	-2.31722
A0A2R8Y7M3;A0A2R8Y5S7;P35241;P35241-5;P35241-4;A0A2R8Y5P0;E9PQ82;E9PNV3;P35241-3;P35241-2	A0A2R8Y7M3;A0A2R8Y5S7;P35241;P35241-5;P35241-4	Radixin	RDX	-3.05596	-3.33966	-7.55597	-3.27567	0.293238	-2.21801
A0A2R8YDF3;A0A2R8Y6L5;A0A2R8Y6I6;Q13627-4;Q13627-3;Q13627-5;Q13627-2;Q13627;A0A2R8Y443;E7EMI5;A0A2R8YEY4;M0R2X3;M0R131;Q9Y463-2;Q9Y463-3;Q9Y463	A0A2R8YDF3;A0A2R8Y6L5;A0A2R8Y6I6;Q13627-4;Q13627-3;Q13627-5;Q13627-2;Q13627;A0A2R8Y443;E7EMI5	Dual specificity tyrosine-phosphorylation-regulated kinase 1A	DYRK1A	-2.32903	-2.2534	-4.12871	-1.57186	0.136401	-0.559068
P46777;A0A2R8Y6J3;Q5T7N0	P46777;A0A2R8Y6J3;Q5T7N0	60S ribosomal protein L5	RPL5	-0.326748	0.399529	-0.328057	-0.126019	0.30241	-0.263428
A0A2R8Y6W8;P19447;A0A2R8Y5L2;A0A2R8YES7;H7C309;A0A2R8Y762;A0A2R8Y4R8;A0A2R8Y5H0;A0A2R8YFS3;A0A2R8Y681	A0A2R8Y6W8;P19447;A0A2R8Y5L2;A0A2R8YES7	TFIIH basal transcription factor complex helicase XPB subunit	ERCC3	1.95302	2.06344	1.46602	1.86646	0.592934	-0.341989
B1ALA9;A0A2R8Y7H4;P60891;B1ALA7;A0A0B4J207;P60891-2;P21108;Q15244;A6NMS2;D3YTJ7;P11908;P11908-2	B1ALA9;A0A2R8Y7H4;P60891;B1ALA7;A0A0B4J207;P60891-2;P21108	Ribose-phosphate pyrophosphokinase 1;Ribose-phosphate pyrophosphokinase 3	PRPS1;PRPS1L1	-4.48302	-5.11126	-2.46902	-1.32099	0.723397	2.90214
F5GXF5;E7ETD6;E9PE19;A0A2R8Y7Q1;Q12830-4;Q12830-2;Q12830;A0A0A0MR81;J3QQK4;F5H176	F5GXF5;E7ETD6;E9PE19;A0A2R8Y7Q1;Q12830-4;Q12830-2;Q12830;A0A0A0MR81	Nucleosome-remodeling factor subunit BPTF	BPTF	0.116535	0.389368	-0.0396681	0.307467	0.715425	-0.119052
A0A2R8Y7R9;Q13136-2;Q13136;E9PJZ7;H0YEF9;E9PID5;E9PPF6;A0A3B3ITS2;H0YD72;H0YDW2;R4GN36;M0QZB5;B1APN9;O75335	A0A2R8Y7R9;Q13136-2;Q13136;E9PJZ7	Liprin-alpha-1	PPFIA1	-2.52958	-2.98657	-2.49332	-1.82201	0.318596	0.600415
A0A2R8Y7Y4;Q8N8A2-4;Q8N8A2;Q8N8A2-2;H7C209	A0A2R8Y7Y4;Q8N8A2-4;Q8N8A2;Q8N8A2-2;H7C209	Serine/threonine-protein phosphatase 6 regulatory ankyrin repeat subunit B	ANKRD44	-5.49594	-4.75903	-5.4431	-5.49407	0.263058	-0.341101
P62263;A0A2R8Y811;E5RH77	P62263;A0A2R8Y811;E5RH77	40S ribosomal protein S14	RPS14	-1.62142	-3.16873	-1.34236	-0.859686	0.373217	1.29405
Q9HCK8;Q9HCK8-2;A0A2R8Y840;A0A2R8Y4P3;A0A2R8Y808;A0A2R8YFT4;H0YJG4;G3V2T9;H3BTW3;Q9P2D1;Q8TD26;Q3L8U1-2;Q3L8U1-3;Q3L8U1;H7C294;A0A087WU44;Q8TD26-3;C9JFU2	Q9HCK8;Q9HCK8-2;A0A2R8Y840;A0A2R8Y4P3	Chromodomain-helicase-DNA-binding protein 8	CHD8	-1.5554	-1.03866	-1.19561	-1.05773	0.272694	0.170358
A0A2R8Y880;Q7Z6E9-2;Q7Z6E9;I3L3Y2;H3BUN0;Q7Z6E9-4;H3BSK8;Q7Z6E9-3	A0A2R8Y880;Q7Z6E9-2;Q7Z6E9;I3L3Y2;H3BUN0;Q7Z6E9-4	E3 ubiquitin-protein ligase RBBP6	RBBP6	-0.649277	-2.33366	-0.672587	0.22868	0.296029	1.26952
P08237-3;P08237;A0A2R8Y891;P08237-2;F8VZI0;F8VP00;F8VZQ1;F8VNX2;F8VSL1;F8VX13;F8VW30;F8W1J8;F8VYK8;F8VTQ3;F8VUB8;F8VSF7;F8VVE3;H0YHB8	P08237-3;P08237;A0A2R8Y891;P08237-2;F8VZI0	ATP-dependent 6-phosphofructokinase, muscle type	PFKM	4.20267	4.26067	3.46419	3.77228	0.892721	-0.613439
A0A2R8YD50;P51659;E7EWE5;P51659-3;P51659-2;E7ER27;G5E9S2;E7ET17;A0A2R8Y7L2;E7EPL9;A0A2R8YDT8;A0A2R8YF45;A0A2R8Y7W2;A0A2R8YEG2	A0A2R8YD50;P51659;E7EWE5;P51659-3;P51659-2;E7ER27;G5E9S2;E7ET17;A0A2R8Y7L2	Peroxisomal multifunctional enzyme type 2;(3R)-hydroxyacyl-CoA dehydrogenase;Enoyl-CoA hydratase 2	HSD17B4	3.86168	3.77763	3.27158	3.46364	0.724232	-0.452046
Q92547;A0A2R8YD63;I3L1F2	Q92547;A0A2R8YD63	DNA topoisomerase 2-binding protein 1	TOPBP1	0.291204	0.329071	-0.495158	0.0446873	0.554262	-0.535373
O14936;A0A2U3TZN6;O14936-2;O14936-6;A0A2R8YE77;O14936-4;O14936-3;A0A2U3TZM1;A0A2U3TZM4;A0A2R8YEK3;A0A2R8YFN5;Q5JS74;A0A2R8Y6F8;A0A2R8Y3B3;A0A2R8YEJ7;Q5JS72;A0A2R8Y4K4;A0A2R8YGH2;O14936-5;A0A2R8Y6D8;Q5JS79;A0A2R8Y472	O14936;A0A2U3TZN6;O14936-2;O14936-6;A0A2R8YE77;O14936-4;O14936-3;A0A2U3TZM1;A0A2U3TZM4;A0A2R8YEK3;A0A2R8YFN5;Q5JS74;A0A2R8Y6F8;A0A2R8Y3B3	Peripheral plasma membrane protein CASK	CASK	-0.277872	-0.428934	-1.071	0.134159	0.0491301	-0.115017
H0Y895;A0A2R8YFR7;A0A2R8YF49;Q12774;Q12774-2	H0Y895;A0A2R8YFR7;A0A2R8YF49;Q12774;Q12774-2	Rho guanine nucleotide exchange factor 5	ARHGEF5	-2.91784	-2.37242	-7.55597	-3.98698	0.542511	-3.12635
A0A2R8YF57;O00400;H7C577;A0A2R8YEX5;A0A2R8Y359;H7C562;H7C532;A0A2R8Y5I5;A0A2R8Y6H1	A0A2R8YF57;O00400;H7C577;A0A2R8YEX5;A0A2R8Y359;H7C562;H7C532;A0A2R8Y5I5;A0A2R8Y6H1	Acetyl-coenzyme A transporter 1	SLC33A1	-2.98097	-2.79339	-2.23589	-1.20909	0.657296	1.16469
A0A2R8YFH5;Q15437;Q5QPE2;Q5QPE1;A0A2R8YF30;A0A2R8Y633;A0A2R8Y7S7	A0A2R8YFH5;Q15437;Q5QPE2	Protein transport protein Sec23B	SEC23B	1.72435	1.58377	0.0544329	0.952568	0.568739	-1.15056
E7EUY6;B1ALK7;A0A2R8YG42;Q14155-6;Q14155-1;Q14155-5;Q14155-2;Q14155-3;Q14155;C9JAD7;C9JDI6;B1ANY6;E7ENL8;E7EU80;E9PDQ5	E7EUY6;B1ALK7;A0A2R8YG42;Q14155-6;Q14155-1;Q14155-5;Q14155-2;Q14155-3;Q14155;C9JAD7;C9JDI6;B1ANY6;E7ENL8;E7EU80;E9PDQ5	Rho guanine nucleotide exchange factor 7	ARHGEF7	-2.64597	-3.88931	-7.55597	-2.52035	0.17192	-1.77052
A0A2R8YH03;Q5VWN6-2;Q5VWN6	A0A2R8YH03;Q5VWN6-2;Q5VWN6	Protein FAM208B	FAM208B	-4.28001	-4.83404	-4.78295	-2.29334	0.204528	1.01888
A0A384DVU0;Q8IY17-5;Q8IY17-2;Q8IY17-3;Q8IY17;M0R2C2;M0R2K2;M0QYT1;A0A2R8Y7E1	A0A384DVU0;Q8IY17-5;Q8IY17-2;Q8IY17-3;Q8IY17	Neuropathy target esterase	PNPLA6	-0.389818	-1.528	-1.90225	-2.54157	0.906131	-1.263
A0A3B3IRI3;Q9UDY2-7;A0A3B3ISZ5;Q9UDY2;Q9UDY2-3;Q9UDY2-6;A0A1B0GTW1;A0A3B3ITE1;A0A2R8YDH4;A0A3B3IS03;A0A3B3IT83;A0A3B3ISF1;A0A3B3IU51;Q9UDY2-2;Q9UDY2-4;Q9UDY2-5;A0A3B3IRV6	A0A3B3IRI3;Q9UDY2-7;A0A3B3ISZ5;Q9UDY2;Q9UDY2-3;Q9UDY2-6;A0A1B0GTW1;A0A3B3ITE1;A0A2R8YDH4;A0A3B3IS03;A0A3B3IT83;A0A3B3ISF1;A0A3B3IU51;Q9UDY2-2;Q9UDY2-4;Q9UDY2-5;A0A3B3IRV6	Tight junction protein ZO-2	TJP2	1.0564	1.81028	0.57993	0.757784	0.639459	-0.76448
A0A3B3ITL0;A0A3B3IRJ9;Q9Y2H2;Q9Y2H2-4;A0A0J9YWP2;A0A3B3ISJ5;A0A3B3ITR9;A0A3B3ISI3	A0A3B3ITL0;A0A3B3IRJ9;Q9Y2H2;Q9Y2H2-4	Phosphatidylinositide phosphatase SAC2	INPP5F	-3.55266	-3.33722	1.09243	-3.34222	0.300435	2.32004
A0A3B3IRK6;Q13724-2;Q13724;A0A3B3IRW2;C9J8D4;A0A3B3IS52;C9JDQ1;A0A3B3ITC1	A0A3B3IRK6;Q13724-2;Q13724;A0A3B3IRW2;C9J8D4;A0A3B3IS52	Mannosyl-oligosaccharide glucosidase	MOGS	3.127	2.3184	1.69517	3.15877	0.0768166	-0.295731
Q9UGL1-2;A0A3B3ITA8;Q9UGL1;A0A3B3IS40;A0A3B3IT25;A0A3B3ITE7;A0A3B3ITJ7;A0A3B3ISE6;A0A3B3ISK2;A0A3B3IS31;A0A3B3ITR1;B3KV94;A0A3B3ITR3;A0A3B3ITJ3;A0A3B3ITA9;A0A3B3IT85;A0A3B3IT51;C9JGA3	Q9UGL1-2;A0A3B3ITA8;Q9UGL1;A0A3B3IS40;A0A3B3IT25;A0A3B3ITE7;A0A3B3ITJ7;A0A3B3ISE6;A0A3B3ISK2;A0A3B3IS31;A0A3B3ITR1;B3KV94	Lysine-specific demethylase 5B	KDM5B	-1.7466	-1.25556	-4.35172	-2.13362	0.533076	-1.74159
A0A3B3IS62;A0A3B3ITD6;A0A3B3ITI5;S4R350;A2A2G4;Q9Y672	A0A3B3IS62;A0A3B3ITD6;A0A3B3ITI5;S4R350;A2A2G4;Q9Y672	Dolichyl pyrophosphate Man9GlcNAc2 alpha-1,3-glucosyltransferase	ALG6	-0.171034	-0.0292301	-7.55597	-1.11505	0.390339	-4.23538
A0A3B3ISG5;P14735;P14735-2;Q5T5N3	A0A3B3ISG5;P14735;P14735-2	Insulin-degrading enzyme	IDE	-1.78911	-1.9393	-2.24531	-1.16871	0.0755694	0.157194
A0A3B3ISU0;Q02487;Q02487-2	A0A3B3ISU0;Q02487;Q02487-2	Desmocollin-2	DSC2	-2.23016	-3.95348	-3.6007	-3.9369	0.294391	-0.676978
A0A3F2YNW9;A0A3B3IUA1;A0A3B3IU40;A0A3B3IT28;A0A3B3ITE5;A0A3B3ITF7;A0A3B3ITW6;Q12756;Q12756-3;Q12756-2;A0A3B3ITK3;F8W8V9;H7C3Y8;H7C0K6	A0A3F2YNW9;A0A3B3IUA1;A0A3B3IU40;A0A3B3IT28;A0A3B3ITE5;A0A3B3ITF7;A0A3B3ITW6;Q12756;Q12756-3;Q12756-2;A0A3B3ITK3;F8W8V9;H7C3Y8	Kinesin-like protein KIF1A;Kinesin-like protein	KIF1A	0.831764	1.0434	0.421737	0.687672	1.34611	-0.382876
H0YNU5;A0A3B3IT82;P54132	H0YNU5;A0A3B3IT82;P54132	Bloom syndrome protein	BLM	-4.0705	-4.04268	-3.80606	-7.55597	0.261356	-1.62442
A0A3B3ITJ4	A0A3B3ITJ4			-0.532539	-0.402948	-7.55597	-0.84804	0.337516	-3.73426
A0A3B3ITS5;Q14181;Q14181-2;H0YDR7	A0A3B3ITS5;Q14181;Q14181-2	DNA polymerase alpha subunit B	POLA2	-3.04604	-1.96196	-2.14416	-1.00627	1.7343	0.928788
Q14643;Q14643-8;A0A3F2YNW8;A0A3B3IU04;Q14643-6;Q14643-2;A0A3B3ITU8;Q14643-5;Q14643-7;Q14643-3;Q14643-4;A0A3B3ITQ1;A0A3B3IU05;A0A3B3IU13;A0A3B3IRP0;A0A3B3IRZ9;A0A3B3ITM6;A0A3B3IS59	Q14643;Q14643-8;A0A3F2YNW8;A0A3B3IU04;Q14643-6;Q14643-2;A0A3B3ITU8;Q14643-5;Q14643-7;Q14643-3;Q14643-4;A0A3B3ITQ1;A0A3B3IU05;A0A3B3IU13;A0A3B3IRP0	Inositol 1,4,5-trisphosphate receptor type 1	ITPR1	-2.14602	-2.07499	-3.2243	-2.28813	0.425086	-0.645712
F8W717;A0A3B3IU69;O00423;O00423-3;H0YJK4;H0YJY3;G3V500;G3V3N9	F8W717;A0A3B3IU69;O00423;O00423-3;H0YJK4;H0YJY3;G3V500;G3V3N9	Echinoderm microtubule-associated protein-like 1	EML1	-2.19456	-3.56523	-7.55597	-3.46396	0.29071	-2.63007
A0A3B3IUA7;Q14258	A0A3B3IUA7;Q14258	E3 ubiquitin/ISG15 ligase TRIM25	TRIM25	-1.47705	-2.46949	0.581693	-0.599045	1.51591	1.96459
A0A3B3IUB1;Q13144;A0A3B3IUF2;A0A3B3ISM8;A0A3B3ISX3;A0A3B3ITG6;A0A3B3IS56;A0A3B3ISV1;A0A3B3IRP4;A0A3B3ITQ2;A0A3B3ITK8;A0A3B3IST9;A0A3B3ISI2;A0A3B3ISS1;C9JRD9;A0A3B3IT53	A0A3B3IUB1;Q13144;A0A3B3IUF2;A0A3B3ISM8;A0A3B3ISX3;A0A3B3ITG6	Translation initiation factor eIF-2B subunit epsilon	EIF2B5	1.47739	1.687	0.923182	1.47865	0.566905	-0.381277
A0A3B3IUB5;Q8TCT9-5;Q8TCT9;Q8TCT9-2;A0A075B6F6;A0A0S2Z6F0;A0A3B3IT72;Q8TCT9-4;A0A0C4DGU3	A0A3B3IUB5;Q8TCT9-5;Q8TCT9;Q8TCT9-2;A0A075B6F6;A0A0S2Z6F0;A0A3B3IT72;Q8TCT9-4	Minor histocompatibility antigen H13	HM13	0.88756	0.373991	-0.632216	0.318169	0.321821	-0.787799
Q14690;A0A3B3IUD7;S4R3Q4	Q14690;A0A3B3IUD7	Protein RRP5 homolog	PDCD11	5.24628	5.3233	4.80802	4.60157	0.816496	-0.58
A0A3F2YNX0;A0A3F2YNZ0;F1T0I1;O15027-2;O15027-4;O15027-3;O15027;O15027-5;X6RGP5;A0A0C4DH09;Q8N9G1	A0A3F2YNX0;A0A3F2YNZ0;F1T0I1;O15027-2;O15027-4;O15027-3;O15027;O15027-5;X6RGP5;A0A0C4DH09	Protein transport protein Sec16A	SEC16A	0.197147	-0.630884	-1.1051	-0.418428	0.219715	-0.544896
A0A3F2YNY6;O75400-2;O75400;O75400-3;F5H578;H0YG38;H7C2N3	A0A3F2YNY6;O75400-2;O75400;O75400-3	Pre-mRNA-processing factor 40 homolog A	PRPF40A	2.20762	2.36319	2.83951	2.93007	1.46229	0.599381
B7Z8Z7;A0AV96-2;A0AV96;D6R9M7;D6REZ6;D6RBS9;D6R9D6	B7Z8Z7;A0AV96-2;A0AV96;D6R9M7;D6REZ6;D6RBS9;D6R9D6	RNA-binding protein 47	RBM47	-3.61152	-4.73192	-4.0727	-7.55597	0.401269	-1.64262
A0AVT1;A0AVT1-2;H0Y8S8;A0AVT1-4;A0AVT1-3	A0AVT1;A0AVT1-2	Ubiquitin-like modifier-activating enzyme 6	UBA6	0.792089	0.6422	1.57448	0.820431	0.446834	0.480309
A0FGR8-2;H7BXI1;A0A087WXU3;A0FGR8;A0FGR8-6;A0FGR8-4;A0FGR8-5	A0FGR8-2;H7BXI1;A0A087WXU3;A0FGR8;A0FGR8-6;A0FGR8-4	Extended synaptotagmin-2	ESYT2	4.331	4.36214	3.77142	3.94227	1.04478	-0.489725
A1A4S6;H0YDU1;H0Y8W5;A6NI28	A1A4S6	Rho GTPase-activating protein 10	ARHGAP10	-1.6801	-1.67967	-3.03258	-2.46474	0.782045	-1.06878
A2A274;Q99798	A2A274;Q99798	Aconitate hydratase, mitochondrial	ACO2	5.06823	5.05142	4.83703	4.57181	0.669512	-0.355406
A2A2F0;Q86X10-2;Q86X10-3;Q86X10;Q86X10-4;A0A0J9YW54	A2A2F0;Q86X10-2;Q86X10-3;Q86X10;Q86X10-4	Ral GTPase-activating protein subunit beta	RALGAPB	-1.4212	-1.39571	-2.19611	-2.31418	1.26887	-0.846688
A2RRP1-2;A2RRP1;H0Y5G7;H7C007;C9JCM7;H7BZR3;H7BZU5	A2RRP1-2;A2RRP1;H0Y5G7	Neuroblastoma-amplified sequence	NBAS	0.690292	0.580235	-0.0984373	0.0270138	0.956249	-0.670975
B7ZLP8;A2RTX5;A2RTX5-2	B7ZLP8;A2RTX5;A2RTX5-2	Probable threonine--tRNA ligase 2, cytoplasmic	TARSL2	-0.735218	-1.52919	-1.44864	-7.55597	0.371623	-3.3701
A3KMH1;A3KMH1-3;A3KMH1-2	A3KMH1;A3KMH1-3;A3KMH1-2	von Willebrand factor A domain-containing protein 8	VWA8	1.64274	1.5445	1.43578	1.05155	0.607392	-0.349955
C9J1X0;A4D1P6-2;A4D1P6;A4D1P6-3	C9J1X0;A4D1P6-2;A4D1P6;A4D1P6-3	WD repeat-containing protein 91	WDR91	-2.56028	-7.55597	-2.7697	-4.10855	0.268712	1.619
A4UGR9-2;A4UGR9-3;A4UGR9;A4UGR9-8;A0A0A0MQZ3	A4UGR9-2;A4UGR9-3;A4UGR9;A4UGR9-8;A0A0A0MQZ3	Xin actin-binding repeat-containing protein 2	XIRP2	0.464254	-0.00886917	0.616105	-2.03921	0.261596	-0.939243
A5A3E0;Q6S8J3;P0CG38;P0CG39;Q6S5H5-2;A0A087WXQ7;A0A0G2JMU2;A0A0A6YYL3;A0A087X092;A0A087X067;Q495V5;A0A087X187;A0A0G2JQB7;A0A087WTB9;A0A0C4DH93;A0A0D9SFE8;A6NC16;A0A0G2JQ08;Q6S8J7-2;Q6S8J7;D7UEQ8;A0JP26;Q6S8J3-3;Q6S545;H3BUK9;B2RU33;A0JP26-3;Q6S8J3-2;A6NI47;Q6S5H5;A0JP26-2;A0A0G2JRD4	A5A3E0;Q6S8J3;P0CG38;P0CG39	POTE ankyrin domain family member F;POTE ankyrin domain family member E;POTE ankyrin domain family member I;POTE ankyrin domain family member J	POTEF;POTEE;POTEI;POTEJ	-2.46399	-2.62977	-1.45392	-1.73633	1.40944	0.951759
A5YKK6;A5YKK6-2;A5YKK6-3;A5YKK6-4;H3BMZ2;H3BNB1;H3BTH2;H3BVC9;H3BR89;H3BMH0;H3BT18;H3BU44	A5YKK6;A5YKK6-2;A5YKK6-3;A5YKK6-4	CCR4-NOT transcription complex subunit 1	CNOT1	3.14281	2.71723	2.74752	2.70335	0.320885	-0.204584
A6NEM2;P51610-4;P51610-3;Q9Y5Z7	A6NEM2;P51610-4	Host cell factor 1;HCF N-terminal chain 1;HCF N-terminal chain 2;HCF N-terminal chain 3;HCF N-terminal chain 4;HCF N-terminal chain 5;HCF N-terminal chain 6;HCF C-terminal chain 1;HCF C-terminal chain 2;HCF C-terminal chain 3;HCF C-terminal chain 4;HCF C-terminal chain 5;HCF C-terminal chain 6	HCFC1	3.6297	3.62056	2.74085	2.93934	1.07724	-0.785033
A6NFI3	A6NFI3	Zinc finger protein 316	ZNF316	-2.43248	-2.59585	-3.10808	-3.4079	1.23484	-0.743827
A6NHN7;A6NHB5;Q14202-2;Q14202	A6NHN7;A6NHB5;Q14202-2;Q14202	Zinc finger MYM-type protein 3	ZMYM3	-2.30071	0.910501	-1.52091	-7.55597	0.253	-3.84334
A6NHL2-2;A6NHL2	A6NHL2-2;A6NHL2	Tubulin alpha chain-like 3	TUBAL3	-1.30254	-2.77681	-7.55597	-2.17737	0.251162	-2.82699
A6NHR9;A6NHR9-2;J3KTL8;A6NHR9-3;J3QSH1;A0A2R8YE92;J3KRK8;A0A2R8YCU7	A6NHR9;A6NHR9-2;J3KTL8	Structural maintenance of chromosomes flexible hinge domain-containing protein 1	SMCHD1	3.59989	3.75344	2.82159	3.17479	1.03152	-0.678478
A6NIE6	A6NIE6	Putative RRN3-like protein RRN3P2	RRN3P2	-1.84877	-1.82726	0.619325	0.14926	1.15413	2.22231
A6NIT2;A6NMN0;P46020-3;P46020-2;P46020	A6NIT2;A6NMN0;P46020-3;P46020-2;P46020	Phosphorylase b kinase regulatory subunit alpha, skeletal muscle isoform	PHKA1	-2.60521	-2.62462	-3.40225	-2.08076	0.054928	-0.12659
Q5JSL3;A6NIW2;A0A0J9YW64	Q5JSL3;A6NIW2;A0A0J9YW64	Dedicator of cytokinesis protein 11	DOCK11	-1.8535	-2.0517	-2.78311	-2.85483	1.33358	-0.866367
A6NKB8;Q9H4A4;A0A087WU27;A0A087WUS4;C9JMZ3	A6NKB8;Q9H4A4	Aminopeptidase B	RNPEP	-0.00164223	-0.0114212	-0.340869	0.428473	0.0370636	0.0503335
J3KNE0;A6NKT7;Q7Z3J3	J3KNE0;A6NKT7;Q7Z3J3	RanBP2-like and GRIP domain-containing protein 3;RanBP2-like and GRIP domain-containing protein 4	RGPD3;RGPD4	1.02294	0.566772	1.00414	-3.67434	0.303488	-2.12996
A6NML8;K4DI95;C9J6U3;O60879-2;O60879-3;O60879	A6NML8;K4DI95;C9J6U3;O60879-2;O60879-3;O60879	Protein diaphanous homolog 2	DIAPH2	-1.80886	-1.17861	-1.96356	-0.513819	0.190062	0.255041
P09884;A6NMQ1;A0A087WU64	P09884;A6NMQ1;A0A087WU64	DNA polymerase alpha catalytic subunit;DNA polymerase	POLA1	0.762005	0.559324	0.163161	-0.195518	1.13643	-0.676843
A6NN50;O75147-2;O75147-1;O75147-4;O75147;A8MSZ8	A6NN50;O75147-2;O75147-1;O75147-4;O75147;A8MSZ8	Obscurin-like protein 1	OBSL1	0.330648	0.350615	-0.728232	-0.318861	0.850543	-0.864178
A6PVV2;F8W9F9;H0Y7T5;Q9Y3S1-3;Q9Y3S1-2;Q9Y3S1-4;Q9Y3S1	A6PVV2;F8W9F9;H0Y7T5;Q9Y3S1-3;Q9Y3S1-2;Q9Y3S1-4;Q9Y3S1	Serine/threonine-protein kinase WNK2	WNK2	-2.29233	-2.43454	-1.90644	-2.2587	0.642442	0.280866
A7MCY6	A7MCY6	TANK-binding kinase 1-binding protein 1	TBKBP1	-2.38933	-2.61906	-3.10152	-4.22818	0.629425	-1.16065
A8CG34;Q96HA1-2;A8CG34-2;Q96HA1-3;A6NF01;C9JFL1;C9JER0;C9J370;A0A0J9YWR1;Q6PJE2-5;Q6PJE2	A8CG34;Q96HA1-2;A8CG34-2;Q96HA1-3	Nuclear envelope pore membrane protein POM 121C;Nuclear envelope pore membrane protein POM 121	POM121C;POM121	0.408131	-0.0679188	-0.842437	0.633547	0.0833189	-0.274551
A8DPD7;Q9C0D3	A8DPD7;Q9C0D3	Protein zyg-11 homolog B	ZYG11B	-7.55597	-3.50924	-4.366	-3.30577	0.337762	1.69672
Q06787-7;A8MQB8;G3V0J0;Q06787-2;Q06787-6;Q06787-4;Q06787-3;R9WNI0;Q06787;Q06787-9;Q06787-5;Q06787-8;Q06787-10;Q06787-11;A0A087WXI3;Q8IXW7;A0A087WY29;A0A087WWR6	Q06787-7;A8MQB8;G3V0J0;Q06787-2;Q06787-6;Q06787-4;Q06787-3;R9WNI0;Q06787;Q06787-9;Q06787-5;Q06787-8;Q06787-10;Q06787-11;A0A087WXI3;Q8IXW7	Fragile X mental retardation protein 1	FMR1	-0.26251	-0.371733	-0.515121	0.262188	0.129943	0.190655
A8MUD9;P18124;C9JZ88;C9JIJ5	A8MUD9;P18124	60S ribosomal protein L7	RPL7	0.822891	0.729179	1.60498	1.32028	1.05561	0.686596
A8MX75;P18074;E7EVE9;P18074-2;K7EIT8;K7ENL1;K7EKF3;B4E0F6	A8MX75;P18074;E7EVE9;P18074-2	TFIIH basal transcription factor complex helicase XPD subunit	ERCC2	2.18255	2.18675	0.745559	1.96256	0.396341	-0.830589
Q99733-2;Q99733;C9J6D1;C9JZI7;E9PKT8;A8MXH2;E9PNW0;F8VV59;F8VUX1;F8VY35;F8W543;F8VXI6;B7Z9C2;F8W0J6;F5H4R6;H0YIV4;F8VRJ2;H0YCI4;F8W020;F8W118;H0YHC3;H0YH88;F8VVB5;E9PNJ7;E9PS34;E9PJJ2;P55209-3;P55209-2;P55209	Q99733-2;Q99733;C9J6D1;C9JZI7;E9PKT8;A8MXH2;E9PNW0;F8VV59;F8VUX1;F8VY35;F8W543;F8VXI6;B7Z9C2;F8W0J6;F5H4R6;H0YIV4;F8VRJ2;H0YCI4;F8W020;F8W118;H0YHC3;H0YH88;F8VVB5;E9PNJ7;E9PS34;E9PJJ2;P55209-3;P55209-2;P55209	Nucleosome assembly protein 1-like 4;Nucleosome assembly protein 1-like 1	NAP1L4;NAP1L1	-3.9233	-7.55597	-2.52716	-2.70724	0.492792	3.12244
A8MXP9;P43243;A0A0R4J2E8;D6REM6;D6R991;H0Y8T4;P43243-2;B3KM87;Q68E03;D6RE02;D6RIA2;D6RBI2;D6RBK5;D6R8Z5;D6RAY2;D6RAM9;A0A1B0GX04;D6REK4;D6RCM3;D6RBS2;D6R9F3;D6RB45	A8MXP9;P43243;A0A0R4J2E8;D6REM6;D6R991	Matrin-3	MATR3	5.81473	6.14797	6.29528	6.3697	0.64822	0.351141
B0I1T2	B0I1T2	Unconventional myosin-Ig;Minor histocompatibility antigen HA-2	MYO1G	-3.29372	1.25373	-7.55597	-3.44477	1.50908	-4.48037
B0QY89;Q9Y262;B0QY90;Q9Y262-2;C9JHP4;C9K0Q7;H0Y7E6;H7C3A0	B0QY89;Q9Y262;B0QY90;Q9Y262-2	Eukaryotic translation initiation factor 3 subunit L	EIF3L	-0.659258	-0.884148	-0.524697	-0.85873	0.418906	0.079989
B0QYK0;Q01844-6;Q01844-3;Q01844;Q01844-5;A0A0D9SFL3;C9JGE3;Q01844-2;H7BY36;Q01844-4	B0QYK0;Q01844-6;Q01844-3;Q01844;Q01844-5;A0A0D9SFL3;C9JGE3;Q01844-2;H7BY36	RNA-binding protein EWS	EWSR1	0.964718	1.08404	-1.14543	0.830904	0.37264	-1.18164
B0QYW5;F6RTR7;O43808;F8WE74	B0QYW5;F6RTR7;O43808;F8WE74	Peroxisomal membrane protein PMP34	SLC25A17	-1.70398	-2.27841	-2.79113	-2.85005	0.717103	-0.829398
F5H7V1;B1AKJ5;O43847;O43847-2;G3V1R5;H0Y5G9	F5H7V1;B1AKJ5;O43847;O43847-2;G3V1R5	Nardilysin	NRD1	-0.824377	-1.69835	-1.35109	-0.372002	0.130384	0.399814
B1AKY9;P50993	B1AKY9;P50993	Sodium/potassium-transporting ATPase subunit alpha-2	ATP1A2	-0.847113	-2.07585	-7.55597	-0.389734	0.182598	-2.51137
B1ALB4;E9PD50;Q92540-2;Q92540;Q92540-5;Q92540-4;D6RAD0;E9PEK3	B1ALB4;E9PD50;Q92540-2;Q92540;Q92540-5;Q92540-4	Protein SMG7	SMG7	-3.1465	-4.01044	-3.09315	-4.59393	0.253331	-0.265073
B1AP22;P49810-3;P49810;P49810-2;E5RHT1;E5RFW4;E5RG63;E7ES96;P49768-3;P49768-5;P49768-6;P49768-2;P49768	B1AP22;P49810-3;P49810;P49810-2	Presenilin;Presenilin-2;Presenilin-2 NTF subunit;Presenilin-2 CTF subunit	PSEN2	-4.99793	-1.7958	-2.88513	-7.55597	0.140377	-1.82369
P07910;P07910-4;G3V2Q1;G3V4C1;B2R5W2;B4DY08;P07910-2;G3V4W0;P07910-3;G3V576;G3V555;A0A0G2JNQ3;A0A0G2JPF8;G3V4M8;G3V575;G3V5V7;G3V2H6;G3V251;G3V2D6;G3V3K6;G3V5X6;P0DMR1;B7ZW38;O60812;B2RXH8;B4DSU6;E5RG71;B3KT61;Q86SE5-3;Q86SE5	P07910;P07910-4;G3V2Q1;G3V4C1;B2R5W2;B4DY08;P07910-2;G3V4W0;P07910-3;G3V576;G3V555;A0A0G2JNQ3;A0A0G2JPF8;G3V4M8;G3V575;G3V5V7;G3V2H6;G3V251;G3V2D6;G3V3K6;G3V5X6;P0DMR1;B7ZW38;O60812;B2RXH8;B4DSU6	Heterogeneous nuclear ribonucleoproteins C1/C2;Heterogeneous nuclear ribonucleoprotein C-like 4;Heterogeneous nuclear ribonucleoprotein C-like 3;Heterogeneous nuclear ribonucleoprotein C-like 1;Heterogeneous nuclear ribonucleoprotein C-like 2	HNRNPC;HNRNPCL4;HNRNPCL3;HNRNPCL1;HNRNPCL2	-1.77605	-3.73835	-1.90292	-1.05503	0.275662	1.27822
K7EMV3;B4DEB1;K7EK07;K7ES00;Q71DI3;Q16695;P84243;P68431;K7EP01;Q5TEC6;Q6NXT2	K7EMV3;B4DEB1;K7EK07;K7ES00;Q71DI3;Q16695;P84243;P68431;K7EP01;Q5TEC6;Q6NXT2	Histone H3;Histone H3.2;Histone H3.1t;Histone H3.3;Histone H3.1;Histone H3.3C	H3F3B;H3F3A;HIST2H3A;HIST3H3;HIST1H3A;HIST2H3PS2;H3F3C	-1.83329	-2.10683	0.363511	-7.55597	0.128449	-1.62617
B4DJK0;B4DUA4;Q13243-3;Q13243;G3V5K8;A0A0D9SEM4;Q13243-2;Q13247-3;Q13247	B4DJK0;B4DUA4;Q13243-3;Q13243;G3V5K8;A0A0D9SEM4;Q13243-2;Q13247-3;Q13247	Serine/arginine-rich splicing factor 5;Serine/arginine-rich splicing factor 6	SRSF5;SRSF4;SRSF6	-2.66932	-2.48304	-2.66125	-2.10811	0.313106	0.191504
B4DKY1;P49589-2;P49589;P49589-3	B4DKY1;P49589-2;P49589;P49589-3	Cysteine--tRNA ligase, cytoplasmic	CARS	-2.28424	-1.57892	-1.66892	-1.38348	0.516827	0.40538
B4DR61;P61619;P61619-3;F8W776;Q8TC24;Q9H9S3-2;Q9H9S3-3;Q9H9S3;H7C1Q9;C9JXC6;H7C069;A6NK38;F2Z2C7;A6NIF9;C9JJV4;H7C1S8	B4DR61;P61619;P61619-3	Protein transport protein Sec61 subunit alpha isoform 1	SEC61A1	2.88092	2.8107	2.75674	2.22529	0.435422	-0.354799
J3QLU9;B4DTR1;P04626-5;P04626-4;P04626;M0R0A7;P80192-4;E9PLB1;A0A087WW79;G3V4P9;A0A0A0MSE1;J3KTI5;H0YCF5;E9PRQ2;J3KPI6;Q15303-4;Q15303-3;F5H1T4;Q15303-2;Q02779;P80192;Q5TCX8;P04626-6;Q16584;P04626-2;Q16584-2;Q5TCX8-2;P04626-3;Q15303	J3QLU9;B4DTR1;P04626-5;P04626-4;P04626;M0R0A7;P80192-4;E9PLB1;A0A087WW79;G3V4P9;A0A0A0MSE1;J3KTI5;H0YCF5;E9PRQ2;J3KPI6;Q15303-4;Q15303-3;F5H1T4;Q15303-2;Q02779;P80192;Q5TCX8;P04626-6;Q16584;P04626-2;Q16584-2;Q5TCX8-2;P04626-3;Q15303	Receptor protein-tyrosine kinase;Receptor tyrosine-protein kinase erbB-2;Mitogen-activated protein kinase kinase kinase 9;Receptor tyrosine-protein kinase erbB-4;ERBB4 intracellular domain;Mitogen-activated protein kinase kinase kinase 10;Mitogen-activated protein kinase kinase kinase MLK4;Mitogen-activated protein kinase kinase kinase 11	ERBB2;MAP3K10;MAP3K9;MAP3K11;ERBB4;MLK4	-4.3924	-3.62989	-1.5048	-1.62363	0.945261	2.44693
P0CG48;F5GYU3;Q96C32;Q5PY61;J3QKN0;F5GXK7;F5H747;F5H388;B4DV12;F5H265;F5H2Z3;F5H6Q2;J3QTR3;J3QS39;P62987;P62979;P0CG47;Q49A90;M0R1V7;F5GZ39;J3QSA3;M0R2S1;M0R1M6;A0A2R8Y422	P0CG48;F5GYU3;Q96C32;Q5PY61;J3QKN0;F5GXK7;F5H747;F5H388;B4DV12;F5H265;F5H2Z3;F5H6Q2;J3QTR3;J3QS39;P62987;P62979;P0CG47;Q49A90;M0R1V7;F5GZ39;J3QSA3;M0R2S1;M0R1M6;A0A2R8Y422	Polyubiquitin-C;Ubiquitin;Ubiquitin-60S ribosomal protein L40;Ubiquitin;60S ribosomal protein L40;Ubiquitin-40S ribosomal protein S27a;Ubiquitin;40S ribosomal protein S27a;Polyubiquitin-B;Ubiquitin	UBC;UBB;RPS27A;UBA52	7.97939	8.14487	6.6767	6.73688	1.60699	-1.35533
H0Y9V7;B4E2Q0;P98194-2;P98194-4;P98194;P98194-3;P98194-5;P98194-8;P98194-9;P98194-6;P98194-7;H0Y8X9;H0Y9S7	H0Y9V7;B4E2Q0;P98194-2;P98194-4;P98194;P98194-3;P98194-5;P98194-8;P98194-9;P98194-6;P98194-7;H0Y8X9;H0Y9S7	Calcium-transporting ATPase;Calcium-transporting ATPase type 2C member 1	ATP2C1	-0.915075	-0.587221	-1.39632	-1.39516	0.801331	-0.644591
B5MCF9;O00541;O00541-2;B3KXD6;H7C267;H7BYY8	B5MCF9;O00541;O00541-2;B3KXD6	Pescadillo homolog	PES1	3.52583	3.43344	3.98976	7.56851	0.367672	2.2995
B5MDF5;P62826;J3KQE5;F5H018;H0YFC6;B4DV51;A0A087X0W0	B5MDF5;P62826;J3KQE5;F5H018;H0YFC6	GTP-binding nuclear protein Ran	RAN	1.09992	1.28504	2.03457	2.21581	2.87822	0.932704
B5MDQ0;Q2NKX8	B5MDQ0;Q2NKX8	DNA excision repair protein ERCC-6-like	ERCC6L	0.445707	1.05734	0.115281	0.555195	0.887777	-0.416284
B7WP74;Q9HCG8	B7WP74;Q9HCG8	Pre-mRNA-splicing factor CWC22 homolog	CWC22	0.319607	1.10382	0.357797	0.48835	0.268048	-0.28864
B7Z6D5;Q96GQ7;A0A087X059;A0A087WYH5	B7Z6D5;Q96GQ7	Probable ATP-dependent RNA helicase DDX27	DDX27	4.03147	3.71002	2.90158	3.69821	0.306849	-0.570855
B7Z7F3;Q9H6Z4-3;Q9H6Z4-2;Q9H6Z4;K7ESQ0;K7EIJ4;K7EN31	B7Z7F3;Q9H6Z4-3;Q9H6Z4-2;Q9H6Z4	Ran-binding protein 3	RANBP3	-2.12741	-2.12635	-2.86693	-1.95431	0.190093	-0.283742
B7Z9I1;Q5T4U5;P11310;P11310-2;H0YDT5	B7Z9I1;Q5T4U5;P11310;P11310-2	Medium-chain specific acyl-CoA dehydrogenase, mitochondrial	ACADM	-2.08485	-2.78557	-1.02184	-2.04082	0.954905	0.90388
E9PS63;F5H8L0;B7ZAP0;Q5R372-7;Q5R372-8;Q5R372-6;Q5R372-5	E9PS63;F5H8L0;B7ZAP0;Q5R372-7;Q5R372-8;Q5R372-6;Q5R372-5	Rab GTPase-activating protein 1-like, isoform 10;Rab GTPase-activating protein 1-like	RABGAP1L	-1.85613	-5.37138	-7.55597	-3.25873	0.139082	-1.7936
E7ENZ3;B7ZAR1;E9PCA1;P48643-2;P48643	E7ENZ3;B7ZAR1;E9PCA1;P48643-2;P48643	T-complex protein 1 subunit epsilon	CCT5	-1.15597	-1.12827	0.592526	0.449638	1.48653	1.6632
B7ZLQ5;P28370	B7ZLQ5;P28370	Probable global transcription activator SNF2L1	SMARCA1	3.7587	3.76504	2.91492	3.4137	0.604118	-0.597557
B7ZM99;A0A087WVM4;H0Y327;Q5JYA8;Q4VXM0;Q4VXV2;Q4VXM1	B7ZM99;A0A087WVM4		MTHFD1L	5.44435	5.39252	4.67295	4.78696	1.11742	-0.688475
B8ZZJ0;B9A032;B8ZZN6;P63165	B8ZZJ0;B9A032;B8ZZN6;P63165	Small ubiquitin-related modifier 1	SUMO1	-1.23638	-0.96524	-1.54624	-1.32281	1.34266	-0.333714
B8ZZQ6;P06454-2;P06454;B8ZZA1;B8ZZW7;H7C2N1	B8ZZQ6;P06454-2;P06454;B8ZZA1;B8ZZW7;H7C2N1	Prothymosin alpha;Prothymosin alpha, N-terminally processed;Thymosin alpha-1	PTMA	-1.47423	-0.93845	-2.50307	-1.70507	1.03469	-0.897727
H7C0I1;B8ZZW5;Q8NBF6-2;Q8NBF6;A0A1W2PRP5	H7C0I1;B8ZZW5;Q8NBF6-2;Q8NBF6;A0A1W2PRP5	Late secretory pathway protein AVL9 homolog	AVL9	-0.281921	-0.710701	-2.09811	-1.14575	0.455528	-1.12562
B9ZVT1;Q8IXT5;E5RHG1;E5RJ83;E5RJV8	B9ZVT1;Q8IXT5	RNA-binding protein 12B	RBM12B	0.315132	-0.0675297	-0.256911	0.932129	0.0804578	0.213808
C9IYD3;C9JQC9;C9JPY2;C9J670;Q9NW15-2;Q9NW15-5;Q9NW15;C9IZD0;C9JA49;Q9NW15-3	C9IYD3;C9JQC9;C9JPY2;C9J670;Q9NW15-2;Q9NW15-5;Q9NW15;C9IZD0;C9JA49;Q9NW15-3	Anoctamin-10	ANO10	-2.14092	-2.48166	0.199584	0.00956535	1.70218	2.41586
C9IYZ1;Q9NWL6;U3KQP1;C9J6C1	C9IYZ1;Q9NWL6;U3KQP1	Asparagine synthetase domain-containing protein 1	ASNSD1	-1.74299	-1.98508	-2.7448	-3.3527	1.01091	-1.18472
C9J2Y9;P30876;A0A1W2PPT5;C9J4M6	C9J2Y9;P30876;A0A1W2PPT5;C9J4M6	DNA-directed RNA polymerase;DNA-directed RNA polymerase II subunit RPB2	POLR2B	4.77802	4.75891	4.4657	4.48915	1.33294	-0.291041
C9J3F6;Q92609;Q92609-2	C9J3F6;Q92609;Q92609-2	TBC1 domain family member 5	TBC1D5	-1.25714	-1.4968	-3.86941	-1.5721	0.317266	-1.34378
C9J5X1;P08069;H0YMJ5;H0YNR0	C9J5X1;P08069	Tyrosine-protein kinase receptor;Insulin-like growth factor 1 receptor;Insulin-like growth factor 1 receptor alpha chain;Insulin-like growth factor 1 receptor beta chain	IGF1R	-1.98358	-1.84155	-3.61614	-2.03917	0.37334	-0.915085
C9J7E5;Q9Y5L0-3;Q9Y5L0;Q9Y5L0-1;E9PFH4;Q9Y5L0-5	C9J7E5;Q9Y5L0-3;Q9Y5L0;Q9Y5L0-1;E9PFH4;Q9Y5L0-5	Transportin-3	TNPO3	3.7968	3.50691	3.48463	3.16782	1.58009	-0.325634
C9JEX3;Q13614-2;Q13614	C9JEX3;Q13614-2;Q13614	Myotubularin-related protein 2	MTMR2	-3.34908	-3.66248	-1.75402	-3.68953	0.291752	0.784003
C9JF17;P05090;C9JX71;F8WBT9	C9JF17;P05090	Apolipoprotein D	APOD	-7.55597	-7.55597	1.25507	1.2289	3.02376	8.79796
C9JFV4;Q8IZL8;E7EV54;I3L445;I3L4P1;I3L1P4;I3L4M7	C9JFV4;Q8IZL8;E7EV54;I3L445	Proline-, glutamic acid- and leucine-rich protein 1	PELP1	0.799334	0.571108	0.925735	0.472868	0.0359256	0.0140805
C9JIE2;Q86TI0-2;Q86TI0	C9JIE2;Q86TI0-2;Q86TI0	TBC1 domain family member 1	TBC1D1	-3.32231	-3.57794	-2.95294	-3.41334	0.632437	0.266988
C9JIF9;P13798;H7C1U0;H7C393;H0YFE5;F8WEH5;C9JLK2	C9JIF9;P13798;H7C1U0	Acylamino-acid-releasing enzyme	APEH	-2.46707	-3.73349	-2.07379	-0.56004	0.375197	1.78336
C9JKA9;Q9NS87-3;Q9NS87-2;Q9NS87;H7BZT2;Q9NS87-4	C9JKA9;Q9NS87-3;Q9NS87-2;Q9NS87	Kinesin-like protein KIF15	KIF15	-1.24919	-1.55834	-0.657743	-4.35034	0.198668	-1.10027
C9JLV4;O14727-6;O14727-5;O14727-3;O14727-4;O14727-2;O14727	C9JLV4;O14727-6;O14727-5;O14727-3;O14727-4;O14727-2;O14727	Apoptotic protease-activating factor 1	APAF1	-3.06426	-3.72088	-4.1521	-2.41312	0.0260777	0.109959
C9JME2;Q9Y4F1;Q9Y4F1-2;M0QYB0;A0A1B0GV68;M0R262;Q9Y4F1-3;M0QXT1	C9JME2;Q9Y4F1;Q9Y4F1-2;M0QYB0;A0A1B0GV68	FERM, RhoGEF and pleckstrin domain-containing protein 1	FARP1	-0.928123	-0.821615	-1.57231	-2.11816	0.685205	-0.970363
C9JXB8;C9JNW5;P83731	C9JXB8;C9JNW5;P83731	60S ribosomal protein L24	RPL24	-7.55597	-7.55597	-2.15535	-1.90905	1.848	5.52377
C9JR56;Q9UPW6;Q9UPW6-2	C9JR56;Q9UPW6;Q9UPW6-2	DNA-binding protein SATB;DNA-binding protein SATB2	SATB2	-1.17584	-0.960419	-1.81414	-1.80477	1.05594	-0.741326
C9JVB6;Q7L0Y3	C9JVB6;Q7L0Y3	Mitochondrial ribonuclease P protein 1	TRMT10C	-3.97567	-7.55597	-1.72569	-1.85855	0.584093	3.9737
C9JZ20;E7ESE2;E9PCW0;C9JW96;P35232;P35232-2;D6RBK0	C9JZ20;E7ESE2;E9PCW0;C9JW96;P35232;P35232-2;D6RBK0	Prohibitin	PHB	-0.654861	-1.07898	0.376832	0.220493	1.13782	1.16558
O60716;C9JZR2;O60716-3;O60716-5;O60716-2;O60716-6;O60716-9;O60716-7;O60716-10;O60716-11;O60716-13;O60716-8;O60716-4;O60716-17;O60716-12;O60716-14;O60716-18;O60716-21;O60716-19;O60716-16;O60716-15;O60716-20;O60716-22;O60716-24;O60716-23;O60716-29;O60716-27;O60716-26;O60716-25;O60716-32;O60716-31;O60716-30;O60716-28;E9PRE2;E9PKY0;H0YC95;E9PKL1	O60716;C9JZR2;O60716-3;O60716-5;O60716-2;O60716-6;O60716-9;O60716-7;O60716-10;O60716-11;O60716-13;O60716-8;O60716-4;O60716-17;O60716-12;O60716-14;O60716-18;O60716-21;O60716-19;O60716-16;O60716-15;O60716-20;O60716-22;O60716-24;O60716-23;O60716-29;O60716-27;O60716-26;O60716-25;O60716-32;O60716-31;O60716-30;O60716-28	Catenin delta-1	CTNND1	3.35735	3.16582	3.1985	3.39467	0.0524254	0.0349994
D3YTB5;P51617-2;P51617;P51617-3;H7C224;P51617-4;H7C2I6;H7C3C1;F8WAB6;H7C3G8;H7C1F0;F6U4U2;P51955-3;P51955-2;P51955-4;P51955	D3YTB5;P51617-2;P51617;P51617-3;H7C224;P51617-4	Interleukin-1 receptor-associated kinase 1	IRAK1	1.09959	0.726192	-0.364053	0.115948	0.604634	-1.03695
D6R9W2;Q8NEC7-3;Q8NEC7	D6R9W2;Q8NEC7-3;Q8NEC7	Glutathione S-transferase C-terminal domain-containing protein	GSTCD	-2.94108	-4.00954	-7.55597	-4.77406	0.402871	-2.68971
D6RAF8;Q14103-3;Q14103;D6RD83;D6RF44;H0YA96;H0Y8G5;Q14103-4;Q14103-2;D6RBQ9	D6RAF8;Q14103-3;Q14103;D6RD83;D6RF44;H0YA96;H0Y8G5;Q14103-4;Q14103-2	Heterogeneous nuclear ribonucleoprotein D0	HNRNPD	-3.11821	-3.56926	-0.345046	-0.4244	1.39869	2.95901
D6RB01;Q9Y6X4;D6RC41;D6R953	D6RB01;Q9Y6X4	Soluble lamin-associated protein of 75 kDa	FAM169A	-2.95972	-2.00914	-2.04475	-1.82101	0.430746	0.551549
D6RB59;O60645-2;O60645-3;O60645;D6RBR9;H0Y995	D6RB59;O60645-2;O60645-3;O60645	Exocyst complex component 3	EXOC3	0.0364399	-0.477522	0.264815	0.478027	0.455126	0.591962
O94979-8;D6REX3;O94979;O94979-2;O94979-9;O94979-4;O94979-10;O94979-3;O94979-6;D6RHZ5;O94979-5;H7BXG7;O94979-7;H0YAB3;H0Y8V7;H0Y9K1;H0Y9T9;H0Y8W8;D6RE64;D6RCQ9;H0YAF5;D6RHE8;D6RBT0	O94979-8;D6REX3;O94979;O94979-2;O94979-9;O94979-4;O94979-10;O94979-3;O94979-6;D6RHZ5;O94979-5;H7BXG7;O94979-7;H0YAB3	Protein transport protein Sec31A	SEC31A	3.07825	3.33614	2.45224	2.89475	0.962456	-0.533696
J3QKT4;E2QRB3;P32322-2;P32322;P32322-3;J3QR88;J3QLK9;J3QL23;J3QL32;J3QL24;J3KQ22	J3QKT4;E2QRB3;P32322-2;P32322;P32322-3;J3QR88;J3QLK9;J3QL23;J3QL32;J3QL24;J3KQ22	Pyrroline-5-carboxylate reductase;Pyrroline-5-carboxylate reductase 1, mitochondrial	PYCR1	-4.10526	-7.55597	-2.7896	-2.69724	0.479319	3.0872
E3W994;J3KR49;A0A0U1RQI6;E7ERI8;E7EW49;O75122;O75122-3;H7C4X8;H7C4I5	E3W994;J3KR49;A0A0U1RQI6;E7ERI8;E7EW49;O75122;O75122-3	CLIP-associating protein 2	CLASP2	-0.780046	-1.28196	-0.120564	-0.423855	1.08171	0.758792
E5RGX5;Q93045;Q93045-2;A2A2D0;P16949;P16949-2	E5RGX5;Q93045;Q93045-2;A2A2D0;P16949;P16949-2	Stathmin;Stathmin-2	STMN2;STMN1	-3.20262	-7.55597	-1.63799	-0.873655	0.451517	4.12347
G3V2V8;J3KMY5;H0YIZ1;G3V3E8;E7EMS2;G3V3D1;P61916-2;P61916	G3V2V8;J3KMY5;H0YIZ1;G3V3E8;E7EMS2;G3V3D1;P61916-2;P61916	Epididymal secretory protein E1	NPC2	-7.55597	-7.55597	-1.06518	-2.40376	1.13744	5.8215
E7EV99;E7ENY0;P35611-2;P35611-6;P35611;P35611-3;P35611-4;H0Y9H2;A0A0A0MSR2;P35611-5;D6RJE2;H0YFD8;H0YG19;D6RAH3;D6RF25	E7EV99;E7ENY0;P35611-2;P35611-6;P35611;P35611-3;P35611-4;H0Y9H2	Alpha-adducin	ADD1	2.42448	2.37444	1.74022	2.05773	0.649691	-0.500486
E7EPB3;P50914	E7EPB3;P50914	60S ribosomal protein L14	RPL14	-3.66988	-3.33741	-1.31835	-2.49637	0.550777	1.59629
E7EWP2;E7EPJ7;O75962-5;O75962-2;O75962-4;O75962;H7C1X7;A0A1W2PRD7;F5H228;C9IZQ6;H7BXZ5;J3QSW6;O60229-3;O60229-2;O60229	E7EWP2;E7EPJ7;O75962-5;O75962-2;O75962-4;O75962	Triple functional domain protein	TRIO	-3.64334	-4.43087	-2.9232	-4.56525	0.209402	0.292878
E7EPM6;P33121-3;P33121;B7Z3Z9;P33121-2;D6RER0;H0Y9U7;H0Y9Z9;Q9UKU0-1;E7ERD7;D6RG07;Q9UKU0-3;Q9UKU0-8;Q9UKU0-9;Q9UKU0-6;Q9UKU0;Q9UKU0-5;Q9ULC5;Q9UKU0-2;Q9ULC5-4;Q9UKU0-7;Q9ULC5-3	E7EPM6;P33121-3;P33121;B7Z3Z9;P33121-2	Long-chain-fatty-acid--CoA ligase 1	ACSL1	1.74939	1.82236	1.75339	1.78777	0.241607	-0.0152926
E7EPN9;Q9Y520-2;Q9Y520-3;Q9Y520-6;Q9Y520-4;Q9Y520-5;Q9Y520;Q9Y520-7;A0A2R8Y7F4;A0A2R8YET2;H7C5N8	E7EPN9;Q9Y520-2;Q9Y520-3;Q9Y520-6;Q9Y520-4;Q9Y520-5;Q9Y520;Q9Y520-7	Protein PRRC2C	PRRC2C	-2.55928	-3.18422	-1.86927	-2.4928	3.18884	0.69071
E7EQR4;P15311	E7EQR4;P15311	Ezrin	EZR	-0.458551	-0.92853	0.276708	-0.104464	1.44108	0.779663
S4R3H4;E7EQT4;Q9UKV3-5;Q9UKV3;G3V3B0;Q9UKV3-3;Q9UKV3-2;G3V3T3;A0A087WYN3	S4R3H4;E7EQT4;Q9UKV3-5;Q9UKV3;G3V3B0;Q9UKV3-3;Q9UKV3-2	Apoptotic chromatin condensation inducer in the nucleus	ACIN1	1.93211	1.62945	2.40835	2.53265	0.718757	0.689719
E7ER68;Q658Y4;G3V120;H0YBR6;P0C866	E7ER68;Q658Y4	Protein FAM91A1	FAM91A1	1.66784	1.2289	0.0877924	1.10465	0.346751	-0.852154
E7ER77;Q7Z2K6	E7ER77;Q7Z2K6	Endoplasmic reticulum metallopeptidase 1	ERMP1	-0.680393	-0.961864	-0.806039	-0.469034	0.181168	0.183592
E7ERS3;Q86VM9;Q86VM9-2;H3BRH3;H3BP01	E7ERS3;Q86VM9;Q86VM9-2	Zinc finger CCCH domain-containing protein 18	ZC3H18	0.199102	0.712523	0.458352	0.19413	0.0995129	-0.129571
E7ESY4;Q13330-3;Q13330;H0Y4T7;Q13330-2;F8W9Y9;H0YIT0;E9PF88	E7ESY4;Q13330-3;Q13330;H0Y4T7;Q13330-2	Metastasis-associated protein MTA1	MTA1	1.66136	1.69386	0.876006	1.42927	0.532948	-0.52497
E7EUU4;Q04637-8;E9PGM1;E7EX73;Q04637-7;C9K073;C9J2Z7;H7C044;H7C0V6;C9JHW9;C9JIH5;F8WCF2;REV__J3KQX6;REV__C9JQZ6;REV__F5H7J8;REV__Q8NEG2-2;C9JWH9;REV__Q8NEG2	E7EUU4;Q04637-8;E9PGM1;E7EX73;Q04637-7	Eukaryotic translation initiation factor 4 gamma 1	EIF4G1	4.96445	4.86263	4.95657	5.13564	0.285379	0.132571
E7EVA0;P27816-2;P27816-6;P27816;B5MEG9;P27816-4;H0Y2V1;H7C4C5;F8W9U4;P27816-5	E7EVA0;P27816-2;P27816-6;P27816;B5MEG9;P27816-4;H0Y2V1;H7C4C5;F8W9U4;P27816-5	Microtubule-associated protein;Microtubule-associated protein 4	MAP4	-0.661591	-0.361448	0.236907	0.0201149	0.612005	0.64003
Q07866-5;Q07866-6;G3V5R9;G3V3H3;G3V2E7;F8W6L3;E7EVH7;G5E9S8;Q07866-4;Q07866-9;Q07866-10;Q07866-8;Q07866-7;Q07866;Q07866-3;Q07866-2;G3V2P7;Q9NSK0-5;Q9NSK0-3;Q9NSK0;H0YJT3;H0YG16;H0YJL0;H0YJU9	Q07866-5;Q07866-6;G3V5R9;G3V3H3;G3V2E7;F8W6L3;E7EVH7;G5E9S8;Q07866-4;Q07866-9;Q07866-10;Q07866-8;Q07866-7;Q07866;Q07866-3;Q07866-2;G3V2P7	Kinesin light chain 1	KLC1	-2.43582	-3.36186	-2.62232	-2.30674	0.21369	0.43431
H7C229;E7EVJ5;Q96F07-2;E7EW33;Q96F07;A0A087WZL7;A0A0G2JRX2;A0A087WU52;A0A0G2JRV9;A0A087WWL1;A0A087WVE1;A0A087WTQ3;A0A087WWZ1;A0A087WV63;A0A0G2JRF5;A0A087WWY5	H7C229;E7EVJ5;Q96F07-2;E7EW33;Q96F07	Cytoplasmic FMR1-interacting protein 2	CYFIP2	0.884542	1.15244	0.720883	-0.541161	0.35786	-0.928632
E7EW05;Q9NVU7;Q9NVU7-2;F8W8T7;D6RC74	E7EW05;Q9NVU7;Q9NVU7-2	Protein SDA1 homolog	SDAD1	-0.763618	-1.97878	-1.9709	-0.945522	0.0219792	-0.0870156
E7EW84;Q8TAG9;Q8TAG9-2;B1AP46;F2Z3K0	E7EW84;Q8TAG9;Q8TAG9-2	Exocyst complex component 6	EXOC6	0.0438309	0.536572	-0.697011	-0.31785	1.34438	-0.797632
E7EX17;P23588;P23588-2;F8W0K0;F8VSC7;F8VP89;F8VX11;F8VRU1;F8VYE9	E7EX17;P23588;P23588-2	Eukaryotic translation initiation factor 4B	EIF4B	-0.535547	-1.08644	0.050168	0.692822	0.526448	1.18249
E9PGZ1;E7EX44;Q05682-5;Q05682-4;Q05682-3;Q05682-6;Q05682-2;Q05682;C9J813;C9JE79;F8WE61;C9JEK3	E9PGZ1;E7EX44;Q05682-5;Q05682-4;Q05682-3;Q05682-6;Q05682-2;Q05682;C9J813	Caldesmon	CALD1	-2.24641	-1.36218	-0.939601	-1.80832	0.149084	0.430337
E7EX90;Q14203-3;Q14203-4;Q14203-6;Q14203;Q14203-5;Q14203-2;Q6AWB1;E7EWF7;C9JZA4;C9JTE5;C9JJN7;C9JJD0;C9JKG6;E9PCY0;C9J1B7	E7EX90;Q14203-3;Q14203-4;Q14203-6;Q14203;Q14203-5;Q14203-2;Q6AWB1	Dynactin subunit 1	DCTN1;DKFZp686E0752	2.77572	2.90328	2.48857	2.07178	0.540136	-0.559325
E9PAV3;F8W1N5;F8VZJ2;F8VNW4;F8W0W4;H0YHX9;Q13765;E9PAV3-2	E9PAV3;F8W1N5;F8VZJ2;F8VNW4;F8W0W4;H0YHX9;Q13765;E9PAV3-2	Nascent polypeptide-associated complex subunit alpha, muscle-specific form;Nascent polypeptide-associated complex subunit alpha	NACA	0.0255756	0.257013	0.862435	1.26578	1.22822	0.922814
E9PB90;P52789	E9PB90;P52789	Hexokinase;Hexokinase-2	HK2	3.41046	3.10862	2.56457	2.7966	0.560614	-0.57895
E9PBS1;P22234;P22234-2;D6RF62	E9PBS1;P22234;P22234-2;D6RF62	Multifunctional protein ADE2;Phosphoribosylaminoimidazole-succinocarboxamide synthase;Phosphoribosylaminoimidazole carboxylase	PAICS	-7.55597	-7.55597	-0.839488	-1.62963	1.40082	6.32141
Q5JP01;E9PC52;Q16576;Q16576-2;Q09028-4;Q09028-2	Q5JP01;E9PC52;Q16576;Q16576-2;Q09028-4;Q09028-2	Histone-binding protein RBBP7;Histone-binding protein RBBP4	RBBP7;RBBP4	-2.44973	-2.60522	-0.495954	-0.648951	3.39077	1.95502
Q3BDU3;Q5FBZ9;E9PC65;P54277-2;P54277-3;P54277;C9JKP0;Q5FBZ7;C9J4L1;F8W8L1;Q5XG96;E9PC40;C9JF76;Q5FBZ4;B7ZAA0;P54277-4	Q3BDU3;Q5FBZ9;E9PC65;P54277-2;P54277-3;P54277;C9JKP0;Q5FBZ7;C9J4L1;F8W8L1;Q5XG96;E9PC40;C9JF76;Q5FBZ4;B7ZAA0;P54277-4	PMS1 protein homolog 1	PMS1	-1.59053	-1.6567	-2.71986	-4.12947	0.643471	-1.80104
E9PC69;Q7KZI7;Q7KZI7-8;Q7KZI7-11;Q7KZI7-6;Q7KZI7-3;Q7KZI7-14;Q7KZI7-9;Q7KZI7-16;Q7KZI7-4;Q7KZI7-13;E7ETY4;Q7KZI7-5;Q7KZI7-7;Q7KZI7-12;Q7KZI7-2;Q7KZI7-15;Q7KZI7-10;F5H4F6;Q9P0L2;B4DIB3;F5H6N2;A0A087X0I6;Q9P0L2-3;Q9P0L2-2;Q96L34-2;Q96L34;H0YNV4;K7EK17;F5H4J8;H0YKJ3;K7EKG8;Q6IPE9;K7EN95	E9PC69;Q7KZI7;Q7KZI7-8;Q7KZI7-11;Q7KZI7-6;Q7KZI7-3;Q7KZI7-14;Q7KZI7-9;Q7KZI7-16;Q7KZI7-4;Q7KZI7-13;E7ETY4;Q7KZI7-5;Q7KZI7-7;Q7KZI7-12;Q7KZI7-2;Q7KZI7-15;Q7KZI7-10	Serine/threonine-protein kinase MARK2	MARK2	2.47265	2.37146	1.93598	1.95767	1.08696	-0.475234
E9PCN5;Q9H9A5-4;Q9H9A5-3;Q9H9A5-2;Q9H9A5;Q9H9A5-6;Q9H9A5-5;H7C0K1;H7BZZ7;H7C1X9	E9PCN5;Q9H9A5-4;Q9H9A5-3;Q9H9A5-2;Q9H9A5;Q9H9A5-6;Q9H9A5-5	CCR4-NOT transcription complex subunit 10	CNOT10	0.0580273	-0.367659	-0.130673	-0.222031	0.0369533	-0.0215364
E9PDF2;E9PCR7;Q02218-2;Q02218;E9PFG7;A0A0D9SFS3;Q9ULD0;Q02218-3;Q9ULD0-3;Q9ULD0-2;C9J4G7	E9PDF2;E9PCR7;Q02218-2;Q02218;E9PFG7;A0A0D9SFS3	2-oxoglutarate dehydrogenase, mitochondrial	OGDH	1.47509	1.61084	1.35487	1.2128	0.504079	-0.259128
E9PDF6;O43795;O43795-2;H7C2Y7;E7EQD9;C9JUP5;C9JYW1;A0A0U1RRI3	E9PDF6;O43795;O43795-2	Unconventional myosin-Ib	MYO1B	4.54122	4.51234	3.79113	4.11125	0.72724	-0.575594
E9PDP5;Q8IWZ3;Q8IWZ3-4;Q8IWZ3-6;D6RHC4;Q8IWZ3-5;Q8IWZ3-3;Q8IWZ3-2	E9PDP5;Q8IWZ3;Q8IWZ3-4;Q8IWZ3-6	Ankyrin repeat and KH domain-containing protein 1	ANKHD1	-3.94066	-3.80333	-2.98804	-3.96428	0.217128	0.395831
E9PEB5;Q96AE4;Q96AE4-2;C9JSZ1;Q96I24-2	E9PEB5;Q96AE4;Q96AE4-2	Far upstream element-binding protein 1	FUBP1	1.09936	0.500137	1.85922	1.88381	0.744028	1.07177
E9PFK5;P78316-2;P78316	E9PFK5;P78316-2;P78316	Nucleolar protein 14	NOP14	1.15335	0.894592	0.835246	0.46596	1.02897	-0.373371
E9PGF6;E9PFQ4;Q86SQ0-2;Q86SQ0-3;Q86SQ0;A0A1W2PRT1;A0A1W2PQ63;H7C1V4;Q9HCH0-2;Q9HCH0-3;Q9HCH0	E9PGF6;E9PFQ4;Q86SQ0-2;Q86SQ0-3;Q86SQ0;A0A1W2PRT1;A0A1W2PQ63;H7C1V4;Q9HCH0-2;Q9HCH0-3;Q9HCH0	Pleckstrin homology-like domain family B member 2;Nck-associated protein 5-like	PHLDB2;NCKAP5L	-3.48602	-4.6912	0.716882	-7.55597	0.0550843	0.669066
E9PG15;P27348	E9PG15;P27348	14-3-3 protein theta	YWHAQ	-4.34241	-2.58921	0.195481	-0.885586	0.566448	3.12076
E9PGT3;Q15418-4;Q15418;Q15418-2;Q15418-3;Q5SVM6;E9PAN7;E9PMM7;Q5SVM7	E9PGT3;Q15418-4;Q15418;Q15418-2;Q15418-3	Ribosomal protein S6 kinase;Ribosomal protein S6 kinase alpha-1	RPS6KA1	2.22164	2.37599	1.17471	1.51446	1.21006	-0.954232
E9PH99;Q9Y4E5-2;Q9Y4E5	E9PH99;Q9Y4E5-2;Q9Y4E5	Zinc finger protein 451	ZNF451	-1.25036	-1.04822	-1.70625	-1.43253	1.26673	-0.420098
E9PHA2;Q15003;C9J470;Q15003-2;C9JZP1;H7C415	E9PHA2;Q15003;C9J470;Q15003-2	Condensin complex subunit 2	NCAPH	3.59551	3.71478	3.11897	3.29562	1.39015	-0.447855
E9PHI4;O94901-6;O94901-5;O94901-8;O94901;O94901-9;H0Y6N5;H0Y742;C9JS54;C9JJU6;C9K051;H7C019;C9JK55;O94901-2;O94901-7;O94901-3	E9PHI4;O94901-6;O94901-5;O94901-8;O94901;O94901-9;H0Y6N5;H0Y742	SUN domain-containing protein 1	SUN1	-2.37049	-3.24242	-2.14622	-2.91644	0.934203	0.275129
E9PI39;P29692;E9PK01;E9PMW7;E9PL12;E9PPR1;E9PQ49;P29692-2;A0A087X1X7;P29692-3;E9PRY8;E9PN91;E9PIZ1;E9PL71;H0YCK7;E9PQZ1;E9PNW6;E9PKK3;E9PJD0;E9PK72;P29692-4;E9PK06	E9PI39;P29692;E9PK01;E9PMW7;E9PL12;E9PPR1;E9PQ49;P29692-2;A0A087X1X7;P29692-3;E9PRY8;E9PN91;E9PIZ1;E9PL71;H0YCK7	Elongation factor 1-delta	EEF1D	-3.86941	-3.04707	-1.18136	-1.72932	0.67813	2.0029
H0Y7B4;F6XDC4;E9PSF3;E9PI60;Q9ULD4-3;Q9ULD4-2;Q9ULD4	H0Y7B4;F6XDC4;E9PSF3;E9PI60;Q9ULD4-3;Q9ULD4-2;Q9ULD4	Bromodomain and PHD finger-containing protein 3	BRPF3	-0.932291	-1.05373	-7.55597	-7.55597	2.2299	-6.56296
E9PJC4;E9PQY7;E9PS99;E9PL78;E9PJM1;E9PMQ9;E9PSI1;O15321-2;O15321	E9PJC4;E9PQY7;E9PS99;E9PL78;E9PJM1;E9PMQ9;E9PSI1;O15321-2;O15321	Transmembrane 9 superfamily member 1	TM9SF1	-1.13914	-2.06277	-1.86743	-2.64514	1.15128	-0.655336
E9PJD9;E9PLL6;P46776;E9PLX7	E9PJD9;E9PLL6;P46776;E9PLX7	60S ribosomal protein L27a	RPL27A	-7.55597	-7.55597	-0.382146	-1.06586	1.49719	6.83197
E9PJI1;E9PMG8;E9PRS1	E9PJI1	Histone acetyltransferase	KAT5	-2.88326	-2.5465	-1.4565	-2.256	0.429308	0.858633
E9PK45;E9PQR3;E9PKM5	E9PK45;E9PQR3;E9PKM5	Ferritin	FTH1	-2.55699	-2.01151	-7.55597	-7.55597	1.48271	-5.27172
E9PK54	E9PK54		HSPA8	2.01993	1.81687	1.981	1.82015	0.256837	-0.0178218
E9PK91;Q9NYF8-3;Q9NYF8-2;Q9NYF8;A0A1W2PQ43;E9PK09;E9PQN2;E9PKI6;Q9NYF8-4;E9PJA7;H0YF00;H0YF63;H0YF14	E9PK91;Q9NYF8-3;Q9NYF8-2;Q9NYF8;A0A1W2PQ43;E9PK09;E9PQN2;E9PKI6;Q9NYF8-4	Bcl-2-associated transcription factor 1	BCLAF1	2.6224	2.6091	3.75224	3.57496	1.30353	1.04785
H7BXH2;E9PKF6;Q5H9R7-3;Q5H9R7-4;Q5H9R7-6;Q5H9R7-2;Q5H9R7;Q5H9R7-5;E9PQP7;H0YEN2;E9PK08;H0YDW1;E9PNN8;E9PJD8;E9PKG4	H7BXH2;E9PKF6;Q5H9R7-3;Q5H9R7-4;Q5H9R7-6;Q5H9R7-2;Q5H9R7;Q5H9R7-5;E9PQP7;H0YEN2	Serine/threonine-protein phosphatase 6 regulatory subunit 3	PPP6R3	1.80268	1.96782	1.51233	1.2716	0.604725	-0.493279
E9PKG1;Q99873-2;Q99873-3;Q99873;E9PQ98;E9PIX6;Q99873-5	E9PKG1;Q99873-2;Q99873-3;Q99873;E9PQ98;E9PIX6;Q99873-5	Protein arginine N-methyltransferase 1	PRMT1	-4.20338	-2.94951	-4.19574	-3.00064	0.225971	-0.021749
E9PKP7;P17480-2;P17480;E9PMM2	E9PKP7;P17480-2;P17480	Nucleolar transcription factor 1	UBTF	1.65265	1.06042	1.28677	1.79876	0.100782	0.186225
E9PRK8;E9PKY7;P02794;E9PPQ4;G3V1D1;G3V192	E9PRK8;E9PKY7;P02794;E9PPQ4;G3V1D1;G3V192	Ferritin;Ferritin heavy chain;Ferritin heavy chain, N-terminally processed	FTH1	-4.47073	-4.67881	-1.2604	-2.70708	0.825765	2.59103
E9PKZ0;P62917;E9PP36;G3V1A1;E9PKU4	E9PKZ0;P62917;E9PP36;G3V1A1;E9PKU4	60S ribosomal protein L8	RPL8	-7.55597	-1.35457	0.0777082	-2.2527	0.240667	3.36778
F8VSA6;E9PS38;S4R3E9;E9PL57;Q15843	F8VSA6;E9PS38;S4R3E9;E9PL57;Q15843	NEDD8	NEDD8;NEDD8-MDP1	-0.523003	-0.485723	-0.121535	1.61448	0.420495	1.25084
E9PLA9;G3V153;Q14444-2;Q14444	E9PLA9;G3V153;Q14444-2;Q14444	Caprin-1	CAPRIN1	0.0994911	-0.279463	-0.26452	0.529198	0.11392	0.222325
E9PLK3;P55786;P55786-2;A6NEC2;H0YDG0;E9PP11;A6NEC2-2;H0YCQ5;E9PJY4;E9PPD4;A6NEC2-3;E9PJ74;E9PI82;E9PJF9;E9PRQ5;E9PPZ2	E9PLK3;P55786;P55786-2	Puromycin-sensitive aminopeptidase	NPEPPS	5.97932	5.89272	5.69184	5.76745	0.622735	-0.206378
E9PMR6;Q9NZN5-2;Q9NZN5	E9PMR6;Q9NZN5-2;Q9NZN5	Rho guanine nucleotide exchange factor 12	ARHGEF12	-3.81001	-7.55597	-3.75099	-2.4174	0.307427	2.59879
E9PR70;E9PPV6;P50454;E9PQ34;E9PJH8;E9PIG2;E9PRS3;E9PKH2;E9PNX1;E9PK86;E9PMI5	E9PR70;E9PPV6;P50454;E9PQ34;E9PJH8;E9PIG2;E9PRS3;E9PKH2;E9PNX1;E9PK86;E9PMI5	Serpin H1	SERPINH1	-7.55597	-7.55597	-4.46278	-3.84533	1.23946	3.40192
E9PQM8;E9PRF4;Q15047-3;Q15047;Q15047-2;X6RHV1;B0QZE6;E9PS59;X6R732;E9PAP1	E9PQM8;E9PRF4;Q15047-3;Q15047;Q15047-2;X6RHV1;B0QZE6;E9PS59;X6R732	Histone-lysine N-methyltransferase SETDB1	SETDB1	-3.13205	-2.45098	-3.0921	-1.88686	0.34199	0.302029
Q14671-3;Q14671;Q14671-2;Q14671-4;Q5T1Z4;H0YEH2;E9PR38;Q5T1Z8;H0YDK8;H0YC97;H0YDC5;A0A0A0MR59;H0YDQ6;A0A0C4DG68;Q8TB72-2;Q8TB72-4;Q8TB72;Q8TB72-3	Q14671-3;Q14671;Q14671-2;Q14671-4;Q5T1Z4;H0YEH2;E9PR38;Q5T1Z8;H0YDK8;H0YC97;H0YDC5	Pumilio homolog 1	PUM1	-0.60578	-3.30392	-1.10217	0.528271	0.235073	1.6679
E9PS17;Q96KG9-3;Q96KG9-2;Q96KG9;E9PK59;Q96KG9-4;Q96KG9-5;Q96KG9-6;E9PPN3;A0A0A0MQX4;H0YDH0;H0YCI6	E9PS17;Q96KG9-3;Q96KG9-2;Q96KG9;E9PK59;Q96KG9-4;Q96KG9-5;Q96KG9-6;E9PPN3	N-terminal kinase-like protein	SCYL1	1.20654	1.24198	0.642352	0.927065	0.75475	-0.439551
F2Z2E2;Q86VI3	F2Z2E2;Q86VI3	Ras GTPase-activating-like protein IQGAP3	IQGAP3	-1.34233	-0.734165	-3.17138	-2.47699	1.81344	-1.78594
H0Y4W2;F2Z2U4;Q9Y4A5-2;Q9Y4A5;A0A2R8YFJ4	H0Y4W2;F2Z2U4;Q9Y4A5-2;Q9Y4A5	Transformation/transcription domain-associated protein	TRRAP	0.770203	-0.0364418	-0.529103	0.229994	0.201515	-0.516435
F2Z2W7;Q8IZ69-2;Q8IZ69;C9K041;H7C100	F2Z2W7;Q8IZ69-2;Q8IZ69	tRNA (uracil-5-)-methyltransferase homolog A	TRMT2A	2.48139	2.67526	2.07956	1.83352	0.664633	-0.621784
F2Z2X4;Q9C0E2	F2Z2X4;Q9C0E2	Exportin-4	XPO4	-0.981422	0.618313	0.252706	-0.240587	0.0520423	0.187614
F8VQ14;F5GWF6;P78371-2;P78371	F8VQ14;F5GWF6;P78371-2;P78371	T-complex protein 1 subunit beta	CCT2	0.222532	0.399763	1.49326	1.99211	1.14743	1.43153
F5GWT4;Q9H4A3-2;Q9H4A3;Q9H4A3-5;Q9H4A3-6;Q9H4A3-7;F6UYG0;Q9H4A3-4;Q96J92-2;Q96J92-3;Q96J92;K7ENT7	F5GWT4;Q9H4A3-2;Q9H4A3;Q9H4A3-5;Q9H4A3-6;Q9H4A3-7;F6UYG0	Serine/threonine-protein kinase WNK1	WNK1	2.08451	1.9494	1.38726	1.42659	1.04378	-0.610029
F5GY37;J3KPX7;Q99623;F5H3X6;F5GWA7;Q99623-2;F5H2D2;F5H0C5	F5GY37;J3KPX7;Q99623;F5H3X6;F5GWA7;Q99623-2	Prohibitin-2	PHB2	-0.313778	-1.32196	0.490951	0.342827	0.670903	1.23476
F5GYK2;Q9NRL3;Q9NRL3-3;M0R317;R4GN16;M0QZM0;M0R0P4;Q9NRL3-2;M0R2A7;M0QYS2;M0QXN2;M0R0W8	F5GYK2;Q9NRL3;Q9NRL3-3	Striatin-4	STRN4	1.55595	1.31689	1.46928	1.17464	0.81918	-0.114459
F5GZ90;Q9NZJ0;Q9NZJ0-2	F5GZ90;Q9NZJ0;Q9NZJ0-2	Denticleless protein homolog	DTL	-1.1051	-2.39546	-1.4471	-1.50177	0.135086	0.275844
F5GZS6;J3KPF3;P08195-2;P08195-3;P08195;P08195-4;F5GZI0;F5H0E2;H0YFS2;F5H867;H0YFX4	F5GZS6;J3KPF3;P08195-2;P08195-3;P08195;P08195-4	4F2 cell-surface antigen heavy chain	SLC3A2	4.38108	4.36385	3.80492	3.64904	1.16677	-0.645484
F5H039;Q9NQX3;Q9NQX3-2;G3V582;H0YJ30;G3V4D2;G3V4R0;G3V355	F5H039;Q9NQX3;Q9NQX3-2;G3V582;H0YJ30	Gephyrin;Molybdopterin adenylyltransferase;Molybdopterin molybdenumtransferase	GPHN	1.15512	1.34252	0.723763	0.844849	1.34331	-0.464514
Q9Y4C1;F5H070;F8WE62	Q9Y4C1;F5H070	Lysine-specific demethylase 3A	KDM3A	-2.14606	-2.53578	-1.75253	-1.69309	0.653919	0.618109
F5H0F9;Q9UJX4;Q9UJX4-3;F5GY68;Q9UJX4-2;F5H3S5;H0YFB5;F5H0N1	F5H0F9;Q9UJX4;Q9UJX4-3;F5GY68;Q9UJX4-2	Anaphase-promoting complex subunit 5	ANAPC5	-0.0386753	-0.269218	0.0583677	-1.2677	0.250511	-0.450721
F5H148;H3BMT1;Q9NYV6-2;Q9NYV6;Q9NYV6-3	F5H148;H3BMT1;Q9NYV6-2;Q9NYV6	RNA polymerase I-specific transcription initiation factor RRN3	RRN3	-2.30047	-2.42847	-2.88385	-4.01325	0.559956	-1.08408
F5H1D6;Q07864;F5H7E4;A0A087WW42;A0A087WX51	F5H1D6;Q07864	DNA polymerase;DNA polymerase epsilon catalytic subunit A	POLE	1.33653	1.08018	0.509772	0.780993	0.554471	-0.562972
H0Y5D5;Q9BTG3;Q5SYW2;F5H2X7;Q9ULV3-5;Q9ULV3-3;Q9ULV3-4;Q9ULV3-2;Q9ULV3;A0A0U1RQR2	H0Y5D5;Q9BTG3;Q5SYW2;F5H2X7;Q9ULV3-5;Q9ULV3-3;Q9ULV3-4;Q9ULV3-2;Q9ULV3	Cip1-interacting zinc finger protein	CIZ1	-0.300386	0.0497704	1.24572	0.909306	0.75206	1.20282
F5H365;Q15436;Q15436-2;G3V4V1;G3V1W4;G3V3G5;G3V2R6;G3V5K1;G3V5X8;G3V4Q2	F5H365;Q15436;Q15436-2	Protein transport protein Sec23A	SEC23A	3.44791	3.22004	2.39625	2.63609	0.751253	-0.817809
F5H4R1;J3KNB8;F5H538;Q9Y6R4-2;Q9Y6R4;F5H1X6	F5H4R1;J3KNB8;F5H538;Q9Y6R4-2;Q9Y6R4;F5H1X6	Mitogen-activated protein kinase kinase kinase 4	MAP3K4	-4.1355	-3.7562	-3.71793	-4.10946	0.0236453	0.0321546
F5H5D3;Q9BQE3;A0A1W2PQM2;F8VVB9;F8VQQ4;Q9NY65;Q9NY65-2;C9J2C0;F8VRZ4;F8VS66;F8VWV9;C9JQ00;C9JEV8;C9JJQ8;F8VX09;C9JDL2;V9GZ17;C9K0S6;F8VRK0;F8VRK1;F8W0F6;F8VXZ7	F5H5D3;Q9BQE3;A0A1W2PQM2	Tubulin alpha-1C chain	TUBA1C	-1.86142	-0.776327	-2.18623	-0.973583	0.816589	-0.261031
F5H5U2;Q8NHQ9;Q8NHQ9-2	F5H5U2;Q8NHQ9	ATP-dependent RNA helicase DDX55	DDX55	-2.26832	-7.55597	-1.96213	-0.982285	0.327561	3.43994
F5H658;Q14562;K7END7;K7EJH9;K7EQH7	F5H658;Q14562	ATP-dependent RNA helicase DHX8	DHX8	1.38935	1.06879	0.737203	1.83659	0.0230724	0.0578284
F5H669;Q8N684-2;Q8N684;Q8N684-3;J3QT54;F5H6M0;F5H047;C9J286;C9J323;C9JM38;F5H5B7;F5H1W4;F5H2K8;F5H6P5;F5H6A8;F5GXA3	F5H669;Q8N684-2;Q8N684;Q8N684-3;J3QT54;F5H6M0;F5H047	Cleavage and polyadenylation specificity factor subunit 7	CPSF7	-3.34697	-2.48626	-0.0944128	-0.811514	0.704898	2.46365
F5H6E2;O00159-2;O00159-3;O00159;I3L204;I3L501;I3L3Y6;I3L3F5	F5H6E2;O00159-2;O00159-3;O00159	Unconventional myosin-Ic	MYO1C	2.94722	2.53721	2.03927	2.81958	0.159925	-0.312789
F6T1Q0;Q6L8Q7-2;Q6L8Q7	F6T1Q0;Q6L8Q7-2;Q6L8Q7	2,5-phosphodiesterase 12	PDE12	1.12836	0.918701	1.08236	1.09021	0.175987	0.0627542
F8VPD4;P27708;H7C3Z5;H7C2E4;H7BZB3	F8VPD4;P27708	CAD protein;Glutamine-dependent carbamoyl-phosphate synthase;Aspartate carbamoyltransferase;Dihydroorotase	CAD	5.27734	5.02823	5.06468	5.2608	0.0125286	0.00995016
F8VQY6;F8VPE8;F8VRK7;G3V210;F8VW21;F8VU65;F8VWS0;P05388-2;Q8NHW5;P05388;F8VWV4;F8VS58;F8VZS0	F8VQY6;F8VPE8;F8VRK7;G3V210;F8VW21;F8VU65;F8VWS0;P05388-2;Q8NHW5;P05388;F8VWV4;F8VS58;F8VZS0	60S acidic ribosomal protein P0;60S acidic ribosomal protein P0-like	RPLP0;RPLP0P6	-2.03913	-2.13858	-0.812882	-1.37337	0.839145	0.995728
J3KPG5;F8VU39;Q9UIF9-2;Q9UIF9-3;Q9UIF9;A0A0C4DGI9;H0YII3	J3KPG5;F8VU39;Q9UIF9-2;Q9UIF9-3;Q9UIF9;A0A0C4DGI9	Bromodomain adjacent to zinc finger domain protein 2A	BAZ2A	0.0630589	-0.437281	0.17133	-0.109177	0.527121	0.218188
F8VXC8;Q8TAQ2-2;Q8TAQ2-3;Q8TAQ2;F8VZW6	F8VXC8;Q8TAQ2-2;Q8TAQ2-3;Q8TAQ2	SWI/SNF complex subunit SMARCC2	SMARCC2	-0.820799	-0.820086	-0.495091	-0.997175	0.0877586	0.0743089
F8VZY9;P05783	F8VZY9;P05783	Keratin, type I cytoskeletal 18	KRT18	-3.57424	-4.44453	-7.55597	-2.34072	0.0918104	-0.93896
F8W6I7;P09651-3;P09651-2;P09651;F8VZ49;A0A2R8Y4L2;Q32P51;F8VYN5;F8VTQ5;H0YH80;F8W646	F8W6I7;P09651-3;P09651-2;P09651;F8VZ49;A0A2R8Y4L2;Q32P51;F8VYN5;F8VTQ5;H0YH80	Heterogeneous nuclear ribonucleoprotein A1;Heterogeneous nuclear ribonucleoprotein A1, N-terminally processed;Heterogeneous nuclear ribonucleoprotein A1-like 2	HNRNPA1;HNRNPA1L2	-2.24271	-1.34744	-0.147353	-0.019146	0.852892	1.71183
F8W726;Q14157-4;Q14157-1;Q14157-3;Q14157;Q14157-5;Q5VU77;Q5VU79;Q5VU78;Q5VU81;Q5VU80;H0Y5H6;H7C2T8	F8W726;Q14157-4;Q14157-1;Q14157-3;Q14157;Q14157-5;Q5VU77	Ubiquitin-associated protein 2-like	UBAP2L	0.835905	0.810682	0.530471	0.568893	1.13246	-0.273612
F8W912;Q86Z20-2;Q86Z20	F8W912;Q86Z20-2;Q86Z20	Coiled-coil domain-containing protein 125	CCDC125	-1.6192	-1.56841	-0.938609	-1.51689	0.34496	0.366059
F8W914;Q9NQC3-2;Q9NQC3-5;Q9NQC3;A0A0U1RQR6;H7C106;Q9NQC3-3;Q9NQC3-4;Q9NQC3-6	F8W914;Q9NQC3-2;Q9NQC3-5;Q9NQC3;A0A0U1RQR6;H7C106;Q9NQC3-3;Q9NQC3-4;Q9NQC3-6	Reticulon;Reticulon-4	RTN4	-1.72519	-7.55597	-0.674012	-1.64667	0.41125	3.48024
F8W930;Q9Y6M1-1;Q9Y6M1;Q9Y6M1-5;Q9Y6M1-6;Q9Y6M1-3;Q9Y6M1-4	F8W930;Q9Y6M1-1;Q9Y6M1;Q9Y6M1-5;Q9Y6M1-6;Q9Y6M1-3;Q9Y6M1-4	Insulin-like growth factor 2 mRNA-binding protein 2	IGF2BP2	0.715782	-1.05001	0.957234	0.985346	0.371785	1.13841
Q567U6;F8W9X7;H7C050	Q567U6;F8W9X7	Coiled-coil domain-containing protein 93	CCDC93	-0.743341	-0.818232	-0.685086	0.276045	0.331483	0.576266
H0Y5T1;F8WA11;Q7Z460-2;Q7Z460-4;Q7Z460-5;Q7Z460-3;Q7Z460;C9JP76;C9J151;H7C5M8	H0Y5T1;F8WA11;Q7Z460-2;Q7Z460-4;Q7Z460-5;Q7Z460-3;Q7Z460	CLIP-associating protein 1	CLASP1	-1.90732	-2.3829	-1.42786	-1.53088	0.760223	0.66574
F8WAJ0;Q9H8H2-4;Q9H8H2-2;Q9H8H2	F8WAJ0;Q9H8H2-4;Q9H8H2-2;Q9H8H2	Probable ATP-dependent RNA helicase DDX31	DDX31	-0.799137	-0.962225	-7.55597	-0.794683	0.287534	-3.29465
F8WBR5;M0QZ52;G3V479;P0DP25;P0DP24;P0DP23;H0Y7A7;E7ETZ0;E7EMB3	F8WBR5;M0QZ52;G3V479;P0DP25;P0DP24;P0DP23;H0Y7A7;E7ETZ0;E7EMB3		CALM2;CALM3;CALM1	-2.47282	-1.75215	0.983594	1.50192	1.71692	3.35524
F8WCX2;Q8N1G0-2;Q8N1G0;H0Y5I5	F8WCX2;Q8N1G0-2;Q8N1G0;H0Y5I5	Zinc finger protein 687	ZNF687	-1.24517	-1.12814	2.35335	-0.921602	0.333949	1.90253
F8WJN3;Q16630-3;Q16630;Q16630-2;F8W084;A0A3B3ISW1	F8WJN3;Q16630-3;Q16630;Q16630-2	Cleavage and polyadenylation specificity factor subunit 6	CPSF6	0.574463	0.936514	3.03175	3.18672	1.55305	2.35375
G0XQ39;Q13586;E9PNJ4;H0YDB2;Q13586-2	G0XQ39;Q13586;E9PNJ4;H0YDB2;Q13586-2	Stromal interaction molecule 1	STIM1	-1.0864	-1.64582	-0.779553	-1.23423	1.03546	0.35922
G3V0E4;O75439;F8WEA6;F8WBE1;F8WAZ6	G3V0E4;O75439	Mitochondrial-processing peptidase subunit beta	PMPCB	-7.55597	-7.55597	-2.10999	-1.12828	1.27971	5.93684
G3V126;Q9UI12-2;Q9UI12	G3V126;Q9UI12-2;Q9UI12	V-type proton ATPase subunit H	ATP6V1H	-7.55597	-7.55597	-3.40853	-2.24643	1.1088	4.72849
G3V1D3;G3V180;Q9NY33-4;Q9NY33;E9PQ14;E9PNX5;E9PKK8;E9PPK9;Q9NY33-2	G3V1D3;G3V180;Q9NY33-4;Q9NY33;E9PQ14	Dipeptidyl peptidase 3	DPP3	-2.36804	-1.6056	-1.4692	-0.876778	1.17878	0.813828
G3V203;H0YHA7;J3QQ67;Q07020-2;Q07020;F8VUA6;F8VYV2;A0A075B7A0	G3V203;H0YHA7;J3QQ67;Q07020-2;Q07020;F8VUA6;F8VYV2;A0A075B7A0	60S ribosomal protein L18	RPL18	-2.40086	-0.893995	0.224357	-0.0655155	0.515145	1.72685
G3V3U4;G3V3I1;G3V295;G3V5Z7;P60900;P60900-2;G3V4S5;G3V2S7	G3V3U4;G3V3I1;G3V295;G3V5Z7;P60900;P60900-2	Proteasome subunit alpha type;Proteasome subunit alpha type-6	PSMA6	-4.6965	-4.02496	-0.702741	-2.83482	0.500833	2.59195
G3V325;O75127	G3V325;O75127	Pentatricopeptide repeat-containing protein 1, mitochondrial	ATP5J2-PTCD1;PTCD1	0.121168	-0.597569	-0.803657	0.0278893	0.0562284	-0.149683
G3V529;Q9GZR7;Q9GZR7-2;F5GYL3;A0A1W2PRR2;A0A087WXU8	G3V529;Q9GZR7;Q9GZR7-2;F5GYL3;A0A1W2PRR2;A0A087WXU8	ATP-dependent RNA helicase DDX24	DDX24	3.53369	3.49785	3.88833	3.39652	0.169295	0.126653
G3V599;Q96PC5-11;Q96PC5-5;Q96PC5-8;Q96PC5-10;Q96PC5-9;Q96PC5-14;Q96PC5-7;Q96PC5;Q96PC5-6;Q96PC5-13;Q96RT6;Q96PC5-12	G3V599;Q96PC5-11;Q96PC5-5;Q96PC5-8;Q96PC5-10;Q96PC5-9;Q96PC5-14;Q96PC5-7;Q96PC5;Q96PC5-6;Q96PC5-13;Q96RT6;Q96PC5-12	Melanoma inhibitory activity protein 2;cTAGE family member 2	MIA2;CTAGE1	-3.95594	-4.7973	-3.50793	-3.40254	0.51979	0.921383
G3XAG1;Q96ME7-3;Q96ME7;Q96ME7-2	G3XAG1;Q96ME7-3;Q96ME7;Q96ME7-2	Zinc finger protein 512	ZNF512	1.44116	1.76134	1.96518	2.15904	1.06193	0.460858
G3XAL9;P55011-3;P55011	G3XAL9;P55011-3;P55011	Solute carrier family 12 member 2	SLC12A2	0.138704	-0.122875	-0.417836	-1.31079	0.655457	-0.87223
G5E972;P42167;P42167-2;H0YJH7	G5E972;P42167;P42167-2	Lamina-associated polypeptide 2, isoforms beta/gamma;Thymopoietin;Thymopentin	TMPO	-7.55597	-7.55597	-2.16787	-1.3337	1.34046	5.80519
P51784;G5E9A6;Q5JXD3	P51784;G5E9A6	Ubiquitin carboxyl-terminal hydrolase 11;Ubiquitin carboxyl-terminal hydrolase	USP11	1.3669	1.62231	0.739655	1.36046	0.605143	-0.444553
G5E9Z2;Q96KA5-2;Q96KA5	G5E9Z2;Q96KA5-2;Q96KA5	Cleft lip and palate transmembrane protein 1-like protein	CLPTM1L	0.338884	0.76564	-0.124507	0.580704	0.587943	-0.324164
G5EA36;P30260;P30260-2;F6QPS0;I3L328;I3L394;I3L2Z8;I3L225;I3L3H6	G5EA36;P30260;P30260-2	Cell division cycle protein 27 homolog	CDC27	2.0308	1.62531	1.19361	0.634853	1.2736	-0.913822
P31943;G8JLB6;E9PCY7;D6RBM0;D6RIU0;D6R9T0;D6RIH9;D6RJ04;D6RDU3;D6RIT2;D6RFM3;D6RAM1;E7EN40;E7EQJ0;E5RGV0;D6RDL0;H0YB39;E5RGH4;H0YAQ2;D6RF17;P31942-2;P31942;D6R9D3	P31943;G8JLB6;E9PCY7;D6RBM0;D6RIU0;D6R9T0;D6RIH9;D6RJ04;D6RDU3;D6RIT2;D6RFM3;D6RAM1;E7EN40;E7EQJ0	Heterogeneous nuclear ribonucleoprotein H;Heterogeneous nuclear ribonucleoprotein H, N-terminally processed	HNRNPH1	1.24815	0.593204	2.69974	3.7331	0.649136	2.29574
H0Y2Y8;Q15942-2;Q15942;H7C3D3;C9JJK5	H0Y2Y8;Q15942-2;Q15942;H7C3D3	Zyxin	ZYX	-0.660727	-0.866566	-1.13868	-1.06789	0.608715	-0.339639
H0Y360;Q01433-2;Q01433;Q01433-5;H0YCL9;Q01433-3;Q01433-4;E9PIJ1;E9PJF6	H0Y360;Q01433-2;Q01433;Q01433-5;H0YCL9;Q01433-3;Q01433-4;E9PIJ1;E9PJF6	AMP deaminase 2	AMPD2	-0.21859	0.56008	0.229663	0.255514	0.0555493	0.0718436
H0Y3N9;Q9UPP1-4;Q9UPP1-3;Q9UPP1-2;Q9UPP1;Q9UPP1-5;H0Y589;H0Y7M8;H7BZB7;E7ET14;A0A087WW48	H0Y3N9;Q9UPP1-4;Q9UPP1-3;Q9UPP1-2;Q9UPP1;Q9UPP1-5;H0Y589	Histone lysine demethylase PHF8	PHF8	-0.362572	-0.681948	-0.515861	-0.970562	0.723121	-0.220952
H0Y430;Q6ZRP7	H0Y430;Q6ZRP7	Sulfhydryl oxidase;Sulfhydryl oxidase 2	QSOX2	-1.80304	-2.28313	-7.55597	-2.65127	0.337887	-3.06053
P67809;H0Y449;C9J5V9	P67809;H0Y449	Nuclease-sensitive element-binding protein 1	YBX1	-4.57294	-7.55597	-2.81265	-2.27234	0.529785	3.52196
H0Y4R1;P12268	H0Y4R1;P12268	Inosine-5-monophosphate dehydrogenase 2	IMPDH2	-3.36516	-2.1664	-0.906245	-0.849571	0.728171	1.88787
H0Y586;O14818-2;O14818;A0A087WYS6;O14818-4;Q8TAA3-2;Q8TAA3-5;Q8TAA3	H0Y586;O14818-2;O14818;A0A087WYS6;O14818-4;Q8TAA3-2;Q8TAA3-5;Q8TAA3	Proteasome subunit alpha type-7;Proteasome subunit alpha type-7-like	PSMA7;PSMA8	-3.1548	-7.55597	-2.1155	-3.03881	0.44851	2.77823
P48594;H0Y5H9;C9JZ65	P48594;H0Y5H9;C9JZ65	Serpin B4	SERPINB4	-7.55597	-7.55597	0.671618	0.818201	2.2502	8.30088
H0Y612;Q9UPN9;Q9UPN9-2	H0Y612;Q9UPN9;Q9UPN9-2	E3 ubiquitin-protein ligase TRIM33	TRIM33	-0.549004	-0.811272	-0.846152	-1.24514	0.929195	-0.36551
H0Y6U5;Q86XI2;Q86XI2-2;F8WE06	H0Y6U5;Q86XI2;Q86XI2-2	Condensin-2 complex subunit G2	NCAPG2	1.06133	1.13656	0.0316954	0.593359	0.719082	-0.786417
H0Y6W0;O95985-3;O95985-2;O95985	H0Y6W0;O95985-3;O95985-2;O95985	DNA topoisomerase;DNA topoisomerase 3-beta-1	TOP3B	-1.73342	-1.58522	-2.62481	-3.8054	0.590167	-1.55579
H0Y720;Q9UPQ9-1;Q9UPQ9;Q9UPQ9-2	H0Y720;Q9UPQ9-1;Q9UPQ9;Q9UPQ9-2	Trinucleotide repeat-containing gene 6B protein	TNRC6B	-3.03883	-4.32694	-5.15354	-3.51879	0.13526	-0.653278
H0Y7Q2;Q96JG6-3;Q96JG6	H0Y7Q2;Q96JG6-3;Q96JG6	Coiled-coil domain-containing protein 132	CCDC132	-2.28006	-3.13559	-2.62446	-3.37305	0.936622	-0.290933
H0Y7R8	H0Y7R8		MLLT4	-3.12273	-3.34631	-7.55597	-7.55597	1.78345	-4.32145
H0Y818;P40692;P40692-3;P40692-2;F2Z298;E9PF25;C9JZ54;H0Y793;E7EUC9;A0A087WX20	H0Y818;P40692;P40692-3;P40692-2	DNA mismatch repair protein Mlh1	MLH1	-0.106277	0	-1.01099	-0.637115	0.960978	-0.770915
H0Y8J2;Q03188;H0Y9W1;Q03188-2	H0Y8J2;Q03188;H0Y9W1;Q03188-2	Centromere protein C	CENPC	-3.03359	-2.89897	-2.34219	-2.92651	0.279555	0.331927
P63244;H0YAM7;H0Y8W2;J3KPE3;H0YAF8;D6RAC2;D6RF23;D6REE5;H0Y9P0;D6RFX4;D6RFZ9;D6RHH4;D6R9Z1;D6R9L0;D6RAU2;E9PD14;D6RBD0;D6RHJ5;H0Y8R5	P63244;H0YAM7;H0Y8W2;J3KPE3;H0YAF8;D6RAC2;D6RF23;D6REE5;H0Y9P0	Guanine nucleotide-binding protein subunit beta-2-like 1;Guanine nucleotide-binding protein subunit beta-2-like 1, N-terminally processed	GNB2L1	-2.03881	-2.0516	-0.886804	-0.528185	1.05643	1.33771
H0Y919;Q9BVS4-2;Q9BVS4;H0Y8R4	H0Y919;Q9BVS4-2;Q9BVS4;H0Y8R4	Serine/threonine-protein kinase RIO2	RIOK2	-3.77958	-3.29219	-7.55597	-2.43803	0.192729	-1.46112
H0Y9Y4;P61247;D6R9B6;D6RB09;E9PFI5;D6RG13;D6RAT0;H0Y8L7;D6RI02;D6RAS7	H0Y9Y4;P61247;D6R9B6;D6RB09;E9PFI5;D6RG13;D6RAT0;H0Y8L7	40S ribosomal protein S3a	RPS3A	-0.409727	-1.15116	0.0507135	-0.15177	0.64753	0.729914
H0YAC6;A0A3B3IS13;A0A3B3ISK3;A0A3B3IU76;H0Y9N9;H0YA17	H0YAC6;A0A3B3IS13		LRBA	0.0521336	-1.19098	-0.710265	-1.09387	0.236084	-0.332646
H0YAC8;Q96T51-2;Q96T51;H0YA47	H0YAC8;Q96T51-2;Q96T51;H0YA47	RUN and FYVE domain-containing protein 1	RUFY1	-2.30367	-1.90504	-2.40571	-2.43463	0.421555	-0.315809
H0YBS1;Q75QN2-2;Q75QN2;H0YC12;J3KNV5	H0YBS1;Q75QN2-2;Q75QN2;H0YC12;J3KNV5	Integrator complex subunit 8	INTS8	-1.40672	-1.00402	-2.66503	-2.9973	0.849183	-1.62579
H0YDD8	H0YDD8		RPLP2	-0.551245	3.36421	-7.55597	2.97509	0.332854	-3.69692
H0YDJ3;Q13523	H0YDJ3;Q13523	Serine/threonine-protein kinase PRP4 homolog	PRPF4B	-1.08594	-0.980043	-2.00026	-1.45258	0.70702	-0.693428
H0YDT0;Q96D71-2;Q96D71-4;Q96D71-3;Q96D71;H0YE89;H0YCR2;E9PMG1;Q8NFH8-3;Q8NFH8-2;Q8NFH8-4;Q8NFH8	H0YDT0;Q96D71-2;Q96D71-4;Q96D71-3;Q96D71;H0YE89;H0YCR2;E9PMG1;Q8NFH8-3;Q8NFH8-2;Q8NFH8-4;Q8NFH8	RalBP1-associated Eps domain-containing protein 1;RalBP1-associated Eps domain-containing protein 2	REPS1;REPS2	-4.318	-4.46842	-3.38657	-3.61996	1.52793	0.889947
H0YDT6;O00303	H0YDT6;O00303	Eukaryotic translation initiation factor 3 subunit F	EIF3F	-2.09124	-1.81779	-1.4285	-1.72302	0.387669	0.378761
H0YEN5;P15880;E9PQD7;I3L404;E9PM36;E9PMM9;E9PPT0	H0YEN5;P15880;E9PQD7	40S ribosomal protein S2	RPS2	-1.34594	-1.60289	1.07128	0.498398	1.35224	2.25925
H0YFD6;P40939;A0A2R8Y4F5;A0A2R8YG21;A0A2R8Y688;P40939-2	H0YFD6;P40939;A0A2R8Y4F5;A0A2R8YG21	Trifunctional enzyme subunit alpha, mitochondrial;Long-chain enoyl-CoA hydratase;Long chain 3-hydroxyacyl-CoA dehydrogenase	HADHA	5.89336	5.96666	5.48861	5.49667	1.32425	-0.437367
H0YIZ0;P34897-3;P34897-2;P34897;G3V2Y4;G3V5L0	H0YIZ0;P34897-3;P34897-2;P34897;G3V2Y4	Serine hydroxymethyltransferase;Serine hydroxymethyltransferase, mitochondrial	SHMT2	-0.56671	-3.10229	-1.44646	0.219345	0.177291	1.22094
H0YJ34;Q96AC1-2;Q96AC1;Q96AC1-3;A0A0U1RRM8;G3V5R2;G3V281;G3V3J0;H0YJB6	H0YJ34;Q96AC1-2;Q96AC1;Q96AC1-3;A0A0U1RRM8	Fermitin family homolog 2	FERMT2	0.792942	0.768583	1.12271	0.154184	0.0895895	-0.142315
H0YL12;H0YKF0;H0YLU7;P13804-2;P13804;H0YK49;H0YNX6	H0YL12;H0YKF0;H0YLU7;P13804-2;P13804;H0YK49;H0YNX6	Electron transfer flavoprotein subunit alpha, mitochondrial	ETFA	-4.7672	-5.10601	-3.69101	-1.17675	0.481736	2.50272
Q04726-2;Q04726-4;Q04726;Q04726-5;Q04726-6;Q04726-3;Q04726-7;H0YKN8;H0YKT5;H0YL70;A0A0D9SES8;H0YNT2;F5H7D6;H0YNI7;H0YLI3;K7EMK7;H0YKH0;H0YLW9;Q04725;Q04725-2;Q04725-3;K7EJR7	Q04726-2;Q04726-4;Q04726;Q04726-5;Q04726-6;Q04726-3;Q04726-7;H0YKN8;H0YKT5;H0YL70;A0A0D9SES8;H0YNT2;F5H7D6;H0YNI7	Transducin-like enhancer protein 3	TLE3	1.33834	1.58867	1.34376	0.968149	0.29623	-0.307551
H0YM23;O75179-6;O75179-7;O75179-2;O75179;H0YLQ3;O75179-3;O75179-4;H7C2F5;H3BLS9;A0A1W2PQ15;O75179-5;H0Y4P6	H0YM23;O75179-6;O75179-7;O75179-2;O75179;H0YLQ3	Ankyrin repeat domain-containing protein 17	ANKRD17	-0.799614	-0.893536	-0.00980663	-0.0372906	1.59038	0.823026
H0YME5;Q9P2K8-2;Q9P2K8;Q9P2K8-3	H0YME5;Q9P2K8-2;Q9P2K8	Eukaryotic translation initiation factor 2-alpha kinase 4	EIF2AK4	-3.51385	-2.06533	-2.07933	-7.55597	0.178688	-2.02806
H3BLV9;Q96SB4-4;Q96SB4;Q96SB4-3;H0Y932;D6RBF8;D6RBM8	H3BLV9;Q96SB4-4;Q96SB4;Q96SB4-3	SRSF protein kinase 1	SRPK1	-0.261068	0.214109	-1.24929	0.842817	0.065139	-0.179756
H3BM14;H3BM74;Q9Y5A7-2;Q9Y5A7;C9JRT6;F8WDB6;C9J7X7;H7C5N1;H7C5E1;F8WDL9	H3BM14;H3BM74;Q9Y5A7-2;Q9Y5A7	NEDD8 ultimate buster 1	NUB1	0.597952	-0.757912	-0.328767	-0.427067	0.143695	-0.297937
I3L3P7;I3L246;H3BN98;P62244;H3BV27;H3BT37;I3L303	I3L3P7;I3L246;H3BN98;P62244	40S ribosomal protein S15a	RPS15A	-1.31242	-1.04108	-0.0179281	-0.589254	0.543311	0.873158
H3BNC0;Q9NVM4-4;Q9NVM4-3;Q9NVM4;H3BPZ8;Q9NVM4-2	H3BNC0;Q9NVM4-4;Q9NVM4-3;Q9NVM4;H3BPZ8;Q9NVM4-2	Protein arginine N-methyltransferase 7	PRMT7	-2.11492	-1.98305	-7.55597	-2.39214	0.344645	-2.92507
Q6P996;Q6P996-5;Q6P996-4;H3BND4;Q6P996-3;Q86XE2;Q6P996-2;Q6XYB5;J3KNK7;Q6P474;H3BNL6;H3BU11;H3BQ54;H3BPV5;H3BQS3;H3BM88;A0A0J9YXH6	Q6P996;Q6P996-5;Q6P996-4;H3BND4;Q6P996-3	Pyridoxal-dependent decarboxylase domain-containing protein 1	PDXDC1	2.61206	2.37254	1.79845	1.92953	0.738543	-0.628307
H3BP52;H3BTF4;Q8IWI9-3;Q8IWI9;Q8IWI9-4	H3BP52;H3BTF4;Q8IWI9-3;Q8IWI9;Q8IWI9-4	MAX gene-associated protein	MGA	-1.88566	-2.04618	-1.79208	-1.65992	0.457593	0.239921
H3BPE1;H3BQK9;Q9UPN3;Q9UPN3-4;Q9UPN3-3;Q9UPN3-2;E9PNZ4;E9PLY5;H0Y390;Q9UPN3-5;E9PLY0;H0Y314;H0Y6T5;H0Y4F5;H0Y7I1;A0A0A6YYJ5	H3BPE1;H3BQK9;Q9UPN3;Q9UPN3-4;Q9UPN3-3;Q9UPN3-2;E9PNZ4;E9PLY5;H0Y390	Microtubule-actin cross-linking factor 1, isoforms 1/2/3/5	MACF1	1.54634	1.01204	1.73825	1.06842	0.49748	0.124144
H3BPZ1;H3BS72;Q9P035;H3BRL8;Q9P035-2;H3BMZ1	H3BPZ1;H3BS72;Q9P035	Very-long-chain (3R)-3-hydroxyacyl-CoA dehydratase 3	HACD3	3.6196	3.53992	3.53695	3.24598	0.487427	-0.188292
H3BSW3;H3BQF1;H3BQZ9;P07741-2;P07741;H3BQB1	H3BSW3;H3BQF1;H3BQZ9;P07741-2;P07741;H3BQB1	Adenine phosphoribosyltransferase	APRT	-7.55597	-7.55597	-3.98584	-3.19703	1.1998	3.96453
H3BQM0;Q8NDF8-5;Q8NDF8;Q8NDF8-3;E9PC61;Q8NDF8-2	H3BQM0;Q8NDF8-5;Q8NDF8;Q8NDF8-3	Non-canonical poly(A) RNA polymerase PAPD5	PAPD5	-1.60653	-1.38098	-1.68503	-0.855061	0.225974	0.223709
H3BRG4;P22695;H3BSJ9;H3BUE4;H3BUI9;H3BP04	H3BRG4;P22695;H3BSJ9	Cytochrome b-c1 complex subunit 2, mitochondrial	UQCRC2	-3.88113	-3.37527	-0.890723	-2.2618	0.563708	2.05194
H3BS42;Q9H5H4	H3BS42;Q9H5H4	Zinc finger protein 768	ZNF768	-7.55597	-3.06828	-3.73662	-3.58321	0.23261	1.65221
H3BSH7;Q969X6;Q969X6-3;A0A0J9YWM9;Q969X6-2;A0A0J9YWK2;A0A0J9YXV4;H3BPD7;I3L4T9;H3BRM8;J3KSI1;A0A0J9YX18;J3KSE6;J3KTR0	H3BSH7;Q969X6;Q969X6-3;A0A0J9YWM9;Q969X6-2;A0A0J9YWK2;A0A0J9YXV4	Cirhin	CIRH1A	4.10277	3.57511	2.54375	3.20103	0.455831	-0.966548
Q9NXE4-2;H7BXF4;Q9NXE4-6;Q9NXE4-8;Q9NXE4-10;Q9NXE4-7;Q9NXE4-9;Q9NXE4-5;H7C0W5;H7C2J2;H7C235;H7C2E2;C9J647;F2Z2I0;F8WF03;F8WEQ5;F2Z2W5	Q9NXE4-2;H7BXF4;Q9NXE4-6;Q9NXE4-8;Q9NXE4-10;Q9NXE4-7;Q9NXE4-9;Q9NXE4-5	Sphingomyelin phosphodiesterase 4	SMPD4	-3.11812	-2.17383	-7.55597	-7.55597	1.21446	-4.91
H7BZ94;P07237;I3L398;H0Y3Z3;I3L4M2;I3L3U6;I3L312;I3NI03	H7BZ94;P07237;I3L398;H0Y3Z3	Protein disulfide-isomerase	P4HB	-3.68324	-2.82779	-1.69863	-1.37789	1.00734	1.71725
H7C0X4;Q92685;F8WF93;H7BZZ2;F8WE30;C9J7S5;Q92685-2	H7C0X4;Q92685;F8WF93;H7BZZ2;F8WE30;C9J7S5;Q92685-2	Dol-P-Man:Man(5)GlcNAc(2)-PP-Dol alpha-1,3-mannosyltransferase	ALG3	-2.32215	-2.18771	-7.55597	-0.641724	0.165676	-1.84392
H7C155;P04049;P04049-2;H7C4S5	H7C155;P04049;P04049-2	RAF proto-oncogene serine/threonine-protein kinase	RAF1	1.11593	1.2806	1.04644	0.756346	0.380802	-0.296872
H7C1I7;Q5VZL5-3;Q5VZL5-2;Q5VZL5-4;Q5VZL5	H7C1I7;Q5VZL5-3;Q5VZL5-2;Q5VZL5-4;Q5VZL5	Zinc finger MYM-type protein 4	ZMYM4	0.337414	-4.21111	-7.55597	-0.111191	0.0942168	-1.89673
H7C1N2;J3KR05;O75128-3;O75128;O75128-7;O75128-2;O75128-6;A0A0J9YWK3;A0A3B3IU00;O75128-5;O75128-4	H7C1N2;J3KR05;O75128-3;O75128;O75128-7;O75128-2;O75128-6	Protein cordon-bleu	COBL	-3.1794	-4.59842	-3.58351	-2.78394	0.194155	0.705188
H7C2V1;O60568	H7C2V1;O60568	Procollagen-lysine,2-oxoglutarate 5-dioxygenase 3	PLOD3	-2.39412	-3.18647	-7.55597	-3.32946	0.31662	-2.65242
H7C561	H7C561		SF1	-3.21308	-2.55178	-2.53903	-2.86271	0.110619	0.181561
I3L0H8;Q9NUU7;F6QDS0;H3BQK0;Q9UMR2-2;Q9UMR2-4;Q9UMR2;I3L352;Q9UMR2-3;Q9NUU7-2;H3BTB3;H3BMQ5;H3BN59	I3L0H8;Q9NUU7;F6QDS0;H3BQK0;Q9UMR2-2;Q9UMR2-4;Q9UMR2;I3L352;Q9UMR2-3;Q9NUU7-2	ATP-dependent RNA helicase DDX19A;ATP-dependent RNA helicase DDX19B	DDX19A;DDX19B	-0.132767	0.242453	-0.504403	-0.702559	0.58258	-0.658324
P46459;I3L0N3;P46459-2;I3L0L3;I3L2G1;K7EQD6;I3L4Q9;I3L338;Q969G3;Q969G3-3;A0A2R8YES3;A0A2R8Y4T4;A0A2R8Y7I9;Q969G3-6;A0A2U3TZQ7;A0A2R8Y7U4;J3QKS7;A0A2R8Y855;A0A2R8Y765;Q969G3-2;B4DGM3;Q969G3-4;H7C048;Q969G3-5;K7EMQ8	P46459;I3L0N3;P46459-2	Vesicle-fusing ATPase	NSF	5.48935	5.57204	5.10911	4.85458	0.721818	-0.548854
I3L100;I3L2W2;Q96JN8-2;Q96JN8;I3L2Z9;K7EPS7	I3L100;I3L2W2;Q96JN8-2;Q96JN8;I3L2Z9	Neuralized-like protein 4	NEURL4	2.21577	2.59454	-2.48872	1.34501	0.475308	-2.977
J3KSI4;I3L1D2;I3L4E0;J3QS48;I3L295;J3KT75;J3QW43;J3QRD5;O75352-2;O75352;I3L405;I3L261;J3KTK8;J3QQZ4	J3KSI4;I3L1D2;I3L4E0;J3QS48;I3L295;J3KT75;J3QW43;J3QRD5;O75352-2;O75352;I3L405;I3L261;J3KTK8;J3QQZ4	Mannose-P-dolichol utilization defect 1 protein	MPDU1	-7.55597	-7.55597	-0.0446081	-0.99572	1.36689	7.03581
J3QS00;I3L1M4;J3QRD1;P51648;P51648-2;E9PJV0;C9JKT2;C9JMC5;I3L3I9;A8MYB8;E9PNN6;P48448;P43353-2;P30838;P43353	J3QS00;I3L1M4;J3QRD1;P51648;P51648-2;E9PJV0;C9JKT2;C9JMC5;I3L3I9;A8MYB8;E9PNN6;P48448;P43353-2;P30838;P43353	Fatty aldehyde dehydrogenase;Aldehyde dehydrogenase family 3 member B2;Aldehyde dehydrogenase family 3 member B1;Aldehyde dehydrogenase, dimeric NADP-preferring	ALDH3A2;ALDH3B2;ALDH3A1;ALDH3B1	-3.54472	-3.57256	-4.42905	-2.17384	0.0660473	0.257196
I3L1P8;Q02978-2;Q02978	I3L1P8;Q02978-2;Q02978	Mitochondrial 2-oxoglutarate/malate carrier protein	SLC25A11	-1.01805	-1.71366	-1.33356	-1.51596	0.0673521	-0.058908
I3L2B0;I3L318	I3L2B0		CLUH	-3.20928	-2.72512	-2.15007	-2.8843	0.225512	0.450015
I3L2C7;P57678;I3L399;I3L4A4;E7EN12;I3L4M4;I3L1J7	I3L2C7;P57678	Gem-associated protein 4	GEMIN4	2.58261	2.64315	1.76963	2.10721	0.88957	-0.674464
I3L2J8;Q9UPN4-3;Q9UPN4-2;Q9UPN4;I3L2X7;I3L4M5;I3L316	I3L2J8;Q9UPN4-3;Q9UPN4-2;Q9UPN4;I3L2X7;I3L4M5	Centrosomal protein of 131 kDa	CEP131	-1.9538	-1.60453	-2.15308	-1.43757	0.0250505	-0.0161643
I3L2N2;O14641;I3L2W9;I3L0M7;A0A3B3ITC6;I3L0Z8;Q92997-2;Q92997	I3L2N2;O14641;I3L2W9	Segment polarity protein dishevelled homolog DVL-2	DVL2	0.952368	0.967106	1.10738	0.382668	0.177146	-0.214715
I3VM54;Q9Y2K7-4;Q9Y2K7-5;Q9Y2K7-2;Q9Y2K7;Q9Y2K7-3	I3VM54;Q9Y2K7-4;Q9Y2K7-5;Q9Y2K7-2;Q9Y2K7	Lysine-specific demethylase 2A	KDM2A	0.464571	-0.10368	0.211293	-0.0342579	0.173724	-0.091928
I6L894;Q01484-5;Q01484-2;Q01484;E9PHW9;E9PCH6;A0A0U1RQN6;D6RHE1;B7Z651;H0Y931;Q01484-7;H0YAG3;H0Y8Y2;D6RIY9;D6R9U4	I6L894;Q01484-5;Q01484-2;Q01484;E9PHW9;E9PCH6;A0A0U1RQN6;D6RHE1;B7Z651	Ankyrin-2	ANK2	0.713617	0.126314	-0.931682	-0.554432	0.601625	-1.16302
J3KMZ9;P01130-2;P01130-3;P01130-6;P01130-4;P01130-5;P01130;H0YM92;H0YMD1;H0YMQ3	J3KMZ9;P01130-2;P01130-3;P01130-6;P01130-4;P01130-5;P01130;H0YM92;H0YMD1;H0YMQ3	Low-density lipoprotein receptor	LDLR	-1.27331	-1.23626	-1.6853	-1.22	0.279748	-0.197867
J3KN01;P55196;P55196-5;A8MQ02;Q5TIG5;P55196-6;H0Y8L4;F8W9I4;E9PFY5;H0Y8U8;H0Y9I0;H0YA98;H0Y948	J3KN01;P55196;P55196-5;A8MQ02;Q5TIG5;P55196-6	Afadin	MLLT4	-3.65142	-2.2735	-3.18381	-2.83963	0.0270979	-0.0492587
J3KN16;Q5VYK3;R4GMY1;R4GMY3;F6XAQ5	J3KN16;Q5VYK3;R4GMY1	Proteasome-associated protein ECM29 homolog	KIAA0368;ECM29	2.54853	2.71007	1.44946	2.02634	0.836495	-0.891403
J3KN36;Q5JPE7-2;P69849;Q5JPE7;Q5JPE7-3;A0A087WTD5	J3KN36;Q5JPE7-2;P69849;Q5JPE7;Q5JPE7-3	Nodal modulator 2;Nodal modulator 3	NOMO3;NOMO2	3.68043	3.5068	3.18335	3.31024	0.584571	-0.346821
J3KN66;Q5JTV8-3;A0A0A0MSK5;Q5JTV8;Q5JTV8-2;H0YD16;H0Y4R4;Q8NFQ8	J3KN66;Q5JTV8-3;A0A0A0MSK5;Q5JTV8;Q5JTV8-2;H0YD16	Torsin-1A-interacting protein 1	TOR1AIP1	-2.16759	-1.86887	-1.35362	-0.351791	0.729332	1.16553
J3KNN5;Q9UJV9;H0Y8L8;D6RGI7;D6RD33;H0YA06	J3KNN5;Q9UJV9	Probable ATP-dependent RNA helicase DDX41	DDX41	3.03361	2.72005	2.43269	2.7113	0.309159	-0.304839
J3KNZ9;Q9HAH7;Q9HAH7-1	J3KNZ9;Q9HAH7	Probable fibrosin-1	FBRS	-2.22121	-2.65639	-1.53761	-2.38143	0.59083	0.479275
O95232;J3KPP4;D6RDI2	O95232;J3KPP4;D6RDI2	Luc7-like protein 3	LUC7L3	-3.30713	-3.53567	-1.13971	-2.24177	0.803066	1.73066
J3KPS3;P04075;P04075-2;H3BQN4;H3BUH7;H3BR04;H3BPS8;H3BR68;H3BMQ8;H3BU78	J3KPS3;P04075;P04075-2;H3BQN4;H3BUH7;H3BR04;H3BPS8	Fructose-bisphosphate aldolase;Fructose-bisphosphate aldolase A	ALDOA	-7.55597	-3.63856	-3.25896	-0.209791	1.14724	3.86289
J3KR72;P49848-4;P49848;P49848-3;P49848-2	J3KR72;P49848-4;P49848;P49848-3;P49848-2	Transcription initiation factor TFIID subunit 6	TAF6	-3.22494	-3.16607	-3.64386	-3.03222	0.156849	-0.142539
J3KR73;Q9NRW1-2;Q9NRW1;C9JB90;C9JU14;P20340-4;P20340-2;P20340;Q14964	J3KR73;Q9NRW1-2;Q9NRW1;C9JB90;C9JU14;P20340-4;P20340-2;P20340;Q14964	Ras-related protein Rab-6B;Ras-related protein Rab-6A;Ras-related protein Rab-39A	RAB6B;RAB6A;RAB39A	-2.78854	-2.51495	-2.49062	-3.601	0.173637	-0.394061
Q9BTW9-4;Q9BTW9;J3KR97;Q9BTW9-5;A0A0J9YVR1;A0A0J9YWI5;I3L439;I3L163;I3L0V3;I3L143;I3L131;I3L3H4;I3L4D2;I3L500;Q9BTW9-3;I3L1S3;A0A0J9YVU1;A0A0J9YXU4;I3L120;A0A0J9YYG2	Q9BTW9-4;Q9BTW9;J3KR97;Q9BTW9-5	Tubulin-specific chaperone D	TBCD	3.02275	2.7022	3.56584	2.68865	0.287449	0.264768
J3KRA9;Q96Q15-3;Q96Q15-2;Q96Q15;Q96Q15-4;H3BQN7	J3KRA9;Q96Q15-3;Q96Q15-2;Q96Q15;Q96Q15-4	Serine/threonine-protein kinase SMG1	SMG1	-3.38547	-3.03648	-3.62743	-4.19336	0.433274	-0.699418
J3QL04;J3KRY8;J3QR12;Q9BZE9-4;Q9BZE9-3;Q9BZE9;Q9BZE9-2	J3QL04;J3KRY8;J3QR12;Q9BZE9-4;Q9BZE9-3;Q9BZE9;Q9BZE9-2	Tether containing UBX domain for GLUT4	ASPSCR1	-3.81661	-5.30776	-2.58143	-2.72492	0.665511	1.90902
J3KSY7;O15234	J3KSY7;O15234	Protein CASC3	CASC3	-7.55597	-7.55597	-4.50168	-4.89342	1.36095	2.85842
J3KTA4;P17844;P17844-2;J3KRZ1;J3QSF1;J3QRQ7;J3QR02;J3KRX8;J3KTQ4;X6RLV5;J3QRN5	J3KTA4;P17844;P17844-2	Probable ATP-dependent RNA helicase DDX5	DDX5	2.65722	2.746	3.0391	3.53978	0.668494	0.587827
J3QR09;J3KTE4;P84098	J3QR09;J3KTE4;P84098	Ribosomal protein L19;60S ribosomal protein L19	RPL19	-2.08413	-3.12131	-7.55597	-1.90911	0.194641	-2.12982
J3QLE5;P14678-2;P63162;P14678;P63162-2;P14678-3;J3KRY3;S4R3P3	J3QLE5;P14678-2;P63162;P14678;P63162-2;P14678-3;J3KRY3;S4R3P3	Small nuclear ribonucleoprotein-associated proteins B and B;Small nuclear ribonucleoprotein-associated protein N	SNRPN;SNRPB	-4.304	-7.55597	-2.81609	-2.28076	0.488138	3.38156
J3QQJ5;Q9Y2L5-2;Q9Y2L5;J3KSL8;J3QSA1;J3QR00	J3QQJ5;Q9Y2L5-2;Q9Y2L5;J3KSL8;J3QSA1	Trafficking protein particle complex subunit 8	TRAPPC8	-0.238575	-0.312099	-0.379697	-0.290426	0.224016	-0.0597243
J3QQW9;Q15022	J3QQW9;Q15022	Polycomb protein SUZ12	SUZ12	2.26175	2.3591	1.66346	1.6821	1.40627	-0.637647
J3QSV6;O76021;I3L3C4;I3L3U9;I3L234;I3L1A3;O76021-2	J3QSV6;O76021;I3L3C4;I3L3U9	Ribosomal L1 domain-containing protein 1	RSL1D1	-0.879536	-2.27335	0.219193	0.591476	0.573724	1.98178
K4DI93;Q13620-1;Q13620;Q13620-3;A6NE76	K4DI93;Q13620-1;Q13620;Q13620-3	Cullin-4B	CUL4B	3.24103	3.18491	2.85083	3.02683	0.593543	-0.274136
K7EID2;Q9BT22-2;Q9BT22	K7EID2;Q9BT22-2;Q9BT22	Chitobiosyldiphosphodolichol beta-mannosyltransferase	ALG1	-1.84636	-1.98483	-2.39927	-7.55597	0.359493	-3.06202
K7EIG1;O75153;Q9Y5I4-2;Q9Y5I4	K7EIG1;O75153	Clustered mitochondria protein homolog	CLUH	0.887678	0.345564	0.86827	0.715708	0.272988	0.175368
K7EJE8;K7EKE6;P36776-3;P36776-2;P36776;K7ER27;K7ER56;K7ERR6	K7EJE8;K7EKE6;P36776-3;P36776-2;P36776	Lon protease homolog, mitochondrial	LONP1	4.50629	4.36259	3.95348	4.46899	0.206871	-0.223202
K7EJT5;K7EP65;K7EKS7;K7ELC4;K7EMH1;K7ERI7;P35268	K7EJT5;K7EP65;K7EKS7;K7ELC4;K7EMH1;K7ERI7;P35268	60S ribosomal protein L22	RPL22	-2.14919	-1.06973	0.26509	0.240496	0.736462	1.86225
K7ELC7;P61353	K7ELC7;P61353	60S ribosomal protein L27	RPL27	-7.55597	-2.02227	-0.993184	-1.71023	0.32813	3.43741
K7ELL7;P14314-2;P14314;A0A0C4DGP4	K7ELL7;P14314-2;P14314	Glucosidase 2 subunit beta	PRKCSH	0.173782	-1.08408	-1.21285	-0.42152	0.10581	-0.362034
K7ELQ9;Q6UW68;K7ER05;K7EJQ9;K7EM09;K7EPR0	K7ELQ9;Q6UW68;K7ER05;K7EJQ9;K7EM09;K7EPR0	Transmembrane protein 205	TMEM205	-1.61046	-1.49437	-7.55597	-0.757961	0.237732	-2.60455
K7EMS3	K7EMS3		KRT19	-4.0799	-5.10279	-2.48864	-7.55597	0.0623173	-0.430958
K7ENG2;P26368-2;P26368	K7ENG2;P26368-2;P26368	Splicing factor U2AF 65 kDa subunit	U2AF2	-7.55597	-7.55597	-0.985061	-1.25662	1.8719	6.43513
K7EQE7;K7EQ34;U3KQT6;K7EPA3;Q9NX61-2;Q9NX61;K7EJK6	K7EQE7;K7EQ34;U3KQT6;K7EPA3;Q9NX61-2;Q9NX61;K7EJK6	Transmembrane protein 161A	TMEM161A	-2.38128	-2.30925	-7.55597	-2.77903	0.354222	-2.82224
Q08E86;K7EQ86;Q14667-2;Q14667;Q14667-3	Q08E86;K7EQ86;Q14667-2;Q14667;Q14667-3	Protein KIAA0100	KIAA0100	-4.89157	-4.29091	-2.52893	-2.37629	1.17757	2.13863
K7ESB7;Q96HP0;K7EP51;K7EKT0;K7EP20	K7ESB7;Q96HP0;K7EP51	Dedicator of cytokinesis protein 6	DOCK6	-4.88912	-3.11171	-2.95564	-4.725	0.0256345	0.160098
K7ESE6;Q9BUM1	K7ESE6;Q9BUM1	Glucose-6-phosphatase 3	G6PC3	-2.25829	-1.45723	-2.27795	-1.19556	0.261424	0.121002
M0QXA7;O95785-3;B9EGQ5;A0A2R8YFV2;O95785-4;O95785;O95785-2	M0QXA7;O95785-3;B9EGQ5;A0A2R8YFV2;O95785-4;O95785;O95785-2	Protein Wiz	WIZ	-0.478447	-0.625055	0.456296	-1.58493	0.00368316	-0.012567
M0R0P1;M0R299;M0QXL5;M0R2Q4;P22087;M0R2U2;M0R1H0;M0R2B0	M0R0P1;M0R299;M0QXL5;M0R2Q4;P22087;M0R2U2;M0R1H0;M0R2B0	rRNA 2-O-methyltransferase fibrillarin	FBL	-0.833506	-1.29662	-0.131755	0.890736	0.519472	1.44455
M0QZ12;Q96CP6-2;Q96CP6-3;Q96CP6	M0QZ12;Q96CP6-2;Q96CP6-3;Q96CP6	GRAM domain-containing protein 1A	GRAMD1A	0.24918	0.124104	-2.98234	-2.1587	0.964707	-2.75717
P62280;M0QZC5;M0R1H6	P62280;M0QZC5;M0R1H6	40S ribosomal protein S11	RPS11	-0.837896	-1.74926	-2.63922	-0.81529	0.0944659	-0.433676
M0QZM1	M0QZM1		HNRNPM	-2.18561	-2.15611	-5.23739	-7.55597	0.763165	-4.22582
M0QZR4;Q92888-2;Q92888;Q92888-3;Q92888-4;M0R2C7;M0QYC1;M0R3H5	M0QZR4;Q92888-2;Q92888;Q92888-3;Q92888-4;M0R2C7;M0QYC1	Rho guanine nucleotide exchange factor 1	ARHGEF1	-0.99618	-2.11305	-2.51776	-2.42894	0.43217	-0.918736
M0R3D6;M0R1A7;M0R117;Q02543;M0R0P7	M0R3D6;M0R1A7;M0R117;Q02543;M0R0P7	60S ribosomal protein L18a	RPL18A	-1.39283	-1.72995	-0.563033	-0.158947	0.719795	1.2004
M0R2B7;P28340;M0QZR8;A0A2R8Y7K6;A0A2R8Y705;M0QXE6;M0QXQ2;M0R3H8;M0QZB4;M0R2I8	M0R2B7;P28340;M0QZR8	DNA polymerase;DNA polymerase delta catalytic subunit	POLD1	2.95464	2.70315	1.92598	2.47506	0.442395	-0.628377
M0R2Z9;Q8IX01-4;Q8IX01-3;Q8IX01;M0R3F6;M0R065;M0R216	M0R2Z9;Q8IX01-4;Q8IX01-3;Q8IX01;M0R3F6	SURP and G-patch domain-containing protein 2	SUGP2	-0.240835	-0.860043	-0.655517	-0.00956535	0.103025	0.217898
O00116;A0A1B0GWA2;A0A2R8YEL0;B8ZZ81	O00116;A0A1B0GWA2;A0A2R8YEL0	Alkyldihydroxyacetonephosphate synthase, peroxisomal	AGPS	4.05712	4.14217	3.41899	3.6439	1.10812	-0.568202
O00139-2;O00139-1;O00139-5;O00139;O00139-4;D6R9M0;H0Y8H2	O00139-2;O00139-1;O00139-5;O00139;O00139-4	Kinesin-like protein KIF2A	KIF2A	3.22111	3.26183	3.18315	3.13562	0.503102	-0.0820899
O00148;O00148-2;K7EPJ3;K7EQN7;O00148-3;K7EN69;H0Y400;K7ENP6;A0A0G2JHN7;A0A0D9SEM9;K7EL56;K7EIL8;F6U6E2;F6S2B7;F6SXL5;H0YCC6	O00148;O00148-2;K7EPJ3;K7EQN7;O00148-3	ATP-dependent RNA helicase DDX39A	DDX39A	-1.71388	-1.35196	-7.55597	-2.24413	0.394129	-3.36713
O00154-4;O00154-6;O00154-7;O00154;O00154-2;O00154-3;O00154-5;K7EKP8	O00154-4;O00154-6;O00154-7;O00154;O00154-2;O00154-3;O00154-5	Cytosolic acyl coenzyme A thioester hydrolase	ACOT7	0.0604401	-0.262379	-1.22412	-0.0776958	0.228483	-0.549941
O00170;E9PMH2;V9GYQ3	O00170;E9PMH2	AH receptor-interacting protein	AIP	0.164301	-0.697405	-0.332255	0.129498	0.0735153	0.165173
O00178;B0QY59;F5H716;F5H257;H0YGA8	O00178	GTP-binding protein 1	GTPBP1	4.28763	3.78352	4.30731	4.79268	0.311948	0.514417
O00203-3;O00203;A0A2R8Y2A8;Q13367-3;Q13367;Q13367-4;H0YBD0	O00203-3;O00203	AP-3 complex subunit beta-1	AP3B1	3.79625	4.15614	3.61635	3.39463	0.453074	-0.470703
O00255-2;O00255;E7EN32;O00255-3;E7ENS2;E7EPR4;E7ET29;Q9GZQ5	O00255-2;O00255;E7EN32;O00255-3	Menin	MEN1	0.679512	-1.09963	-1.28977	0.267179	0.0524402	-0.301237
O00257;O00257-3	O00257	E3 SUMO-protein ligase CBX4	CBX4	0.247385	0.258307	0.218345	0.0260983	0.37593	-0.130624
O00267;O00267-2;M0QYL9	O00267;O00267-2	Transcription elongation factor SPT5	SUPT5H	4.13234	4.30726	4.04501	3.85222	0.421033	-0.271187
O00291-3;O00291-4;O00291	O00291-3;O00291-4;O00291	Huntingtin-interacting protein 1	HIP1	-2.19459	-1.79299	-2.20498	-1.73053	0.218307	0.0260339
O00299	O00299	Chloride intracellular channel protein 1	CLIC1	-5.20016	-4.71481	-2.33738	-1.33135	1.27617	3.12312
O00308-2;O00308;H0YBS9;O00308-4;O00308-3;Q9H0M0-6;Q9H0M0-3;Q9H0M0	O00308-2;O00308;H0YBS9;O00308-4;O00308-3;Q9H0M0-6;Q9H0M0-3;Q9H0M0	NEDD4-like E3 ubiquitin-protein ligase WWP2;NEDD4-like E3 ubiquitin-protein ligase WWP1	WWP2;WWP1	-4.19835	-3.92287	-7.55597	-7.55597	1.60078	-3.49536
O00410-3;O00410;H0Y8C6;O00410-2;E7ETV3;E7EQT5;C9JMV5;E7EV12;H0Y3V4;E7EX05;E7EWK4;C9JZD8;E7ETV8;E7ESZ1;E7ESA1;C9JQT6;C9JZ53;C9J875;C9JXE0	O00410-3;O00410;H0Y8C6;O00410-2	Importin-5	IPO5	3.89076	3.78253	3.67151	4.17313	0.0832163	0.0856729
O00411;K7EMH3	O00411	DNA-directed RNA polymerase, mitochondrial	POLRMT	2.96679	2.74738	2.23093	2.33988	0.749472	-0.571679
O00425;O00425-2;F8WD15	O00425;O00425-2	Insulin-like growth factor 2 mRNA-binding protein 3	IGF2BP3	3.64665	3.7103	3.66749	3.41203	0.264088	-0.138723
O00429;O00429-3;O00429-6;O00429-5;O00429-7;F8VZ52;B4DPZ9;B4DDQ3;F8W1W3;F8VUJ9;H0YHY4;F8VR28;F8VYL3	O00429;O00429-3;O00429-6;O00429-5;O00429-7	Dynamin-1-like protein	DNM1L	3.70914	3.20074	3.07911	3.53146	0.0927297	-0.149654
O00429-2;O00429-4;O00429-8;G8JLD5	O00429-2;O00429-4;O00429-8;G8JLD5	Dynamin-1-like protein	DNM1L	-2.93467	-2.72631	-3.45173	-7.55597	0.364412	-2.67336
O00443	O00443	Phosphatidylinositol 4-phosphate 3-kinase C2 domain-containing subunit alpha	PIK3C2A	-0.801231	-0.83799	-2.60301	-2.08231	0.938424	-1.52305
O00469;O00469-2;E7ETU9;C9JXZ0;O00469-3;F8WEW3	O00469;O00469-2;E7ETU9	Procollagen-lysine,2-oxoglutarate 5-dioxygenase 2	PLOD2	3.77919	3.37921	2.82922	3.03912	0.551078	-0.64503
O00505;H0Y4S9	O00505	Importin subunit alpha-4	KPNA3	-7.55597	-4.65288	-2.20315	0.224697	1.52941	5.1152
O00507;O00507-2;H7C2M9	O00507;O00507-2	Probable ubiquitin carboxyl-terminal hydrolase FAF-Y	USP9Y	-7.55597	-3.27988	-3.87092	-1.37947	0.705792	2.79273
O00566;U3KQ48	O00566;U3KQ48	U3 small nucleolar ribonucleoprotein protein MPP10	MPHOSPH10	-0.380394	-2.28099	-0.547	-1.26878	0.219069	0.422805
O00567;Q5JXT2;H0YDU4;H0Y653	O00567	Nucleolar protein 56	NOP56	5.44974	5.60291	5.39569	5.27185	0.401254	-0.192553
O00629;H7C4F6	O00629	Importin subunit alpha-3	KPNA4	-7.55597	-7.55597	0.650136	1.09845	1.77151	8.43026
O14545;F8VNX8;F8VVF3;O14545-2;F8VWK2	O14545;F8VNX8	TRAF-type zinc finger domain-containing protein 1	TRAFD1	-2.76743	-2.44618	-1.15723	-1.66249	0.674406	1.19695
O14617-5;O14617-2;O14617;A0A2R8Y611;O14617-3;O14617-4;A0A2R8Y4J3;K7ELX8;A0A087WYN6	O14617-5;O14617-2;O14617;A0A2R8Y611;O14617-3;O14617-4	AP-3 complex subunit delta-1	AP3D1	2.46376	2.7448	2.12793	2.36394	1.39856	-0.358343
O14646-2;O14646;H0Y8V4;A0A087WVF4;REV__Q6ZQQ2	O14646-2;O14646	Chromodomain-helicase-DNA-binding protein 1	CHD1	2.19168	1.25913	1.31368	1.44878	0.196934	-0.344175
O14647-2;O14647;A0A1B0GTU9;B7Z3I4;O14647-3;A0A0D9SF92;A0A0D9SFA3;A0A1B0GU59;A0A0D9SGK0	O14647-2;O14647;A0A1B0GTU9	Chromodomain-helicase-DNA-binding protein 2	CHD2	-0.324966	-0.902985	-3.30095	-0.168344	0.184374	-1.12067
O14654;H3BTC1	O14654	Insulin receptor substrate 4	IRS4	6.15838	6.343	5.77804	5.76938	0.89534	-0.476981
O14732;Q6PIP6;K7EL65;K7ELF8;O14732-2	O14732;Q6PIP6;K7EL65;K7ELF8;O14732-2	Inositol monophosphatase 2	IMPA2	-1.29005	-1.47017	-0.714736	-0.656982	0.966523	0.694253
O14744-2;O14744;O14744-3;O14744-5;G3V5L5;G3V580;H0YJX6;O14744-4;G3V2L6;G3V2X6;C9JSX3;H0YJY6;G3V5T6;H0YJ77;H7BZ44	O14744-2;O14744;O14744-3;O14744-5;G3V5L5;G3V580;H0YJX6;O14744-4	Protein arginine N-methyltransferase 5;Protein arginine N-methyltransferase 5, N-terminally processed	PRMT5	0.836517	0.989824	1.18885	1.19397	0.780714	0.278241
O14776;O14776-2;G3V220	O14776;O14776-2;G3V220	Transcription elongation regulator 1	TCERG1	2.49513	2.64147	2.34318	2.32192	0.66267	-0.235747
O14787-2;O14787;A0A075B780;K7ESC1;K7ENW1;K7EMA3	O14787-2;O14787;A0A075B780	Transportin-2	TNPO2	0.0701599	-0.113813	-1.40364	-0.467632	0.455927	-0.91381
O14802;Q7Z755;R4GMX2	O14802	DNA-directed RNA polymerase III subunit RPC1	POLR3A	-0.0265961	0.085989	-0.634772	-1.16698	0.673014	-0.930572
O14828-2;O14828	O14828-2;O14828	Secretory carrier-associated membrane protein 3	SCAMP3	-0.219481	-0.559437	-0.965915	-0.467407	0.238	-0.327202
O14964-2;O14964;I3L2H4;I3L165;I3L1P5;I3L1E3	O14964-2;O14964;I3L2H4;I3L165;I3L1P5;I3L1E3	Hepatocyte growth factor-regulated tyrosine kinase substrate	HGS	-2.54147	-2.44521	-4.38435	-4.16494	1.65764	-1.78131
O14967;O14967-2;D6RAZ4	O14967;O14967-2	Calmegin	CLGN	-1.03419	-1.5315	-3.48426	-1.82086	0.371449	-1.36972
O14974-5;O14974-2;O14974;O14974-4;O14974-3;H0YIS3;H0YHI8;H0YIM2;A0A3B3ISH4;H0YIL7;H0YIS4;F8VZN8	O14974-5;O14974-2;O14974;O14974-4;O14974-3;H0YIS3;H0YHI8	Protein phosphatase 1 regulatory subunit 12A	PPP1R12A	-2.5389	-2.04937	-0.732759	-0.866322	0.883299	1.49459
O14976-2;O14976;D6RF16;D6RAQ7;D6RE78;D6RAW3;A0A087X1U9	O14976-2;O14976	Cyclin-G-associated kinase	GAK	0.113052	0.0131721	-2.67167	-1.68004	0.817559	-2.23897
O14980;C9JKM9;C9J673;C9IZS4;C9JQ02;C9JV99;C9JF49;C9IYM2;F8WF71;H7BZC5	O14980	Exportin-1	XPO1	5.3931	5.4771	5.1072	5.34398	0.652484	-0.20951
O15020-2;O15020	O15020-2;O15020	Spectrin beta chain, non-erythrocytic 2	SPTBN2	-0.99596	-0.835781	-0.42382	-0.549204	0.689558	0.429359
O15031;A6QRG9;A6QRH1;A0A087WU36;E2PU09	O15031	Plexin-B2	PLXNB2	-0.0506306	0.196033	-0.916154	-0.0856743	0.523343	-0.573616
O15042-2;O15042;E7ET15;O15042-3;H0Y8D9;E7EW00;H7C4V2;U3KPT1;C9JDJ7;C9J5L1	O15042-2;O15042;E7ET15;O15042-3	U2 snRNP-associated SURP motif-containing protein	U2SURP	4.60332	4.52346	4.27548	4.55863	0.245623	-0.146334
O15066;O15066-2;F8WAR6;F8WER6;O14782;H3BTL6;B7Z896;F5H3M2;A0A0A0MRS8;Q9BVG8-5;Q9BVG8-2;Q9BVG8;Q9BVG8-6;Q9P2E2-3;Q9P2E2	O15066;O15066-2	Kinesin-like protein KIF3B;Kinesin-like protein KIF3B, N-terminally processed	KIF3B	-0.340458	-0.528784	-0.798411	-0.919914	1.30104	-0.424542
O15067;H0YGH1;J3QSG0;J3QSH6;J3KT98;J3KTQ5;J3QL39;J3KTL4	O15067	Phosphoribosylformylglycinamidine synthase	PFAS	2.7645	3.07651	2.60789	2.87467	1.09744	-0.179227
O15084;O15084-4;O15084-1;O15084-2;B4DIW9;Q8N8A2-5;Q8N8A2-3;H7C4A0	O15084;O15084-4;O15084-1;O15084-2;B4DIW9	Serine/threonine-protein phosphatase 6 regulatory ankyrin repeat subunit A	ANKRD28	0.918463	1.31679	1.82803	2.17519	1.73479	0.883986
O15111	O15111	Inhibitor of nuclear factor kappa-B kinase subunit alpha	CHUK	1.07735	1.07212	-0.612809	-0.433731	1.43565	-1.59801
O15118;K7EQ23;O15118-2	O15118;K7EQ23;O15118-2	Niemann-Pick C1 protein	NPC1	-0.867018	-1.67062	-0.163806	-0.150644	0.649481	1.1116
O15169-2;O15169	O15169-2;O15169	Axin-1	AXIN1	-1.03363	-0.862175	-0.494363	-0.774645	0.400595	0.313399
O15213;H0Y6G3	O15213	WD repeat-containing protein 46	WDR46	1.14042	1.28575	2.14196	1.81751	0.722917	0.766651
O15226;O15226-2	O15226;O15226-2	NF-kappa-B-repressing factor	NKRF	4.14942	4.21332	3.82498	3.72999	0.9078	-0.403886
O15228-2;O15228;Q5TBH8;Q5TBH6	O15228-2;O15228;Q5TBH8	Dihydroxyacetone phosphate acyltransferase	GNPAT	-0.705225	-0.650162	-0.891858	-0.720612	0.568286	-0.128541
O15230	O15230	Laminin subunit alpha-5	LAMA5	-2.49185	-7.55597	-4.05375	-3.19826	0.143212	1.39791
Q5T8U5;O15260-3;O15260-2;O15260;B7Z1G8	Q5T8U5;O15260-3;O15260-2;O15260;B7Z1G8	Surfeit locus protein 4	SURF4	-1.45372	-2.02159	-2.23144	-7.55597	0.38603	-3.15605
O15294;O15294-3;O15294-2;O15294-4;C9JZL3	O15294;O15294-3;O15294-2	UDP-N-acetylglucosamine--peptide N-acetylglucosaminyltransferase 110 kDa subunit	OGT	0.0297604	-0.108671	0.0951204	0.420469	0.374934	0.29725
O15344;O15344-2;C9J453;A0A087X0X0;A0A087X255;C9JZJ7	O15344;O15344-2;C9J453;A0A087X0X0;A0A087X255;C9JZJ7	E3 ubiquitin-protein ligase Midline-1	MID1	1.20343	0.753405	0.851083	0.923031	0.104779	-0.0913596
O15355	O15355	Protein phosphatase 1G	PPM1G	2.3936	1.95454	2.85974	2.55013	1.1122	0.530863
O15357;O15357-2;A0A0A0MTP6;F5GY16;H7BXR2;H0YFZ4;H0Y5Q9;Q92835-3;Q92835-2;Q92835	O15357;O15357-2;A0A0A0MTP6	Phosphatidylinositol 3,4,5-trisphosphate 5-phosphatase 2	INPPL1	0.0708885	0.623861	-0.691302	-0.0561714	1.44097	-0.721112
O15371-2;O15371-3;O15371;B0QYA5	O15371-2;O15371-3;O15371;B0QYA5	Eukaryotic translation initiation factor 3 subunit D	EIF3D	-7.55597	-7.55597	-3.29919	-2.49451	1.26091	4.65912
O15381;O15381-5;O15381-2;O15381-3;O15381-4;E9PH71;E7EWK7;C9J6P7;E9PGD8;C9JP83;F8WF01;A0A087WV72	O15381;O15381-5;O15381-2;O15381-3;O15381-4	Nuclear valosin-containing protein-like	NVL	3.77024	4.01844	3.34749	3.26668	0.759769	-0.587254
O15397;O15397-2;F5H2I3;H0YH64	O15397;O15397-2	Importin-8	IPO8	1.12378	0.933086	1.06796	1.46126	0.246391	0.236174
O15446;O15446-2	O15446;O15446-2	DNA-directed RNA polymerase I subunit RPA34	CD3EAP	0.831734	0.139957	0.0456629	0.835159	0.0172787	-0.0454345
O43143	O43143	Pre-mRNA-splicing factor ATP-dependent RNA helicase DHX15	DHX15	6.18936	6.24197	5.8888	5.95436	1.85348	-0.294079
O43156	O43156	TELO2-interacting protein 1 homolog	TTI1	-1.27608	-2.21337	-7.55597	-1.0753	0.211738	-2.57091
O43242;O43242-2	O43242	26S proteasome non-ATPase regulatory subunit 3	PSMD3	-1.8623	-2.05916	-1.30818	-2.35173	0.0919092	0.130774
O43252;O95340;O95340-2	O43252	Bifunctional 3-phosphoadenosine 5-phosphosulfate synthase 1;Sulfate adenylyltransferase;Adenylyl-sulfate kinase	PAPSS1	-7.55597	-3.08897	-3.05012	-1.68655	0.51158	2.95413
O43264;O43264-2;F5H3C1	O43264;O43264-2	Centromere/kinetochore protein zw10 homolog	ZW10	0.293303	0.926661	-0.131755	1.51673	0.0470081	0.0825067
O43290;E9PQI8	O43290	U4/U6.U5 tri-snRNP-associated protein 1	SART1	1.17807	0.845955	1.08471	1.44959	0.223531	0.255143
O43301;A0A1B0GTF3;K7ELE6;K7ENF6	O43301;A0A1B0GTF3	Heat shock 70 kDa protein 12A	HSPA12A	0.295176	0.412872	-0.141425	-0.143509	1.11677	-0.496491
O43318-2;O43318;Q9UG54;O43318-4;O43318-3	O43318-2;O43318;Q9UG54	Mitogen-activated protein kinase kinase kinase 7	MAP3K7;DKFZp586F0420	-0.0436821	-0.570965	-1.16196	-2.14023	0.975339	-1.34378
O43390;O43390-2;O43390-3;O43390-4;B4DT28;A0A286YEZ8	O43390;O43390-2;O43390-3;O43390-4;B4DT28	Heterogeneous nuclear ribonucleoprotein R	HNRNPR	4.28359	4.31265	4.97081	4.94906	1.61214	0.661811
O43395;O43395-3	O43395;O43395-3	U4/U6 small nuclear ribonucleoprotein Prp3	PRPF3	1.43372	1.26501	1.44214	1.12599	0.268806	-0.0653005
O43422;O43422-2;E9PSI2	O43422;O43422-2	52 kDa repressor of the inhibitor of the protein kinase	PRKRIR	-1.31093	-3.2165	-1.10672	-2.23134	0.431937	0.594684
O43462	O43462	Membrane-bound transcription factor site-2 protease	MBTPS2	-2.40537	-2.98202	-1.99572	-2.59251	1.79453	0.399583
O43491;E9PHY5;O43491-4;E9PK52;O43491-3;E9PII3;O43491-2;A0A2R8Y5B3;Q6R5J7;H0Y5B0;E9PQD2;E9PRG1;E9PIG0;E9PMV8;E9PQN0;Q6ZSX4;E9PJP4;E9PMG5;E9PN54;E9PPC9;Q4VXN0;Q9H4G0;Q9H4G0-2;Q9H4G0-3;Q9H4G0-4;A0A0C4DH22	O43491;E9PHY5;O43491-4;E9PK52;O43491-3;E9PII3;O43491-2;A0A2R8Y5B3	Band 4.1-like protein 2	EPB41L2	4.11676	4.16647	3.54153	3.43769	1.12716	-0.652009
O43592;F8WDU6;F5GYW6;F5GZM3	O43592	Exportin-T	XPOT	3.75433	3.66827	2.26088	3.38911	0.417528	-0.886304
O43663-3;O43663-2;O43663-4;O43663;H0YL53	O43663-3;O43663-2;O43663-4;O43663	Protein regulator of cytokinesis 1	PRC1	-2.59358	-2.27766	-2.81242	-2.01003	0.0285597	0.0243983
O43707;O43707-2;F5GXS2;O43707-3;H7C144;K7EJH8;K7EP19;F6THM6;M0QZQ3;C9JY79;Q9H254-2;Q9H254-4;Q9H254	O43707;O43707-2;F5GXS2;O43707-3	Alpha-actinin-4	ACTN4	4.01263	3.60667	3.30343	3.61554	0.294167	-0.350164
O43719;Q5H919;Q5H918	O43719	HIV Tat-specific factor 1	HTATSF1	0.960649	1.07188	1.26765	1.06656	0.291557	0.150842
O43747;O43747-2;H3BR36;H3BUN9;H3BNR4;H3BN71;B4DGE1;H3BN75;H3BS13;H3BV30;H3BRM7;B3KNW1	O43747;O43747-2	AP-1 complex subunit gamma-1	AP1G1	3.51645	3.44046	3.30524	3.26719	1.20328	-0.192242
O43815;O43815-2	O43815;O43815-2	Striatin	STRN	0.0528183	-0.862175	-1.89268	-0.941313	0.324113	-1.01232
O43823;M0QYL4	O43823	A-kinase anchor protein 8	AKAP8	2.13218	1.79939	2.12858	2.04541	0.292992	0.121206
U3KQL4;U3KPU7;U3KQS2;O43826;O43826-2	U3KQL4;U3KPU7;U3KQS2;O43826;O43826-2	Glucose-6-phosphate translocase	SLC37A4	-0.408855	-0.154045	-7.55597	-2.81872	0.564139	-4.90589
O43865;H0Y8B3;O43865-2;Q96HN2-4;Q96HN2-3;Q96HN2-2;Q96HN2;C9K0S0	O43865;H0Y8B3;O43865-2;Q96HN2-4;Q96HN2-3;Q96HN2-2;Q96HN2	Putative adenosylhomocysteinase 2;Adenosylhomocysteinase;Putative adenosylhomocysteinase 3	AHCYL1;AHCYL2	-2.82198	-2.65051	1.20124	-2.66067	0.299636	2.00653
O60216;E5RI01;E5RFZ5;E5RFV8;E5RIN7;E5RJW1;E5RJK5;E5RG18;A0A140T8W2;Q9H4I0-2;Q9H4I0	O60216	Double-strand-break repair protein rad21 homolog	RAD21	2.37685	2.14696	2.45833	1.86279	0.168913	-0.101341
O60231;A0A140T947;Q5SQH5;A0A140T8Y5;A0A140T9T4;A2AB15	O60231;A0A140T947	Putative pre-mRNA-splicing factor ATP-dependent RNA helicase DHX16	DHX16	2.43756	2.50522	1.94223	2.50842	0.297474	-0.246063
O60244;H7C3E5;H7C017	O60244	Mediator of RNA polymerase II transcription subunit 14	MED14	1.03428	0.399105	-1.43319	0.0497475	0.38673	-1.40841
O60264	O60264	SWI/SNF-related matrix-associated actin-dependent regulator of chromatin subfamily A member 5	SMARCA5	5.84462	5.7494	5.52002	5.57843	0.718118	-0.247791
O60282;A0A0G2JMZ6;O60282-2	O60282;A0A0G2JMZ6;O60282-2	Kinesin heavy chain isoform 5C	KIF5C	-7.55597	-7.55597	-4.80106	-4.03136	1.10988	3.13976
O60287	O60287	Nucleolar pre-ribosomal-associated protein 1	URB1	2.64835	2.29213	2.2079	5.72433	0.235634	1.49587
O60293-2;O60293	O60293-2;O60293	Zinc finger C3H1 domain-containing protein	ZFC3H1	-1.02559	-1.23868	-1.01109	-0.998308	0.335714	0.12744
O60306;H0YH15;H0YLN9	O60306	Intron-binding protein aquarius	AQR	3.67124	3.79551	3.30443	3.48938	1.24218	-0.336466
O60313-2;O60313-10;O60313;O60313-11;O60313-9;E5KLJ9;A0A2R8YDM2;O60313-13;C9JMB8;A0A2R8YE78;A0A2R8Y3X5;A0A2R8YFD1;A0A2R8YGE5;A0A2R8YD53;A0A2R8Y4Q3;A0A2R8Y4G4;A0A2R8YE54;H7C141;A0A2R8Y5G3;A0A2R8Y5E2;H7C3G2;C9JY58;H7C321;A8MXB6	O60313-2;O60313-10;O60313;O60313-11;O60313-9;E5KLJ9;A0A2R8YDM2;O60313-13;C9JMB8;A0A2R8YE78;A0A2R8Y3X5;A0A2R8YFD1;A0A2R8YGE5	Dynamin-like 120 kDa protein, mitochondrial;Dynamin-like 120 kDa protein, form S1	OPA1	5.06058	4.94157	4.60918	4.68492	0.767305	-0.354024
O60318;O60318-2	O60318	Germinal-center associated nuclear protein	MCM3AP	0.853168	0.866922	-0.406007	0.476309	0.510739	-0.824894
O60341;O60341-2;R4GMQ1;R4GMP9	O60341;O60341-2;R4GMQ1	Lysine-specific histone demethylase 1A	KDM1A	2.47275	2.58766	2.42841	2.08875	0.353037	-0.271627
O60343-2;O60343-3;O60343;A0A3B3IRT3;O60343-5;O60343-4;Q5JU47	O60343-2;O60343-3;O60343;A0A3B3IRT3	TBC1 domain family member 4	TBC1D4	1.16961	1.56996	1.28167	1.04606	0.197808	-0.205921
O60476	O60476	Mannosyl-oligosaccharide 1,2-alpha-mannosidase IB	MAN1A2	-0.885584	-0.955015	-0.282146	-1.26712	0.0948137	0.145668
O60488-2;O60488;H0Y9A0;D6RF95;D6RFW9;D6RDA8;D6RD96	O60488-2;O60488	Long-chain-fatty-acid--CoA ligase 4	ACSL4	2.2557	2.01935	2.09638	2.20398	0.0207997	0.0126557
O60502-4;O60502;O60502-2;O60502-3;H7C3X0	O60502-4;O60502;O60502-2;O60502-3	Protein O-GlcNAcase	MGEA5	1.29564	0.965174	0.895938	0.529394	1.56113	-0.417742
O60506-2;O60506;O60506-4;O60506-3;B7Z645;O60506-5;F6UXX1	O60506-2;O60506;O60506-4;O60506-3;B7Z645;O60506-5	Heterogeneous nuclear ribonucleoprotein Q	SYNCRIP	1.83901	1.72959	1.96735	2.60711	0.389821	0.502933
Q5SRN1;O60508	Q5SRN1;O60508	Pre-mRNA-processing factor 17	CDC40	0.45495	0.491323	0.975842	0.622927	0.465396	0.326248
O60518;A0A096LPA6;A0A096LNS2	O60518;A0A096LPA6	Ran-binding protein 6	RANBP6	-0.729223	-0.828516	-1.33736	-0.435648	0.0629095	-0.107633
O60524-4;O60524-5;O60524-3;O60524;G3V5V3;G3V4D9;O60524-2;G3V547	O60524-4;O60524-5;O60524-3;O60524;G3V5V3	Nuclear export mediator factor NEMF	NEMF	1.41751	1.53902	0.768025	0.806522	1.41802	-0.690994
O60563;A0A1W2PQ16;O60563-2	O60563	Cyclin-T1	CCNT1	0.907692	0.909218	0.895431	1.20737	0.278877	0.142947
O60583-2;O60583	O60583-2;O60583	Cyclin-T2	CCNT2	-1.12226	-0.663908	-1.6017	-1.41286	0.861715	-0.614199
O60749;O60749-2;D6RC15	O60749;O60749-2	Sorting nexin-2	SNX2	2.77164	3.12933	2.87521	2.33177	0.234922	-0.346994
O60763;O60763-2;REV__R4GMN2;REV__Q5VZ89-5;REV__Q5VZ89-3;REV__Q5VZ89;REV__Q5VZ89-7	O60763;O60763-2	General vesicular transport factor p115	USO1	1.64889	1.55013	1.98552	1.96298	1.19027	0.37474
Q99880;P57053;Q5QNW6-2;O60814;U3KQK0;Q99879;Q99877;Q93079;Q5QNW6;P62807;P58876;Q96A08;Q16778;P33778;P23527;P06899;Q8N257;A0A2R8Y619	Q99880;P57053;Q5QNW6-2;O60814;U3KQK0;Q99879;Q99877;Q93079;Q5QNW6;P62807;P58876;Q96A08;Q16778;P33778;P23527;P06899;Q8N257	Histone H2B type 1-L;Histone H2B type F-S;Histone H2B type 2-F;Histone H2B type 1-K;Histone H2B;Histone H2B type 1-M;Histone H2B type 1-N;Histone H2B type 1-H;Histone H2B type 1-C/E/F/G/I;Histone H2B type 1-D;Histone H2B type 1-A;Histone H2B type 2-E;Histone H2B type 1-B;Histone H2B type 1-O;Histone H2B type 1-J;Histone H2B type 3-B	HIST1H2BL;H2BFS;HIST2H2BF;HIST1H2BK;HIST1H2BN;HIST1H2BM;HIST1H2BH;HIST1H2BC;HIST1H2BD;HIST1H2BA;HIST2H2BE;HIST1H2BB;HIST1H2BO;HIST1H2BJ;HIST3H2BB	0.475544	0.794374	1.72237	0.999626	0.402161	0.726038
O60826	O60826	Coiled-coil domain-containing protein 22	CCDC22	-0.851446	-1.87176	-2.2291	-1.44043	0.159162	-0.473158
O60832-2;O60832;H7BZF2;H7C2Q2;H7C0M1;C9IYT0	O60832-2;O60832;H7BZF2;H7C2Q2;H7C0M1;C9IYT0	H/ACA ribonucleoprotein complex subunit 4	DKC1	-3.9983	-7.55597	-3.41053	-2.52538	0.370638	2.80918
O60884;I3L320;A0A087WT48	O60884	DnaJ homolog subfamily A member 2	DNAJA2	-2.65655	-3.47247	-0.620454	-0.796724	1.06602	2.35592
O60934;A0A0C4DG07;E5RGU1;E5RGR7;E2QRP0;E5RGN7	O60934;A0A0C4DG07	Nibrin	NBN	0.720835	0.894493	0.165723	0.646629	0.633293	-0.401488
O60942-3;O60942-4;O60942-2;O60942	O60942-3;O60942-4;O60942-2;O60942	mRNA-capping enzyme;Polynucleotide 5-triphosphatase;mRNA guanylyltransferase	RNGTT	0.00725174	0.144384	1.0476	0.677849	0.702547	0.786906
O75027;O75027-2;B4DGL8;A0A087WW65;O75027-3;A0A2R8Y473;E9PJR8;A0A2R8YF35;A0A2R8Y3N2;E9PNQ5	O75027;O75027-2;B4DGL8;A0A087WW65;O75027-3;A0A2R8Y473	ATP-binding cassette sub-family B member 7, mitochondrial	ABCB7	0.630842	1.18071	0.366506	0.452278	0.555351	-0.496382
O75083;D6RD66;O75083-3	O75083;D6RD66;O75083-3	WD repeat-containing protein 1	WDR1	-2.04939	-0.0858517	-1.56686	-0.349621	0.0869932	0.109377
O75116;E9PF63;Q14DU5;D6REE7;C9JFJ0	O75116;E9PF63	Rho-associated protein kinase 2	ROCK2	0.129189	-0.569954	-0.29935	0.0350666	0.0494724	0.0882411
O75145-2;O75145	O75145-2;O75145	Liprin-alpha-3	PPFIA3	-7.55597	-3.39011	-3.0413	-0.999199	0.721376	3.45279
O75150-4;H3BP71;O75150;O75150-3;A0A087WTK2;H3BS50;H3BQ99;H3BUL6;I3L332	O75150-4;H3BP71;O75150;O75150-3	E3 ubiquitin-protein ligase BRE1B	RNF40	0.422113	-0.172951	0.767749	0.912045	0.517599	0.715315
O75151	O75151	Lysine-specific demethylase PHF2	PHF2	-4.21196	-4.22526	-7.55597	-2.18305	0.0710768	-0.650898
O75152;E9PQ61;E9PBY7;A0A1W2PPR9;A0A1B0GTU1	O75152;E9PQ61;E9PBY7	Zinc finger CCCH domain-containing protein 11A	ZC3H11A	2.16083	2.37289	2.76437	2.66367	0.669219	0.447158
O75155;O75155-2;A0A3B3ISC4;F8WBB8;C9JH00	O75155;O75155-2	Cullin-associated NEDD8-dissociated protein 2	CAND2	1.13066	1.25219	-0.0397654	0.290632	1.20642	-1.06599
O75157-2;O75157	O75157-2;O75157	TSC22 domain family protein 2	TSC22D2	-1.88457	-1.50711	-4.24288	-7.55597	0.579488	-4.20358
O75165;A0A3B3IRM0;H0YA63	O75165	DnaJ homolog subfamily C member 13	DNAJC13	0.619179	0.988609	0.0562887	-0.40275	0.593012	-0.977125
O75182-2;O75182;M0QYC5;O75182-3	O75182-2;O75182;M0QYC5	Paired amphipathic helix protein Sin3b	SIN3B	-0.93762	-7.55597	-1.06538	-4.79754	0.276163	1.31534
O75362	O75362	Zinc finger protein 217	ZNF217	-4.76486	-3.09587	-3.15491	-7.55597	0.142346	-1.42507
O75367-2;O75367-3;O75367;D6RCF2;B4DJC3;Q5SQT3;Q9P0M6	O75367-2;O75367-3;O75367;D6RCF2;B4DJC3;Q5SQT3;Q9P0M6	Core histone macro-H2A.1;Histone H2A;Core histone macro-H2A.2	H2AFY;H2AFY2	-3.97292	-4.33778	-2.97109	-3.8638	0.660211	0.737909
O75369-8;O75369-2;O75369-9;O75369;O75369-6;O75369-3;E7EN95;O75369-7;O75369-5;O75369-4;H7C5L4;A0A0A0MT44;A0A0C4DGA1	O75369-8;O75369-2;O75369-9;O75369;O75369-6;O75369-3;E7EN95;O75369-7;O75369-5;O75369-4	Filamin-B	FLNB	5.83833	5.83508	5.16012	5.42612	0.810912	-0.543583
O75427;C9JYK0;A0A087X197;H7C5D9	O75427;C9JYK0	Leucine-rich repeat and calponin homology domain-containing protein 4	LRCH4	-0.247894	-1.42634	-2.67317	-1.47573	0.312437	-1.23733
O75475;O75475-3;O75475-2	O75475;O75475-3;O75475-2	PC4 and SFRS1-interacting protein	PSIP1	-0.0981197	0.984146	1.38417	1.32203	0.446942	0.910087
O75477;B0QZ43;E5RHW4;O94905-2;O94905-3;O94905	O75477;B0QZ43;E5RHW4;O94905-2;O94905-3;O94905	Erlin-1;Erlin-2	ERLIN1;ERLIN2	-7.55597	-7.55597	-3.28174	-3.61523	1.58788	4.10748
O75533;B4DGZ4;H7C341;O75533-2;F8WC19	O75533	Splicing factor 3B subunit 1	SF3B1	5.5689	5.58395	5.21739	5.43092	0.622324	-0.252272
O75534-2;O75534;O75534-3;O75534-4;E9PLT0;E9PNG3;E9PLD4;E9PJK7;E9PKN4	O75534-2;O75534;O75534-3;O75534-4;E9PLT0	Cold shock domain-containing protein E1	CSDE1	5.12984	4.99443	4.68476	5.19006	0.117117	-0.124729
O75582;O75582-2;O75582-3;A0A3B3ISL8;G3V2D1	O75582;O75582-2;O75582-3	Ribosomal protein S6 kinase alpha-5	RPS6KA5	-0.117859	-1.04375	-5.95632	-1.5378	0.350415	-3.16626
O75592;O75592-2;H7C3U4	O75592;O75592-2;H7C3U4	E3 ubiquitin-protein ligase MYCBP2	MYCBP2	-4.43056	-4.89021	-3.12875	-5.01751	0.250221	0.587257
O75616;K7EQJ8;J3QSB2;J3QRV9;O75616-2	O75616	GTPase Era, mitochondrial	ERAL1	-5.55497	-5.00443	-3.9131	-2.72238	0.98734	1.96196
O75643;O75643-2;B4E0P5	O75643	U5 small nuclear ribonucleoprotein 200 kDa helicase	SNRNP200	7.21402	7.04226	6.78961	7.1102	0.221092	-0.178238
O75691	O75691	Small subunit processome component 20 homolog	UTP20	1.57016	1.66469	1.34183	1.34217	0.967354	-0.275424
O75694;O75694-2;E9PF10	O75694;O75694-2;E9PF10	Nuclear pore complex protein Nup155	NUP155	4.80183	4.94539	4.51786	4.77384	0.812383	-0.22776
O75717;O75717-2;C9JYB3	O75717;O75717-2	WD repeat and HMG-box DNA-binding protein 1	WDHD1	2.76466	2.60015	3.51708	2.21773	0.0972559	0.184995
O75746;O75746-2;F8W9J0;H0YFB2;B4DGK6	O75746;O75746-2	Calcium-binding mitochondrial carrier protein Aralar1	SLC25A12	3.01729	3.09566	2.46806	2.97453	0.441519	-0.335183
O75843;H0YJ08;H0YJ47	O75843	AP-1 complex subunit gamma-like 2	AP1G2	-0.908388	-1.10295	-4.73681	-3.10953	0.715199	-2.9175
O75844	O75844	CAAX prenyl protease 1 homolog	ZMPSTE24	1.41903	1.29963	1.03599	1.4537	0.128745	-0.114486
O75915;F8WF90;C9JQU6;F8WF33	O75915;F8WF90;C9JQU6;F8WF33	PRA1 family protein 3	ARL6IP5	-0.568979	-0.177977	-0.821918	-2.57729	0.363378	-1.32613
O75925;O75925-2;B4DGW0;A0A087WUY7;O75928-3;O75928-2;O75928	O75925;O75925-2	E3 SUMO-protein ligase PIAS1	PIAS1	-2.96253	-2.25155	-1.20936	-1.99039	0.391623	1.00716
O75976;O75976-2;J3QQJ4;J3QRJ9	O75976;O75976-2	Carboxypeptidase D	CPD	3.03301	3.11155	2.52524	2.69593	1.19846	-0.461701
O76024;H0Y9G5	O76024	Wolframin	WFS1	-0.610947	-1.43072	-1.43599	-0.563448	0.00695288	0.0211139
O76031	O76031	ATP-dependent Clp protease ATP-binding subunit clpX-like, mitochondrial	CLPX	-3.15047	-3.57514	-2.72293	-3.03667	1.138	0.483007
O76094;O76094-2;D6RDY6;R4GNC1	O76094;O76094-2;D6RDY6	Signal recognition particle subunit SRP72	SRP72	3.50021	3.42937	3.62297	3.70724	0.628636	0.200313
O94776;O94776-2	O94776;O94776-2	Metastasis-associated protein MTA2	MTA2	2.86435	3.05368	2.51111	2.49762	0.854781	-0.454648
O94822;O94822-3;H7BYG8;S4R3T2;O94822-2	O94822;O94822-3	E3 ubiquitin-protein ligase listerin	LTN1	1.13799	1.46588	0.802768	1.14644	1.81399	-0.327325
O94826	O94826	Mitochondrial import receptor subunit TOM70	TOMM70A	4.57845	4.25582	4.12418	4.2191	0.348099	-0.245496
O94832;K7EIG7;J3QRN6;J3KRL0;F8WEW9;A0A3B3IU30;B0I1T2-2;B0I1T2-3;B0I1T2-4	O94832;K7EIG7;J3QRN6	Unconventional myosin-Id	MYO1D	4.29575	3.97321	3.39164	3.7761	0.439682	-0.550613
O94855;O94855-2;E9PDM8;E9PC44	O94855;O94855-2;E9PDM8	Protein transport protein Sec24D	SEC24D	-1.28299	-0.920668	-1.55811	-3.4104	0.366596	-1.38243
O94874;O94874-2;O94874-3	O94874;O94874-2;O94874-3	E3 UFM1-protein ligase 1	UFL1	4.39765	4.41466	3.77541	4.04153	0.806542	-0.497684
O94906;O94906-2	O94906;O94906-2	Pre-mRNA-processing factor 6	PRPF6	5.15317	5.36095	4.78641	4.6533	0.708643	-0.537205
O94913;E9PKN0;E9PQ01;E9PNY7	O94913;E9PKN0;E9PQ01	Pre-mRNA cleavage complex 2 protein Pcf11	PCF11	-1.32483	-1.20174	-0.472201	-1.18327	0.313178	0.435551
O94966-7;O94966-6;O94966-5;E7EST9;B5MEG5;O94966-4;O94966-3;O94966;E7ESU0;A0A0A0MR08;O94966-2	O94966-7;O94966-6;O94966-5;E7EST9;B5MEG5;O94966-4;O94966-3;O94966;E7ESU0;A0A0A0MR08;O94966-2	Ubiquitin carboxyl-terminal hydrolase 19;Ubiquitin carboxyl-terminal hydrolase	USP19	-0.922621	-0.525843	-1.15472	-0.646284	0.709373	-0.176269
O94973;A0A0G2JS82;O94973-2;O94973-3;A0A0G2JQM1;E9PR62;A0A0G2JRF9;A0A0G2JQA4;E9PNC4;A0A0G2JRS3	O94973;A0A0G2JS82;O94973-2;O94973-3;A0A0G2JQM1	AP-2 complex subunit alpha-2	AP2A2	2.33412	2.29528	2.19408	2.37398	0.0830445	-0.0306687
O95071-2;O95071;E7EMW7;E5RFK7;H0YAV7;E7ET84	O95071-2;O95071;E7EMW7	E3 ubiquitin-protein ligase UBR5	UBR5	-0.0674324	-0.338125	-0.56972	0.548643	0.0819213	0.19224
O95104;O95104-2;O95104-3	O95104;O95104-2;O95104-3	Splicing factor, arginine/serine-rich 15	SCAF4	1.29366	0.902718	-0.0730772	0.682251	0.399915	-0.793602
O95140;O95140-2;Q5JXC5;C9JQT7	O95140;O95140-2	Mitofusin-2	MFN2	2.89349	3.05002	1.45064	1.99719	1.00573	-1.24784
O95163;F5H2T0;H0YDF3	O95163;F5H2T0	Elongator complex protein 1	IKBKAP	3.54113	3.45649	3.31543	3.37183	0.566154	-0.155178
O95197-3;O95197-4;O95197-7;O95197-2;O95197;F5H617;O95197-6;O95197-5	O95197-3;O95197-4;O95197-7;O95197-2;O95197;F5H617;O95197-6;O95197-5	Reticulon-3;Reticulon	RTN3	-0.749027	-2.15912	-0.390632	-0.46612	0.435106	1.0257
O95202;O95202-2;O95202-3	O95202	LETM1 and EF-hand domain-containing protein 1, mitochondrial	LETM1	2.73483	2.82787	2.56401	2.3817	0.573122	-0.308491
O95235-2;O95235;D6R9E4;D6RBN1	O95235-2;O95235;D6R9E4;D6RBN1	Kinesin-like protein KIF20A;Kinesin-like protein	KIF20A	-2.2704	-2.81368	-2.20426	-2.41031	0.401723	0.234754
O95239;O95239-2;Q2VIQ3;Q5JRK0;H0Y718;Q6ZMV9-3;Q6ZMV9	O95239;O95239-2;Q2VIQ3	Chromosome-associated kinesin KIF4A;Chromosome-associated kinesin KIF4B	KIF4A;KIF4B	-0.431976	0.246628	0.731462	0.379555	0.368985	0.648182
O95248;O95248-5;O95248-4;H0Y5W8	O95248;O95248-5;O95248-4	Myotubularin-related protein 5	SBF1	0.553719	0.382128	-0.152259	0.38273	0.300558	-0.352687
O95251-2;O95251-4;O95251;E7EUP3;O95251-3;O95251-5;H3BMX5;Q9H7Z6;Q9H7Z6-2	O95251-2;O95251-4;O95251;E7EUP3;O95251-3;O95251-5	Histone acetyltransferase KAT7;Histone acetyltransferase	KAT7	2.24097	1.95999	2.56521	2.65854	0.651019	0.511396
O95347;O95347-2;A0A0C4DGE5;Q5T821	O95347;O95347-2	Structural maintenance of chromosomes protein 2	SMC2	4.15964	4.1767	4.06752	3.80388	0.461201	-0.232471
O95352-2;O95352;O95352-3;H7C2R3;H7BZ92;H7C2J8;C9J415;C9JFF4	O95352-2;O95352;O95352-3	Ubiquitin-like modifier-activating enzyme ATG7	ATG7	-1.73484	-1.99094	-1.7087	-1.16898	0.318976	0.42405
O95373;E9PLB2;E9PLJ0	O95373	Importin-7	IPO7	3.56655	3.42252	2.98064	4.13462	0.0276581	0.0630975
O95391	O95391	Pre-mRNA-splicing factor SLU7	SLU7	0.148849	0.194954	-0.409814	0.256634	0.244123	-0.248492
O95425-2;O95425-4;O95425-3;O95425;A0A0J9YWY6	O95425-2;O95425-4;O95425-3;O95425;A0A0J9YWY6	Supervillin	SVIL	-0.656755	-0.926884	-2.0214	-0.711159	0.221985	-0.57446
O95453-2;O95453;O95453-3;H3BRK1;F5H1Z4;O95453-4	O95453-2;O95453;O95453-3;H3BRK1	Poly(A)-specific ribonuclease PARN	PARN	2.7129	2.41848	2.48564	2.29879	0.718036	-0.173475
O95486;O95486-2	O95486	Protein transport protein Sec24A	SEC24A	-0.357378	-0.545652	-1.5338	-0.901247	0.504278	-0.766006
O95487-2;O95487;O95487-3	O95487-2;O95487;O95487-3	Protein transport protein Sec24B	SEC24B	0.620247	-0.119646	-0.883328	0.190121	0.20111	-0.596904
O95573;F5GWH2;C9JC11;F5H062	O95573	Long-chain-fatty-acid--CoA ligase 3	ACSL3	4.36677	4.33544	3.46423	3.90688	0.661984	-0.665546
O95602;B9ZVN9	O95602;B9ZVN9	DNA-directed RNA polymerase I subunit RPA1;DNA-directed RNA polymerase	POLR1A	2.21812	2.42079	2.27397	2.1346	0.205728	-0.115171
O95625	O95625	Zinc finger and BTB domain-containing protein 11	ZBTB11	-2.58002	-2.22483	-3.61752	-3.29591	1.99404	-1.05429
O95671;O95671-2;O95671-3	O95671;O95671-2;O95671-3	N-acetylserotonin O-methyltransferase-like protein	ASMTL	3.32537	3.26948	2.98819	2.56698	0.667324	-0.519839
O95674	O95674	Phosphatidate cytidylyltransferase 2	CDS2	0.764099	0.885483	0.696012	0.0574017	0.348943	-0.448084
O95696;O95696-2;J3KQ61;A8WI62;A8WI61	O95696;O95696-2;J3KQ61	Bromodomain-containing protein 1	BRD1	0.640167	0.948227	2.37382	2.39987	1.25013	1.59265
O95757;E9PDE8;D6RJ96	O95757;E9PDE8;D6RJ96	Heat shock 70 kDa protein 4L	HSPA4L	0.272408	0.287628	0.842845	0.566105	0.675963	0.424457
O95782-2;O95782;A0A0G2JS17;A0A0G2JQT9;H0YDE9;H0YEG0;E9PPY8;M0R2D9;E9PPZ3;E9PS94;E9PQP4	O95782-2;O95782	AP-2 complex subunit alpha-1	AP2A1	4.44568	4.96207	3.75458	4.27282	3.06734	-0.690176
O95817;C9JFK9	O95817;C9JFK9	BAG family molecular chaperone regulator 3	BAG3	-0.85619	-2.89096	0.175544	-0.638882	0.644903	1.64191
O95819-6;E7EN19	O95819-6;E7EN19		MAP4K4	2.25535	1.5178	1.82776	1.8284	0.0457895	-0.0584979
O95831-3;O95831;O95831-2;E9PMA0;O95831-5;O95831-4;O95831-6	O95831-3;O95831;O95831-2;E9PMA0;O95831-5	Apoptosis-inducing factor 1, mitochondrial	AIFM1	1.77116	1.98836	1.90139	2.27093	0.647659	0.206398
O95905;O95905-3;O95905-2;C9J316;C9JGV1	O95905;O95905-3;O95905-2	Protein SGT1	ECD	-7.55597	-7.55597	-1.99311	-1.55176	1.61477	5.78354
O96005;O96005-4;O96005-3;K7EQQ1;K7EJ16	O96005;O96005-4;O96005-3;K7EQQ1	Cleft lip and palate transmembrane protein 1	CLPTM1	1.75258	1.76604	2.01503	1.31126	0.0792424	-0.0961623
O96028-5;O96028-3;O96028;H0Y9L4;O96028-6	O96028-5;O96028-3;O96028;H0Y9L4;O96028-6	Histone-lysine N-methyltransferase NSD2	WHSC1	-7.55597	-7.55597	-4.07452	-4.75424	1.16366	3.14159
P00338-3;P00338;P00338-2;P00338-5;P00338-4;F5GXY2;F5GYU2;F5GXH2;F5GZQ4;F5H6W8;F5H5J4;F5GXU1;F5GWW2;P07864;F5H155;Q6ZMR3;F5H5G7;F5GXC7;A0A087WUM2;G3XAP5;F5H245;F5H8H6	P00338-3;P00338;P00338-2;P00338-5;P00338-4;F5GXY2;F5GYU2	L-lactate dehydrogenase A chain	LDHA	0.257071	-0.00526428	1.41478	1.53097	1.05126	1.34697
P00387-2;P00387;P00387-3;B1AHF3	P00387-2;P00387;P00387-3;B1AHF3	NADH-cytochrome b5 reductase 3;NADH-cytochrome b5 reductase 3 membrane-bound form;NADH-cytochrome b5 reductase 3 soluble form	CYB5R3	-7.55597	-7.55597	-2.06496	-1.15827	1.31463	5.94435
P00441;H7BYH4	P00441;H7BYH4	Superoxide dismutase [Cu-Zn]	SOD1	-4.9417	-4.05209	1.05733	1.41985	1.53414	5.73548
P00533;Q504U8;E9PFD7;P00533-4;P00533-3;P00533-2;A0A1W2PRR9;C9JYS6	P00533;Q504U8;E9PFD7;P00533-4;P00533-3;P00533-2;A0A1W2PRR9	Epidermal growth factor receptor;Receptor protein-tyrosine kinase	EGFR	-0.917137	-2.6613	-7.55597	-1.52748	0.21632	-2.75251
P00558-2;P00558	P00558-2;P00558	Phosphoglycerate kinase 1	PGK1	-7.55597	-7.55597	-3.26036	-1.65302	1.00211	5.09928
P01011;G3V3A0;G3V595;P01011-2	P01011;G3V3A0;G3V595	Alpha-1-antichymotrypsin;Alpha-1-antichymotrypsin His-Pro-less	SERPINA3	-3.41485	-7.55597	-1.54611	-0.676153	0.479974	4.37428
P01040;C9J0E4	P01040;C9J0E4	Cystatin-A;Cystatin-A, N-terminally processed	CSTA	-0.667135	-0.58453	1.89824	1.69943	1.43294	2.42466
P01834	P01834	Ig kappa chain C region	IGKC	-7.55597	-4.58743	-0.658856	-1.55914	0.625957	4.9627
P02545;P02545-6;P02545-3;P02545-2;Q3BDU5;P02545-5;P02545-4;Q5TCI8;H0YAB0;A0A0C4DGC5	P02545;P02545-6;P02545-3;P02545-2;Q3BDU5;P02545-5;P02545-4;Q5TCI8	Prelamin-A/C;Lamin-A/C	LMNA	4.7186	4.63747	4.92927	4.77975	0.914149	0.176475
P02786;G3V0E5;H7C3V5;F8WBE5	P02786;G3V0E5	Transferrin receptor protein 1;Transferrin receptor protein 1, serum form	TFRC	2.13642	2.07664	2.32029	1.84801	0.0309616	-0.0223804
P02792	P02792	Ferritin light chain	FTL	-7.55597	-7.55597	-3.7772	-2.5398	1.05069	4.39747
P04040	P04040	Catalase	CAT	-3.8616	-3.55742	-0.884719	-1.93013	0.741063	2.30208
P04150-13;P04150-12;P04150-11;P04150-9;P04150-2;P04150-6;P04150-8;P04150-10;P04150;P04150-3;P04150-16;P04150-15;P04150-14;P04150-7;P04150-5	P04150-13;P04150-12;P04150-11;P04150-9;P04150-2;P04150-6;P04150-8;P04150-10;P04150;P04150-3;P04150-16;P04150-15;P04150-14;P04150-7;P04150-5	Glucocorticoid receptor	NR3C1	-4.14282	-2.71323	-4.38435	-4.1753	0.402554	-0.851799
P04181;P04181-2	P04181;P04181-2	Ornithine aminotransferase, mitochondrial;Ornithine aminotransferase, hepatic form;Ornithine aminotransferase, renal form	OAT	-1.92432	-1.75626	-0.584105	-0.0997658	1.1743	1.49836
P04406;P04406-2;E7EUT5;O14556	P04406;P04406-2;E7EUT5	Glyceraldehyde-3-phosphate dehydrogenase	GAPDH	1.87962	1.60904	4.20858	3.60452	1.30983	2.16222
P04792;F8WE04	P04792;F8WE04	Heat shock protein beta-1	HSPB1	-7.55597	-7.55597	0.31903	-0.107037	1.75212	7.66197
P04843;B7Z4L4;F8WF32	P04843;B7Z4L4	Dolichyl-diphosphooligosaccharide--protein glycosyltransferase subunit 1	RPN1	3.95865	3.77194	3.54532	4.21537	0.00981975	0.0150504
P04844-2;P04844;Q5JYR4;Q5JYR7;Q5JYR3;H0Y5M1;F2Z3K5	P04844-2;P04844	Dolichyl-diphosphooligosaccharide--protein glycosyltransferase subunit 2	RPN2	1.45483	1.35538	1.34524	1.68916	0.153686	0.112092
P05023;P05023-4;P05023-3;P05023-2;A0A2R8YEY8;P13637-3;P13637-2;P13637;A0A0A0MT26;M0R116;H0Y7C1;Q13733;Q5TC01;Q5TC02;P20648;E9PRA5;M0QXF2;Q5TC05	P05023;P05023-4;P05023-3;P05023-2	Sodium/potassium-transporting ATPase subunit alpha-1	ATP1A1	5.94831	6.21075	5.65142	5.56136	0.643957	-0.473143
P05089-2;P05089;P05089-3	P05089-2;P05089;P05089-3	Arginase-1	ARG1	-3.32187	-2.89652	-0.864621	-2.03737	0.54383	1.6582
P05091;S4R3S4;F8VP50;P05091-2	P05091;S4R3S4;F8VP50;P05091-2	Aldehyde dehydrogenase, mitochondrial	ALDH2	-7.55597	-7.55597	-2.74774	-2.37402	1.62335	4.99509
P05109	P05109	Protein S100-A8;Protein S100-A8, N-terminally processed	S100A8	0.240414	0.0761108	4.959	4.88795	2.20556	4.76521
P05141;Q9H0C2	P05141	ADP/ATP translocase 2;ADP/ATP translocase 2, N-terminally processed	SLC25A5	4.99859	5.09636	4.71807	4.6825	0.917997	-0.347193
P05165;P05165-2;P05165-3;A0A1B0GU58;A0A1B0GWI4;A0A1B0GUX9;A0A1B0GWA1;A0A1B0GTR1;H0Y5U0;Q5JTW6;Q5JVH2;H0Y4B9;H0Y798;A0A2R8Y725	P05165;P05165-2;P05165-3;A0A1B0GU58;A0A1B0GWI4;A0A1B0GUX9;A0A1B0GWA1	Propionyl-CoA carboxylase alpha chain, mitochondrial	PCCA	7.85011	7.88432	7.08495	6.89923	1.0992	-0.875122
P05387	P05387	60S acidic ribosomal protein P2	RPLP2	-7.55597	-7.55597	0.472661	0.545731	2.54003	8.06517
P05455	P05455	Lupus La protein	SSB	-5.76127	-7.55597	-3.27108	-1.90308	0.62738	4.07154
P05556;P05556-2;P05556-5;P05556-4;P05556-3;H7C4N8;C9JPK5;E7ERX5;Q5T3E6;E9PLR6;E7EUI6;E7EQW5	P05556;P05556-2;P05556-5;P05556-4;P05556-3	Integrin beta-1	ITGB1	-0.911058	-1.02011	-1.10409	-2.2349	0.398288	-0.703909
P06213-2;P06213	P06213-2;P06213	Insulin receptor;Insulin receptor subunit alpha;Insulin receptor subunit beta	INSR	-3.38022	-1.85675	-2.04631	-2.42013	0.122393	0.385267
P06576;H0YH81;F8W079;F8W0P7;H0YI37	P06576;H0YH81;F8W079	ATP synthase subunit beta, mitochondrial;ATP synthase subunit beta	ATP5B	-1.79202	-1.29616	1.0784	0.923372	1.09168	2.54498
P06702	P06702	Protein S100-A9	S100A9	0.864504	0.432247	5.46111	5.5331	1.48053	4.84873
P06733;A0A2R8Y6G6;P06733-2;K7EM90;F5H0C8;A0A2R8YEM5;A0A2R8Y879;P13929-3;P09104-2;P13929-2;P09104;P13929;K7ERS8;A0A2R8YEG5;F5H1C3;E5RI09;E5RG95;K7EKN2;K7EPM1;A0A2R8Y798;E5RGZ4;A0A2R8Y6I8	P06733;A0A2R8Y6G6;P06733-2	Alpha-enolase	ENO1	0.711416	1.27524	3.15247	3.3878	1.33869	2.27681
P06737;P06737-2;E9PK47	P06737;P06737-2;E9PK47	Glycogen phosphorylase, liver form;Alpha-1,4 glucan phosphorylase	PYGL	5.67158	5.70978	5.04714	5.33868	0.799604	-0.497769
P06748-3;P06748-2;P06748;E5RGW4;E5RI98	P06748-3;P06748-2;P06748	Nucleophosmin	NPM1	1.01558	0.71003	2.22006	2.57911	0.867842	1.53678
P06753-5;Q5HYB6;P06753-2;P06753-6;P06753-4;P06753-3;A0A087WWU8;Q5VU61;J3KN67;P06753-7;P06753;D6R904;K7EP68;A0A2R8Y5V9;A0A2R8YE05;P67936-2;A0A2R8YH90;P67936;A0A2R8YEU4;A0A2R8YGX3;K7ERG3;K7ENT6;Q5TCU3;H0YK48;B7Z596;D6RFM2;A0A0S2Z4G6;CON__Q3SX28;A7XZE4;Q5TCU8;H7BYY1;H0YNC7;A0A2R8YHD2;K7EPV9;K7EMU5;H0YKJ4;P09493;P07951;P09493-2;H0YKX5;P07951-3;P09493-9;P09493-8;P09493-7;P07951-2;P09493-6;P09493-4;F5H…	P06753-5;Q5HYB6;P06753-2;P06753-6;P06753-4;P06753-3;A0A087WWU8;Q5VU61;J3KN67;P06753-7;P06753;D6R904	Tropomyosin alpha-3 chain	TPM3;DKFZp686J1372	-2.25981	-4.02144	1.9706	1.38024	1.11331	4.81604
P06756-3;P06756-2;P06756	P06756-3;P06756-2;P06756	Integrin alpha-V;Integrin alpha-V heavy chain;Integrin alpha-V light chain	ITGAV	-2.45718	-2.91735	-7.55597	-4.62881	0.531896	-3.40512
P07195;A0A3B3IS95;A8MW50;C9J7H8;F5H793	P07195;A0A3B3IS95;A8MW50	L-lactate dehydrogenase B chain;L-lactate dehydrogenase	LDHB	1.85035	1.43926	2.8995	2.75175	1.1506	1.18082
P07199	P07199	Major centromere autoantigen B	CENPB	-2.2036	-1.01735	-1.55838	-1.89691	0.0443503	-0.117167
P07355;P07355-2;H0YN42;H0YMU9;H0YMD0;A6NMY6;H0YM50;H0YKS4;H0YNP5;H0YN28;H0YL33;H0YNA0;H0YMM1;H0YKX9;H0YMT9;H0YLV6;H0YKZ7;H0YMW4;H0YKL9;H0YN52;H0YKV8;H0YNB8;H0YKN4;H0YMD9;H0YLE2	P07355;P07355-2;H0YN42;H0YMU9;H0YMD0;A6NMY6;H0YM50;H0YKS4;H0YNP5;H0YN28;H0YL33	Annexin A2;Annexin;Putative annexin A2-like protein	ANXA2;ANXA2P2	-2.47464	-2.15339	2.73387	2.13663	1.21205	4.74926
P07384;E9PLX0;E9PJJ3;E9PLC9;E9PMC6;E9PJA6;E9PSA6;E9PQB3;E9PRM1;E9PL37;E9PIA9	P07384	Calpain-1 catalytic subunit	CAPN1	4.1932	3.94093	3.30228	4.0223	0.253375	-0.404771
Q5JP53;P07437;Q5ST81;A6NNZ2;G3V2A3;CON__ENSEMBL:ENSBTAP00000025008;Q9H4B7;G3V5W4;G3V2R8;G3V3R4;G3V2N6	Q5JP53;P07437;Q5ST81	Tubulin beta chain	TUBB	2.45661	2.46793	1.59863	2.9433	0.0850757	-0.191305
P07814;V9GYZ6;V9GZ76	P07814;V9GYZ6	Bifunctional glutamate/proline--tRNA ligase;Glutamate--tRNA ligase;Proline--tRNA ligase	EPRS	6.82754	6.73908	5.86535	5.92231	1.28463	-0.88948
P07858;E9PS78;E9PR54;E9PJ67;E9PCB3;E9PKQ7;E9PNL5;E9PHZ5;E9PLY3;E9PSG5;E9PQM1	P07858	Cathepsin B;Cathepsin B light chain;Cathepsin B heavy chain	CTSB	-7.55597	-7.55597	-0.218749	-0.587669	1.78479	7.15276
P07900;P07900-2;G3V2J8;Q14568;Q58FG0	P07900;P07900-2	Heat shock protein HSP 90-alpha	HSP90AA1	7.66246	7.71542	7.58121	7.44871	0.506208	-0.173978
P08133-2;P08133;E7EMC6;E5RK69;H0YC77;E5RFF0	P08133-2;P08133;E7EMC6;E5RK69	Annexin A6;Annexin	ANXA6	-0.298973	-1.35731	-0.183864	-0.134493	0.356303	0.668962
P08236-3;P08236	P08236-3;P08236	Beta-glucuronidase	GUSB	-2.95649	-2.75775	-1.2216	-1.9143	0.673838	1.28917
P08236-2	P08236-2	Beta-glucuronidase	GUSB	-3.52225	-0.0550137	-0.0624266	-7.55597	0.110626	-2.02057
P08238;Q58FF7	P08238	Heat shock protein HSP 90-beta	HSP90AB1	9.27104	9.29707	8.97222	8.5881	0.608957	-0.503891
P08240;P08240-2	P08240;P08240-2	Signal recognition particle receptor subunit alpha	SRPR	3.83097	4.20164	3.35863	3.33736	0.740915	-0.668314
P08559-3;P08559;P08559-2;P08559-4;Q5JPU3;P29803	P08559-3;P08559;P08559-2;P08559-4;Q5JPU3;P29803	Pyruvate dehydrogenase E1 component subunit alpha, somatic form, mitochondrial;Pyruvate dehydrogenase E1 component subunit alpha, testis-specific form, mitochondrial	PDHA1;PDHA2	-2.82341	-2.66931	-1.06646	-3.17732	0.16801	0.624467
P08670;B0YJC4;B0YJC5;A0A1B0GTT5;A0A1B0GVG8;H7C5W5;P41219;P41219-2;F8W835	P08670;B0YJC4	Vimentin	VIM	2.59234	2.69324	3.72058	3.90804	1.6288	1.17152
P08754;A0A1W2PRE1;A0A087WZE5;A0A1W2PQK2;H0Y7F4;A0A3B3IUA8;A0A1W2PS82;Q5JWE9;A0A1W2PRJ7;H0Y7E8;Q5JWD1;A0A087WTB6;A2A2R6;P04899-4;Q5JWF2-2;P38405-2;P63092-4;P63092;P38405;P63092-2;P63092-3;A8MTJ3;P04899;P63096;P19087;P09471-2;P09471;P11488;Q5JWF2	P08754;A0A1W2PRE1;A0A087WZE5;A0A1W2PQK2;H0Y7F4;A0A3B3IUA8;A0A1W2PS82;Q5JWE9;A0A1W2PRJ7;H0Y7E8;Q5JWD1;A0A087WTB6;A2A2R6;P04899-4;Q5JWF2-2;P38405-2;P63092-4;P63092;P38405;P63092-2;P63092-3;A8MTJ3;P04899;P63096;P19087;P09471-2;P09471;P11488;Q5JWF2	Guanine nucleotide-binding protein G(k) subunit alpha;Guanine nucleotide-binding protein G(i) subunit alpha-2;Guanine nucleotide-binding protein G(s) subunit alpha isoforms XLas;Guanine nucleotide-binding protein G(olf) subunit alpha;Guanine nucleotide-binding protein G(s) subunit alpha isoforms short;Guanine nucleotide-binding protein G(t) subunit alpha-3;Guanine nucleotide-binding protein G(i) …	GNAI3;GNAT2;GNAS;GNAO1;GNAI2;GNAL;GNAT3;GNAI1;GNAT1	-3.20131	-3.26204	-1.5803	-3.60741	0.198158	0.637821
P09622;E9PEX6;P09622-2;P09622-3;F8WDM5;A0A1W2PR83;F2Z2E3	P09622;E9PEX6;P09622-2;P09622-3	Dihydrolipoyl dehydrogenase, mitochondrial;Dihydrolipoyl dehydrogenase	DLD	-0.389532	-1.78155	0.896998	0.238024	0.857278	1.65305
P09874;Q5VX84;Q5VX85	P09874	Poly [ADP-ribose] polymerase 1	PARP1	6.84386	6.80686	6.63972	6.6137	1.75461	-0.198649
P09960-2;P09960;P09960-3;P09960-4;B4DEH5	P09960-2;P09960;P09960-3;P09960-4	Leukotriene A-4 hydrolase	LTA4H	-2.04925	-1.83523	-1.88538	-2.51133	0.186164	-0.256115
P0DOY3;P0DOY2;A0A0B4J231;P0CG04;P0CF74;B9A064	P0DOY3;P0DOY2;A0A0B4J231;P0CG04;P0CF74;B9A064	Ig lambda-1 chain C regions;Ig lambda-6 chain C region;Immunoglobulin lambda-like polypeptide 5	IGLL5;IGLC1;IGLC6	-3.64341	-3.32868	-2.35241	-0.850082	0.711527	1.8848
P10253;I3L0S5;I3L3L3;I3L2V9	P10253	Lysosomal alpha-glucosidase;76 kDa lysosomal alpha-glucosidase;70 kDa lysosomal alpha-glucosidase	GAA	1.58303	0.190844	1.42293	1.63811	0.244019	0.643585
Q96II5;P10398;P10398-2	Q96II5;P10398	Serine/threonine-protein kinase A-Raf	ARAF	-1.43016	-3.13754	-1.98743	-1.64641	0.138056	0.466934
P10412;P16402;Q02539;P22492;P16401	P10412;P16402	Histone H1.4;Histone H1.3	HIST1H1E;HIST1H1D	2.45032	2.56965	3.28598	2.79351	0.47707	0.529761
P10515;H0YDD4;E9PEJ4	P10515;H0YDD4;E9PEJ4	Dihydrolipoyllysine-residue acetyltransferase component of pyruvate dehydrogenase complex, mitochondrial;Acetyltransferase component of pyruvate dehydrogenase complex	DLAT	4.77106	4.80629	4.32104	4.55097	0.76582	-0.352666
P10586-2;P10586;H0Y6Z7;H0Y4H1;H0Y7Z9;H0Y380;P23468-7;P23468-3;P23468-4;P23468-5;P23468-6;Q3KPI9;F5GWR7;P23468;A2A437;P23468-2;A0A0A0MR60;Q13332-3;Q13332-4;Q13332-2;G8JL96;Q13332-6;Q13332-7;Q13332-5;Q13332	P10586-2;P10586;H0Y6Z7;H0Y4H1;H0Y7Z9	Receptor-type tyrosine-protein phosphatase F	PTPRF	3.12825	2.96682	1.35425	2.59556	0.433368	-1.07263
P10599-2;P10599	P10599-2;P10599	Thioredoxin	TXN	-0.86632	-0.665379	2.68657	2.66539	1.6875	3.44183
P10809;E7EXB4;E7ESH4;P10809-2;C9JL25;C9JL19;C9JCQ4	P10809	60 kDa heat shock protein, mitochondrial	HSPD1	3.88037	3.65572	4.48687	4.55978	0.907213	0.755285
P11021	P11021	78 kDa glucose-regulated protein	HSPA5	6.82248	6.75525	6.21947	6.35853	0.887593	-0.499866
P11047;R4GNC7	P11047	Laminin subunit gamma-1	LAMC1	-4.30573	-3.94042	-4.45998	-4.40185	0.530748	-0.307846
P11142;E9PKE3;P11142-2;E9PNE6;A8K7Q2;E9PN89;E9PLF4;E9PS65;E9PQQ4;E9PQK7;E9PPY6;E9PM13;E9PI65;E9PN25	P11142;E9PKE3;P11142-2;E9PNE6;A8K7Q2;E9PN89	Heat shock cognate 71 kDa protein	HSPA8	7.13306	7.19999	6.54557	7.08289	0.426258	-0.352292
P11171;P11171-2;P11171-5;P11171-3;P11171-4;A0A2U3TZH6;A0A2R8YD30;Q4VB86;A0A2R8Y7Y3;P11171-7;P11171-6;A0A2R8Y5Z6;A0A2R8Y5G2;A0A3B3ITP0;A0A2R8Y6G5;A0A3B3IU06;A0A2R8YCW8;A0A2R8Y570;A0A2R8YFR9;A0A2R8Y420;A0A3B3IUD6;A0A2R8Y7N0;A0A2R8Y6D0;A0A2R8Y4N6;A0A1B0GWG0;A0A2R8Y5C8;A0A3B3ITC5;A0A2R8Y6T6;A0A2R8Y783;A0A2R8YFU8	P11171;P11171-2;P11171-5;P11171-3;P11171-4;A0A2U3TZH6;A0A2R8YD30;Q4VB86;A0A2R8Y7Y3;P11171-7;P11171-6;A0A2R8Y5Z6;A0A2R8Y5G2;A0A3B3ITP0;A0A2R8Y6G5;A0A3B3IU06;A0A2R8YCW8;A0A2R8Y570;A0A2R8YFR9;A0A2R8Y420;A0A3B3IUD6	Protein 4.1	EPB41	2.32717	2.07548	1.89975	2.00286	0.405755	-0.250016
P11216;H0Y4Z6	P11216	Glycogen phosphorylase, brain form	PYGB	3.94771	3.92057	3.06023	3.22042	1.12626	-0.793814
P11274;P11274-2;H0Y554	P11274;P11274-2	Breakpoint cluster region protein	BCR	0.107784	0.143209	0.0619783	0.678129	0.256191	0.244557
P11279;P11279-2	P11279;P11279-2	Lysosome-associated membrane glycoprotein 1	LAMP1	1.05545	1.78606	1.40012	0.205667	0.196065	-0.617863
P11387;H0YBR3;H0YAR3;H0YC03;E5RFE3	P11387	DNA topoisomerase 1	TOP1	4.26562	4.28777	4.48385	4.54143	1.32133	0.235944
P11388;P11388-2;P11388-3;P11388-4	P11388;P11388-2;P11388-3;P11388-4	DNA topoisomerase 2-alpha	TOP2A	5.21533	5.0269	4.46808	4.7439	0.569411	-0.515127
P11498;P11498-2;E9PRE7;E9PS68	P11498	Pyruvate carboxylase, mitochondrial	PC	9.78623	9.78227	9.20612	9.31829	1.15167	-0.522043
P11586;F5H2F4;V9GYY3	P11586;F5H2F4	C-1-tetrahydrofolate synthase, cytoplasmic;Methylenetetrahydrofolate dehydrogenase;Methenyltetrahydrofolate cyclohydrolase;Formyltetrahydrofolate synthetase;C-1-tetrahydrofolate synthase, cytoplasmic, N-terminally processed	MTHFD1	7.27212	7.24788	6.93005	6.90746	2.81252	-0.341245
P11717;S4R328	P11717	Cation-independent mannose-6-phosphate receptor	IGF2R	3.11045	2.83213	2.63374	2.59267	0.691099	-0.358083
P12004	P12004	Proliferating cell nuclear antigen	PCNA	-2.01192	-1.86269	-1.23151	-0.253042	0.672433	1.19504
P12235;V9GYG0	P12235;V9GYG0	ADP/ATP translocase 1	SLC25A4	-1.41498	-1.53161	-0.449347	-7.55597	0.220994	-2.52937
P12236	P12236	ADP/ATP translocase 3;ADP/ATP translocase 3, N-terminally processed	SLC25A6	3.30433	2.34858	2.12621	2.74149	0.151852	-0.392603
P12270;P12270-2;Q5SWX9	P12270;P12270-2	Nucleoprotein TPR	TPR	0.0260601	0.236692	1.3672	1.10217	0.869148	1.10331
P12273	P12273	Prolactin-inducible protein	PIP	-1.55526	-1.43078	-3.7743	-1.65366	0.360243	-1.22096
P12277;G3V4N7;G3V461;H0YJG0	P12277;G3V4N7;G3V461	Creatine kinase B-type	CKB	-1.08478	-7.55597	-1.47547	0.608856	0.275364	3.88707
P12814;P12814-4;P12814-3;P12814-2;H9KV75;H7C5W8;P35609;P35609-2;G3V2N5;H0YJW3;G3V2W4;Q08043;G3V5M4;H0YJ11;G3V2X9;A0A087WSZ2;G3V2E8;G3V380	P12814;P12814-4;P12814-3;P12814-2;H9KV75	Alpha-actinin-1	ACTN1	-0.189619	-0.330719	0.263053	0.469797	0.763549	0.626594
Q9UKX3;P12882;Q9UKX2;P11055;Q9UKX2-2	Q9UKX3;P12882;Q9UKX2;P11055	Myosin-13;Myosin-1;Myosin-2;Myosin-3	MYH13;MYH1;MYH2;MYH3	0.433939	-0.407206	-0.907304	-7.55597	0.418015	-4.245
P12956;B1AHC9;P12956-2	P12956;B1AHC9;P12956-2	X-ray repair cross-complementing protein 6	XRCC6	6.41146	6.42141	5.86729	6.18745	0.617089	-0.389069
P13010;C9JZ81;H7C0H9	P13010	X-ray repair cross-complementing protein 5	XRCC5	5.99029	5.69267	5.61608	5.78343	0.186094	-0.14172
P13473-2;P13473;P13473-3;H0YCG2	P13473-2;P13473;P13473-3	Lysosome-associated membrane glycoprotein 2	LAMP2	1.32636	1.58764	-0.912429	1.63054	0.290563	-1.09794
P13497-4;P13497-5;P13497-2;P13497-6;P13497;E9PD25;O43897-2;O43897;Q9Y6L7	P13497-4;P13497-5;P13497-2;P13497-6;P13497;E9PD25;O43897-2;O43897;Q9Y6L7	Bone morphogenetic protein 1;Metalloendopeptidase;Tolloid-like protein 1;Tolloid-like protein 2	BMP1;TLL1;TLL2	-2.50983	-2.44929	-7.55597	-4.25943	0.551704	-3.42814
P13639;M0R0I6	P13639	Elongation factor 2	EEF2	7.66292	7.70739	7.49348	7.43807	0.846204	-0.219381
P13667;C9JMN9	P13667	Protein disulfide-isomerase A4	PDIA4	2.5532	2.53166	2.80963	2.43004	0.130651	0.0774055
P13807-2;P13807;P54840	P13807-2;P13807	Glycogen [starch] synthase, muscle	GYS1	3.67355	1.98504	1.30173	1.55158	0.414624	-1.40264
P14618;P14618-3;P14618-2;B4DNK4;H3BTN5;H3BQ34;H3BT25;H3BUW1;H3BTJ2;H3BR70;H3BU13;P30613-2;P30613	P14618;P14618-3;P14618-2;B4DNK4;H3BTN5;H3BQ34	Pyruvate kinase PKM;Pyruvate kinase	PKM	2.90105	2.5793	3.23383	3.94509	0.45861	0.849285
P14625;Q96GW1;A0A1W2PRR1;Q58FF3;H0YIV0;F8W026;F8VPC7	P14625	Endoplasmin	HSP90B1	7.18561	7.29687	7.0733	6.89335	0.485198	-0.257916
P14866;M0QXS5;P14866-2;M0QYT0;M0R1W6;M0R076;B4DVF8;M0QYL7;H7C464;B7WPG3;C9IYN3;D6W592;Q8WVV9-5;Q8WVV9-4;Q8WVV9	P14866;M0QXS5;P14866-2	Heterogeneous nuclear ribonucleoprotein L	HNRNPL	2.38022	2.38939	3.29727	3.1316	1.17498	0.82963
P14868-2;P14868;C9J7S3;C9JLC1;H7BZ35;C9JQM9;H7C278	P14868-2;P14868	Aspartate--tRNA ligase, cytoplasmic	DARS	0.537914	-0.221939	0.801608	-0.770628	0.105017	-0.142498
P14923;C9JTX4;C9J826;C9JK18;C9JKY1;C9JPI2;K7ERP3	P14923	Junction plakoglobin	JUP	3.17815	3.30795	3.21024	2.82623	0.265728	-0.224819
P15056;H7C560;A0A2U3TZI2;A0A2R8YDP5;A0A2R8Y8E0;A0A2R8Y492;A0A2R8Y679;A0A2R8Y467;H7C5K3	P15056;H7C560;A0A2U3TZI2;A0A2R8YDP5;A0A2R8Y8E0;A0A2R8Y492	Serine/threonine-protein kinase B-raf	BRAF	-2.07618	-1.93478	-3.92078	-1.72101	0.241505	-0.815416
P15170-2;P15170-3;P15170;H3BR35;H3BSV8	P15170-2;P15170-3;P15170;H3BR35	Eukaryotic peptide chain release factor GTP-binding subunit ERF3A	GSPT1	3.27232	3.26993	3.02206	3.66517	0.0658318	0.0724912
P15531;P15531-2;C9K028;F6XY72;E5RHP0;E7ERL0;J3KPD9	P15531;P15531-2;C9K028;F6XY72;E5RHP0;E7ERL0;J3KPD9	Nucleoside diphosphate kinase A	NME1;NME2	-1.72792	-4.26727	0.903802	-1.2679	1.3819	2.81554
P15924;P15924-3;P15924-2	P15924;P15924-3;P15924-2	Desmoplakin	DSP	1.70621	1.73184	3.41012	3.54312	1.71132	1.75759
P16383;P16383-2;H7C335	P16383;P16383-2	GC-rich sequence DNA-binding factor 2	GCFC2	-7.55597	-7.55597	-1.61015	-1.62588	3.07414	5.93796
P16403	P16403	Histone H1.2	HIST1H1C	-0.750681	-0.605167	-1.99452	-1.70798	1.41779	-1.17332
P16435;H0Y4R2;E7EMD0;E7EWU0;C9JU80	P16435;H0Y4R2;E7EMD0	NADPH--cytochrome P450 reductase	POR	2.96203	2.65635	2.78411	2.50906	1.22348	-0.162604
P16615;P16615-2;P16615-5;P16615-3;P16615-4;H7C5W9;O14983-2;O14983;O14983-3;Q93084-5;Q93084-6;Q93084;Q93084-3;Q93084-7;Q93084-2;Q93084-4;H3BVB2;J3QSY6;H3BTW4	P16615;P16615-2;P16615-5;P16615-3;P16615-4;H7C5W9	Sarcoplasmic/endoplasmic reticulum calcium ATPase 2	ATP2A2	6.04761	6.24426	5.76866	5.89007	1.12324	-0.316569
P17066;P48741	P17066;P48741	Heat shock 70 kDa protein 6;Putative heat shock 70 kDa protein 7	HSPA6;HSPA7	6.85467	6.92427	6.00718	6.71034	0.465228	-0.53071
P17252;J3KRN5	P17252	Protein kinase C alpha type	PRKCA	-1.01782	-0.495192	-0.756562	-0.395216	0.572948	0.180619
P17655;P17655-2	P17655;P17655-2	Calpain-2 catalytic subunit	CAPN2	3.56604	3.70045	3.35164	3.47673	1.86852	-0.219055
P17812;A0A3B3IRI2;B4E1E0;A0A3B3IRQ8;A0A3B3ITF6;P17812-2;A0A3B3ITB8;A0A3B3ITH9;A0A3B3ISY3	P17812;A0A3B3IRI2;B4E1E0;A0A3B3IRQ8;A0A3B3ITF6;P17812-2;A0A3B3ITB8	CTP synthase 1;CTP synthase	CTPS1	7.45152	7.53265	6.49577	6.82378	1.02811	-0.832308
P17858;P17858-2;F8WEU2	P17858;P17858-2	ATP-dependent 6-phosphofructokinase, liver type	PFKL	3.58948	3.50097	3.15686	3.45527	0.363504	-0.23916
P17900;H0YBY3;E5RJD0	P17900;H0YBY3	Ganglioside GM2 activator;Ganglioside GM2 activator isoform short	GM2A	-7.55597	-7.55597	0.698157	0.0621853	1.59355	7.93614
P17987;E7ERF2;E7EQR6;F5H282;F5GZI8;F5H136;F5GYL4;F5H726;F5H676;F5GZ03;F5H7Y1	P17987;E7ERF2;E7EQR6	T-complex protein 1 subunit alpha	TCP1	1.9147	1.79209	1.58001	2.05139	0.036386	-0.0376935
P18031;B4DSN5	P18031;B4DSN5	Tyrosine-protein phosphatase non-receptor type 1;Tyrosine-protein phosphatase non-receptor type	PTPN1	-7.55597	-7.55597	-1.95396	-1.00496	1.30442	6.07651
P18206-2;P18206	P18206-2;P18206	Vinculin	VCL	-4.0901	-3.98241	-1.47207	-1.42641	2.11736	2.58701
P18583-6;P18583-10;P18583-3;P18583-4;P18583-7;P18583;P18583-5;P18583-9;P18583-2;P18583-8;J3QSZ5;H7C1M2	P18583-6;P18583-10;P18583-3;P18583-4;P18583-7;P18583;P18583-5;P18583-9;P18583-2;P18583-8	Protein SON	SON	-0.13061	-0.514759	0.589654	0.377216	1.17038	0.806119
P18669;P15259;Q8N0Y7	P18669;P15259	Phosphoglycerate mutase 1;Phosphoglycerate mutase 2	PGAM1;PGAM2	-7.55597	-2.61538	-1.32281	-0.78299	0.497603	4.03277
P18858-3;P18858;M0R0Q7;F5GZ28;P18858-2;B4E135;M0QY71;M0R1G7	P18858-3;P18858;M0R0Q7;F5GZ28;P18858-2	DNA ligase 1;DNA ligase	LIG1	1.14557	1.16438	0.497397	1.26261	0.224939	-0.274972
P18887;F5H8D7;M0QYS5;M0R0D2;M0R1U8;M0QZ96	P18887;F5H8D7	DNA repair protein XRCC1	XRCC1	1.79853	1.10747	1.39596	1.26214	0.13459	-0.123953
P19022-2;P19022	P19022-2;P19022	Cadherin-2	CDH2	0.0510769	-0.265051	-0.872867	0.515766	0.0237984	-0.0715632
P19174;P19174-2;A0A0D9SEK2;V9GY71;V9GYH5;M0QX77	P19174;P19174-2	1-phosphatidylinositol 4,5-bisphosphate phosphodiesterase gamma-1	PLCG1	0.566141	0.640535	-0.996278	0.424461	0.384561	-0.889246
P19338;H7BY16;C9JYW2;C9JLB1;C9J1H7;C9JWL1	P19338;H7BY16	Nucleolin	NCL	4.84106	5.12047	5.53409	5.38141	0.567433	0.476989
P19367-4;P19367-2;P19367;P19367-3;B1AR63;B1AR62;Q2TB90;P52790;Q2TB90-3;Q2TB90-2	P19367-4;P19367-2;P19367;P19367-3	Hexokinase-1	HK1	4.48998	4.52359	3.86026	4.14415	0.810336	-0.504583
P19525-2;P19525	P19525-2;P19525	Interferon-induced, double-stranded RNA-activated protein kinase	EIF2AK2	-2.02867	-2.87691	-2.43609	-0.637682	0.211424	0.915904
P20020-1;P20020-4;P20020;P20020-6;P20020-5;P20020-2;E7ERY9;Q01814-6;H0Y7S3;A0A2R8Y4R4;Q01814-5;Q16720;Q16720-4;Q01814-8;Q01814;Q16720-8;Q16720-5;Q16720-2;Q16720-3;Q16720-6;Q16720-7;Q01814-7;Q01814-4;Q01814-3;Q01814-2;A0A2U3U055;A0A2U3TZI3;H0YHH6;A0A0U1RQU3;F8W1V5;H7BY13;H0YDG5;H7BZS8	P20020-1;P20020-4;P20020;P20020-6;P20020-5;P20020-2;E7ERY9	Plasma membrane calcium-transporting ATPase 1;Calcium-transporting ATPase	ATP2B1	2.4438	2.29087	1.44551	1.86368	0.615125	-0.712739
P20585	P20585	DNA mismatch repair protein Msh3	MSH3	0.744034	0.977787	-0.407567	1.01449	0.283761	-0.55745
P20700;E9PBF6;A0A0D9SFE5;A0A0D9SFY5	P20700;E9PBF6;A0A0D9SFE5	Lamin-B1	LMNB1	5.15116	5.30247	5.16917	5.47031	0.3646	0.0929265
P21333-2;P21333;Q60FE5;A0A087WWY3;F8WE98;H0Y5C6;H0Y5F3;H7C2E7	P21333-2;P21333;Q60FE5;A0A087WWY3	Filamin-A	FLNA	6.59707	6.55524	6.44063	6.50638	0.51248	-0.102655
P21359-2;P21359-6;P21359;H0Y465;J3KSB5;P21359-4;P21359-3;P21359-5	P21359-2;P21359-6;P21359;H0Y465;J3KSB5;P21359-4	Neurofibromin;Neurofibromin truncated	NF1	-1.76239	-1.95355	-1.0909	-1.97527	0.283511	0.324888
P21399	P21399	Cytoplasmic aconitate hydratase	ACO1	0.00185776	-0.0711613	-3.5477	-0.785013	0.42753	-2.1317
P21796;C9JI87	P21796;C9JI87	Voltage-dependent anion-selective channel protein 1	VDAC1	-3.98742	-7.55597	-0.638942	-0.465168	0.659291	5.21964
P22033	P22033	Methylmalonyl-CoA mutase, mitochondrial	MUT	1.76762	1.55403	1.27233	1.7976	0.101843	-0.125859
P22059;H0YCV6	P22059	Oxysterol-binding protein 1	OSBP	0.755867	0.971399	0.90257	1.04063	0.658994	0.107969
P22102;P22102-2;F8WD69;A0A140TA71;C9JBJ1;C9JTV6;C9JZG2;C9JKQ7;H7C366	P22102	Trifunctional purine biosynthetic protein adenosine-3;Phosphoribosylamine--glycine ligase;Phosphoribosylformylglycinamidine cyclo-ligase;Phosphoribosylglycinamide formyltransferase	GART	5.18619	5.2241	4.74861	4.87958	1.12266	-0.391055
P22314-2;P22314;Q5JRR6;Q5JRR9;Q5JRS0;Q5JRS2;Q5JRS1;Q5JRS3	P22314-2;P22314	Ubiquitin-like modifier-activating enzyme 1	UBA1	3.90525	3.75587	4.56701	5.11579	0.674313	1.01084
Q32Q12;P22392;P22392-2;O60361	Q32Q12;P22392;P22392-2	Nucleoside diphosphate kinase;Nucleoside diphosphate kinase B	NME1-NME2;NME2	-4.19805	-4.03658	-1.39942	-2.1207	0.928721	2.35726
P22528	P22528	Cornifin-B	SPRR1B	-3.07178	-3.56684	2.25241	1.94509	1.95749	5.41806
P22532;P35325;P35326;Q9BYE4	P22532;P35325;P35326;Q9BYE4	Small proline-rich protein 2D;Small proline-rich protein 2B;Small proline-rich protein 2A;Small proline-rich protein 2G	SPRR2D;SPRR2B;SPRR2A;SPRR2G	-3.9389	-7.55597	-1.36884	-1.54287	0.614639	4.29158
P22626;P22626-2;A0A087WUI2	P22626;P22626-2;A0A087WUI2	Heterogeneous nuclear ribonucleoproteins A2/B1	HNRNPA2B1	-3.01318	-5.48575	-0.76645	0.447144	0.569374	4.08981
P22670	P22670	MHC class II regulatory factor RFX1	RFX1	-2.7681	-3.66029	-7.55597	-4.05024	0.348466	-2.58891
P22735	P22735	Protein-glutamine gamma-glutamyltransferase K	TGM1	-7.55597	-7.55597	-0.587495	-1.14396	1.57741	6.69025
P23246;P23246-2;H0Y9K7;H0Y9U2	P23246;P23246-2	Splicing factor, proline- and glutamine-rich	SFPQ	6.70094	6.49763	6.17048	6.42405	0.384844	-0.302022
P23378;A0A1W2PP74;A0A1W2PPB1;A0A1W2PQV3;A0A1W2PPE1;A0A1W2PPK8;A0A1W2PQU6;A0A1W2PPH6	P23378	Glycine dehydrogenase (decarboxylating), mitochondrial	GLDC	2.66965	2.78787	2.06681	2.41894	0.822829	-0.485882
P23396;P23396-2;E9PL09;F2Z2S8;H0YCJ7;E9PPU1;H0YEU2;E9PQ96;E9PJH4;H0YF32;E9PK82;E9PQX2;E9PSF4;H0YES8;E9PJN9	P23396;P23396-2;E9PL09;F2Z2S8;H0YCJ7;E9PPU1;H0YEU2	40S ribosomal protein S3	RPS3	1.17332	1.52778	2.43086	1.24317	0.19267	0.486459
P23458;K7EJR6;E9PM19;P29597	P23458	Tyrosine-protein kinase JAK1	JAK1	-1.89452	-3.14513	-3.72072	-2.99201	0.257075	-0.836541
P23528;G3V1A4;E9PP50;E9PK25;E9PLJ3;E9PS23;E9PQB7;Q9Y281-3;Q9Y281	P23528;G3V1A4;E9PP50;E9PK25	Cofilin-1	CFL1	0.352737	-0.297739	1.55925	1.08934	1.35409	1.29679
P23634-7;P23634-6;P23634-8;P23634;P23634-5;P23634-4;P23634-3;P23634-2	P23634-7;P23634-6;P23634-8;P23634;P23634-5;P23634-4;P23634-3;P23634-2	Plasma membrane calcium-transporting ATPase 4	ATP2B4	-0.179306	0.000247955	-7.55597	-0.230612	0.318684	-3.80376
P23921;E9PL69;E9PP77;H0YCY7	P23921;E9PL69	Ribonucleoside-diphosphate reductase large subunit	RRM1	3.61603	3.51683	3.44716	3.63537	0.0507804	-0.0251622
P24928;P24928-2	P24928	DNA-directed RNA polymerase II subunit RPB1	POLR2A	4.74683	4.6275	3.4948	4.22464	0.520259	-0.827448
P25054-2;P25054-3;P25054;A0A2Q2SV78;E9PFT7	P25054-2;P25054-3;P25054;A0A2Q2SV78;E9PFT7	Adenomatous polyposis coli protein	APC	-4.0441	-7.55597	-3.52299	-3.16611	0.371835	2.45549
P25098;E9PRV7;P35626;Q8N433	P25098;E9PRV7;P35626	Beta-adrenergic receptor kinase 1;Beta-adrenergic receptor kinase 2	ADRBK1;ADRBK2	-1.49463	-2.95919	-2.91239	-0.993216	0.0468453	0.274104
P25205;P25205-2;J3KQ69;Q7Z6P5	P25205;P25205-2;J3KQ69	DNA replication licensing factor MCM3	MCM3	6.57763	6.46846	6.02195	6.4488	0.321041	-0.287666
P25311;C9JEV0	P25311;C9JEV0	Zinc-alpha-2-glycoprotein	AZGP1	-0.748383	-1.62454	1.09128	1.69317	0.750348	2.57869
P25705;P25705-2;P25705-3;K7EK77;K7ENJ4;K7ERX7;K7EQH4;K7EJP1;K7ESA0	P25705;P25705-2;P25705-3;K7EK77	ATP synthase subunit alpha, mitochondrial	ATP5A1	1.71428	1.51376	2.50921	2.38838	1.51763	0.834773
P26038;V9GZ54	P26038	Moesin	MSN	0.496389	-0.272276	-0.268481	1.30722	0.103973	0.407313
P26358;P26358-2;P26358-3;K7ENW7;K7ENQ6;K7EJL0	P26358;P26358-2;P26358-3	DNA (cytosine-5)-methyltransferase 1	DNMT1	3.13137	1.94077	1.67992	2.63185	0.106298	-0.380189
P26373;J3QSB4;P26373-2;J3KS98	P26373;J3QSB4;P26373-2	60S ribosomal protein L13	RPL13	-2.0521	-1.849	-0.65997	-2.38002	0.135495	0.430556
P26639;P26639-2;D6RCA5;D6R9F8;D6RDJ6;D6RBR8;D6RJ97;D6RHV7;D6RCS6	P26639;P26639-2	Threonine--tRNA ligase, cytoplasmic	TARS	5.14295	5.08724	4.43377	4.54148	1.08389	-0.627467
P26640;A0A140T936;A0A140T954;P26640-2;H0Y426;A2ABF4;A0A0G2JJT9;A0A140T904	P26640;A0A140T936	Valine--tRNA ligase	VARS	5.08694	4.96371	4.45623	4.77038	0.507736	-0.412021
P26641;P26641-2	P26641;P26641-2	Elongation factor 1-gamma	EEF1G	-0.451283	-0.905762	0.86378	0.921961	0.987413	1.57139
P27448-3;P27448-4;P27448;A0A0A0MSZ1;J3KNR0;P27448-8;P27448-6;P27448-2;P27448-7;H0YIY6;H0YKP9;A2SY06	P27448-3;P27448-4;P27448;A0A0A0MSZ1;J3KNR0;P27448-8;P27448-6;P27448-2;P27448-7;H0YIY6	MAP/microtubule affinity-regulating kinase 3	MARK3	-0.537769	-2.80947	-0.912871	-1.29639	0.183956	0.568991
P27482	P27482	Calmodulin-like protein 3	CALML3	-7.55597	-3.78574	0.138928	0.330084	0.727418	5.90536
P27694;I3L4R8	P27694;I3L4R8	Replication protein A 70 kDa DNA-binding subunit;Replication protein A 70 kDa DNA-binding subunit, N-terminally processed	RPA1	-2.11924	-1.68078	-0.663468	-0.906176	0.724229	1.11518
P27824;P27824-2;P27824-3;H0Y9Q7;D6RGY2;D6RB85;D6RDP7;D6RAU8;D6RAQ8;D6RFL1;H0Y9H1;D6RHJ3;D6RD16	P27824;P27824-2;P27824-3	Calnexin	CANX	5.65973	5.89605	5.16577	5.29991	1.22549	-0.545055
P27986;P27986-4;E5RHI0;E5RGI8;H0YBC2;P27986-5;P27986-3;P27986-2	P27986;P27986-4	Phosphatidylinositol 3-kinase regulatory subunit alpha	PIK3R1	-3.00219	-3.14808	2.06389	-3.13733	0.302206	2.53842
P28288;P28288-2;P28288-3	P28288;P28288-2	ATP-binding cassette sub-family D member 3	ABCD3	-0.156275	-1.65873	-1.91548	-0.0272598	0.0105378	-0.063869
P28331-4;P28331;P28331-2;P28331-5;B4DJ81;P28331-3;C9JPQ5;F8WDL5	P28331-4;P28331;P28331-2;P28331-5;B4DJ81;P28331-3	NADH-ubiquinone oxidoreductase 75 kDa subunit, mitochondrial	NDUFS1	3.9106	4.02282	3.4981	3.81446	0.694138	-0.310432
P29144;Q5VZU9	P29144;Q5VZU9	Tripeptidyl-peptidase 2	TPP2	2.70856	2.35246	1.73542	2.44961	0.249224	-0.437991
P29317;P29317-2	P29317	Ephrin type-A receptor 2	EPHA2	-1.96851	-2.45463	-0.861968	-0.0127106	0.639897	1.77423
P29375-2;P29375	P29375-2;P29375	Lysine-specific demethylase 5A	KDM5A	-2.43145	-2.86582	-7.55597	-2.92898	0.307898	-2.59384
P29508;P29508-2	P29508;P29508-2	Serpin B3	SERPINB3	-1.98696	-1.82617	2.95945	2.98884	2.06707	4.88071
P29590-4;P29590-2;P29590-5;P29590-9;P29590-3;P29590-8;P29590;H3BVD2;H3BT29;H3BUJ5;H3BT57;P29590-14;P29590-10;P29590-12;P29590-13;P29590-11	P29590-4;P29590-2;P29590-5;P29590-9;P29590-3;P29590-8;P29590;H3BVD2;H3BT29;H3BUJ5;H3BT57;P29590-14;P29590-10;P29590-12;P29590-13;P29590-11	Protein PML	PML	-2.37185	-1.8024	-3.23423	-3.9634	0.587915	-1.51169
P29966	P29966	Myristoylated alanine-rich C-kinase substrate	MARCKS	2.10194	2.20027	2.68123	1.92826	0.108198	0.15364
P30041	P30041	Peroxiredoxin-6	PRDX6	-0.86363	-1.68173	-1.07209	0.0588818	0.239667	0.766077
P30050-2;P30050	P30050-2;P30050	60S ribosomal protein L12	RPL12	-7.55597	-7.55597	-4.25532	-2.27927	0.841188	4.28868
P30086	P30086	Phosphatidylethanolamine-binding protein 1;Hippocampal cholinergic neurostimulating peptide	PEBP1	-7.55597	-7.55597	-1.83626	-1.63026	1.94846	5.82271
P30101;H7BZJ3	P30101	Protein disulfide-isomerase A3	PDIA3	-2.43218	-5.14232	0.627995	0.0376358	0.79508	4.12007
P31040-2;P31040;D6RFM5;A0A087X1I3;P31040-3;H0Y8X1	P31040-2;P31040;D6RFM5;A0A087X1I3;P31040-3	Succinate dehydrogenase [ubiquinone] flavoprotein subunit, mitochondrial	SDHA	3.38116	3.16575	3.54064	3.27118	0.89242	0.132454
P31151;Q86SG5	P31151;Q86SG5	Protein S100-A7;Protein S100-A7A	S100A7;S100A7A	-1.38939	-0.702126	4.62116	5.69113	1.70694	6.2019
P31153-2;P31153	P31153-2;P31153	S-adenosylmethionine synthase isoform type-2	MAT2A	-7.55597	-7.55597	-1.53475	-3.18184	0.999838	5.19768
P31327;P31327-3;P31327-2;Q5R211;E7EWJ3;C9JTA4	P31327;P31327-3;P31327-2	Carbamoyl-phosphate synthase [ammonia], mitochondrial	CPS1	1.3588	0.962734	0.696853	0.0231495	0.961481	-0.800768
P31689;P31689-2	P31689;P31689-2	DnaJ homolog subfamily A member 1	DNAJA1	-1.01639	-1.22035	1.00667	0.413305	1.17045	1.82836
P31944	P31944	Caspase-14;Caspase-14 subunit p17, mature form;Caspase-14 subunit p10, mature form;Caspase-14 subunit p20, intermediate form;Caspase-14 subunit p8, intermediate form	CASP14	-0.528828	-0.783546	1.45099	1.20123	3.09867	1.9823
P31946-2;P31946;Q4VY20;Q4VY19;A0A0J9YWE8;A0A0J9YWZ2	P31946-2;P31946;Q4VY20;Q4VY19;A0A0J9YWE8	14-3-3 protein beta/alpha;14-3-3 protein beta/alpha, N-terminally processed	YWHAB	-4.14737	-3.46617	-2.61792	-0.833158	0.78255	2.08123
P31947-2;P31947	P31947-2;P31947	14-3-3 protein sigma	SFN	-7.55597	-7.55597	-0.451726	-0.17808	1.91981	7.24107
P31948-3;P31948;P31948-2;H0YGI8;F5H783;F5GXD8	P31948-3;P31948;P31948-2	Stress-induced-phosphoprotein 1	STIP1	-2.04688	-1.92677	0.0938425	1.3371	0.884584	2.70229
P32019-3;P32019-2;P32019;E7ESY0;P32019-4	P32019-3;P32019-2;P32019;E7ESY0;P32019-4	Type II inositol 1,4,5-trisphosphate 5-phosphatase	INPP5B	-1.57608	-1.1003	-1.91603	-2.11112	0.532441	-0.675384
P32119	P32119	Peroxiredoxin-2	PRDX2	-3.98985	-4.17257	0.152705	-0.0771408	2.43876	4.11899
P33176;J3KNA1;Q12840;C9JWB9	P33176	Kinesin-1 heavy chain	KIF5B	3.37569	3.29402	4.01139	3.76714	1.03299	0.554407
P33981-2;P33981;D6RF82;D6REX1;D6RIC6	P33981-2;P33981	Dual specificity protein kinase TTK	TTK	-0.902756	-1.17414	-0.442683	-0.879608	0.861745	0.3773
P33991;A0A3B3IT92;A0A3B3IU45;A0A3B3IS57;E5RG31;A0A3B3ITP6;A0A3B3IRR8;E5RFR3;E5RG53;A0A3B3ISC1;A0A3B3IS88;Q9UJA3-2;Q9UJA3-3;Q9UJA3;Q9UJA3-4	P33991;A0A3B3IT92;A0A3B3IU45;A0A3B3IS57;E5RG31;A0A3B3ITP6	DNA replication licensing factor MCM4	MCM4	6.87657	6.89584	6.27422	6.48151	0.933995	-0.508337
P33992;B1AHB1;B1AHB2;B1AHA9;F8WFD7	P33992;B1AHB1	DNA replication licensing factor MCM5;DNA helicase	MCM5	6.60597	6.43148	5.80058	5.97873	0.759508	-0.629066
P33993;P33993-3;P33993-2;C9J8M6	P33993;P33993-3	DNA replication licensing factor MCM7	MCM7	7.30848	7.22694	6.79656	6.94387	0.748534	-0.397496
P34932;A0A087WYC1;A0A087WTS8;P34932-2	P34932;A0A087WYC1;A0A087WTS8	Heat shock 70 kDa protein 4	HSPA4	4.23744	4.33087	3.17077	3.82697	0.659471	-0.785285
P35221-2;P35221;G3XAM7;P35221-3;E5RIB1;P26232;P26232-5;P26232-2;E5RG03;E5RHV7;E5RGY6;E5RJL0;P26232-3;E5RIE0;E5RJ41;A0A0A0MRI5;P26232-4;P26232-6;E5RGY7;E5RFM3;A0A0A0MTJ6;H0YBB8;E5RIT8;E5RJZ2;E5RFK9;E5RFG3;E5RGD2;E5RFM5;C9IZ88;Q9UI47;E5RJP7	P35221-2;P35221;G3XAM7	Catenin alpha-1	CTNNA1	1.93483	1.8959	1.74668	1.94583	0.177099	-0.0691113
P35251;P35251-2;H0Y8U4	P35251;P35251-2	Replication factor C subunit 1	RFC1	-0.0427818	0.256653	0.631764	0.741028	0.984882	0.579461
P35269;M0QXD6;M0R0Z3	P35269;M0QXD6	General transcription factor IIF subunit 1	GTF2F1	-2.49799	-1.93918	-4.60711	-2.42261	0.447866	-1.29627
P35573-2;P35573-3;P35573	P35573-2;P35573-3;P35573	Glycogen debranching enzyme;4-alpha-glucanotransferase;Amylo-alpha-1,6-glucosidase	AGL	-3.84934	-2.27488	-1.45173	-3.57102	0.0885732	0.550736
P35579;P35579-2;Q5BKV1;B1AH99;REV__S4R3H4;REV__E7EQT4;REV__Q9UKV3-5;REV__Q9UKV3;A0A087X0T3;P12883;P13535;A7E2Y1	P35579;P35579-2	Myosin-9	MYH9	6.69192	6.55787	6.54184	6.60869	0.150073	-0.0496354
P35580;P35580-3;E7ERA5;P13533	P35580;P35580-3	Myosin-10	MYH10	-2.56241	-0.908661	-2.8702	-2.93105	0.393781	-1.16509
P35580-4;P35580-5;P35580-2	P35580-4;P35580-5;P35580-2	Myosin-10	MYH10	4.16949	4.19109	3.76327	4.38669	0.10475	-0.105308
P35606-2;P35606;D6R997;D6RBZ7;D6RCL6;D6RBG7;D6RBT6;H0YAC7;H0Y938	P35606-2;P35606	Coatomer subunit beta	COPB2	4.12593	3.98372	3.56604	3.50099	1.32764	-0.521313
P35610;P35610-3;P35610-2;B1APM4	P35610;P35610-3;P35610-2	Sterol O-acyltransferase 1	SOAT1	-0.165136	-1.24284	-0.910306	-1.69821	0.821625	-0.600269
P35612;P35612-4;P35612-3;P35612-2;P35612-8;P35612-9;A0A1C7CYY0;P35612-5;P35612-6;C9J080;C9JTM0	P35612;P35612-4;P35612-3;P35612-2;P35612-8;P35612-9	Beta-adducin	ADD2	-0.440632	-0.0364418	-0.994121	-1.14512	0.687773	-0.831084
P35658-2;P35658-4;P35658;P35658-3;P35658-5;A0A0A0MSW3;H0Y837;B7ZAV2;E9PKD2;H0YF36;H0YDS4	P35658-2;P35658-4;P35658;P35658-3;P35658-5;A0A0A0MSW3	Nuclear pore complex protein Nup214	NUP214	2.47462	2.19379	2.21095	2.11434	0.503526	-0.171563
P36578;H3BM89;H3BU31;H3BTP7	P36578;H3BM89;H3BU31	60S ribosomal protein L4	RPL4	2.12242	1.42121	1.28885	1.45753	0.277596	-0.398627
P36915;A0A140T8Y2;P36915-2;A2AB27	P36915;A0A140T8Y2;P36915-2	Guanine nucleotide-binding protein-like 1	GNL1	1.99175	1.95119	1.64991	2.06937	0.147577	-0.111827
P38117;P38117-2	P38117;P38117-2	Electron transfer flavoprotein subunit beta	ETFB	-7.55597	-7.55597	-4.10682	-2.19979	0.867163	4.40267
P38432	P38432	Coilin	COIL	0.892574	1.05466	0.889323	-0.229946	0.302432	-0.643929
P38606-2;P38606;C9JVW8;C9JA17	P38606-2;P38606	V-type proton ATPase catalytic subunit A	ATP6V1A	4.48288	4.55689	4.15744	4.14456	1.1271	-0.368886
P38646;A0A3B3ITI4;D6RJI2;H0Y8S0;H0YBG6;A0A3B3ITN1;D6RA73	P38646	Stress-70 protein, mitochondrial	HSPA9	7.57316	7.63757	6.77064	7.26931	0.64567	-0.585386
P38919;I3L3H2	P38919;I3L3H2	Eukaryotic initiation factor 4A-III;Eukaryotic initiation factor 4A-III, N-terminally processed	EIF4A3	-1.3451	-0.225622	0.481582	-0.328447	0.270999	0.86193
P38935;F5H5K3;H3BRR1;F5GX64	P38935	DNA-binding protein SMUBP-2	IGHMBP2	0.044466	-1.30258	-2.04082	-0.847893	0.196083	-0.815298
P39023;G5E9G0;B5MCW2;H7C422;F8WCR1;H7C3M2;Q92901	P39023;G5E9G0;B5MCW2;H7C422	60S ribosomal protein L3	RPL3	1.95612	2.49856	3.29813	2.41947	0.26964	0.631458
P39880-9;Q13948-10;Q13948-2;Q13948;A0A2R8YDI1;A0A2R8Y852;Q13948-9;P39880-6;P39880-4;P39880-5;P39880-2;P39880;P39880-3	P39880-9;Q13948-10;Q13948-2;Q13948;A0A2R8YDI1;A0A2R8Y852;Q13948-9;P39880-6;P39880-4;P39880-5;P39880-2;P39880;P39880-3	Homeobox protein cut-like 1;Protein CASP	CUX1	-3.62319	-3.45629	-4.68483	1.13588	0.190685	1.76526
P40222;Q9NUQ3-2;Q9NUQ3;Q8N3L3	P40222	Alpha-taxilin	TXLNA	-3.06747	-2.4873	-0.296863	-0.119884	1.3023	2.56901
P40227;P40227-2;Q92526;Q92526-2;Q92526-3;J3KRI6	P40227;P40227-2	T-complex protein 1 subunit zeta	CCT6A	-0.523003	-0.178467	0.969827	0.790209	0.874301	1.23075
P40429;Q8J015;M0QYS1;Q6NVV1;M0QZU1;A0A096LPE0	P40429;Q8J015;M0QYS1;Q6NVV1	60S ribosomal protein L13a;Putative 60S ribosomal protein L13a protein RPL13AP3	RPL13A;RPL13a;RPL13AP3	-1.27502	-0.954536	-0.77665	-0.698277	0.704112	0.377317
P40763-3;P40763-2;P40763;G8JLH9	P40763-3;P40763-2;P40763;G8JLH9	Signal transducer and activator of transcription 3;Signal transducer and activator of transcription	STAT3	1.88914	1.73203	0.786962	1.07654	0.800153	-0.878836
P40926;G3XAL0;P40926-2	P40926;G3XAL0;P40926-2	Malate dehydrogenase, mitochondrial;Malate dehydrogenase	MDH2	-4.22458	-3.7138	-1.7725	0.0764771	0.871475	3.12118
P41091;H7BZU1	P41091	Eukaryotic translation initiation factor 2 subunit 3	EIF2S3	-2.95322	-2.53779	-0.235599	-1.67486	0.516749	1.79028
P41214;P41214-2;Q5SY38;A0A087X1L6	P41214;P41214-2	Eukaryotic translation initiation factor 2D	EIF2D	3.44355	3.26428	2.01445	2.70292	0.582166	-0.99523
Q9BY66-2;Q9BY66;P41229-2;P41229-5;P41229;Q9BY66-3;E9PFH2;P41229-4;P41229-3;H7BZF9	Q9BY66-2;Q9BY66;P41229-2;P41229-5;P41229;Q9BY66-3;E9PFH2;P41229-4;P41229-3	Lysine-specific demethylase 5D;Lysine-specific demethylase 5C	KDM5D;KDM5C	-2.59032	-1.9726	-7.55597	-7.55597	1.42903	-5.27451
P41250;H7C443;F8WCK4	P41250	Glycine--tRNA ligase	GARS	6.02781	5.87556	5.38649	5.67726	0.50991	-0.419803
P41252;A0A0A0MSX9;J3KR24;Q5TCD1;Q5TCC6;Q5TCC9	P41252;A0A0A0MSX9;J3KR24	Isoleucine--tRNA ligase, cytoplasmic	IARS	6.60922	6.43055	5.68088	6.09305	0.555932	-0.632917
P41743	P41743	Protein kinase C iota type	PRKCI	-0.0567017	-0.761786	-2.70126	-0.604765	0.269416	-1.24377
P42166;P42167-3	P42166	Lamina-associated polypeptide 2, isoform alpha;Thymopoietin;Thymopentin	TMPO	3.13623	3.05665	2.95418	3.37757	0.0817041	0.0694337
P42224;P42224-2;J3KPM9;E7EPD2;D2KFR9;E7ENM1;H7BZB5;E9PH66	P42224;P42224-2;J3KPM9	Signal transducer and activator of transcription 1-alpha/beta;Signal transducer and activator of transcription	STAT1	2.93918	2.92118	2.55907	2.56732	1.64289	-0.366987
P42285;H0YAC4;H0Y8U3	P42285	Superkiller viralicidic activity 2-like 2	SKIV2L2	4.84457	4.68093	4.91911	4.608	0.00303009	0.000805378
P42345;B1AKP8;B1AKQ2	P42345	Serine/threonine-protein kinase mTOR	MTOR	1.31117	1.82846	1.57258	1.58046	0.00733591	0.0067029
P42356;P42356-2;A4QPH2-4;A4QPH2;A4QPH2-2;A8MTF1;Q8N8J0;C9JLI1	P42356	Phosphatidylinositol 4-kinase alpha	PI4KA	2.05732	2.01794	1.52923	1.5092	1.9253	-0.518412
P42677;C9J1C5;H0YMV8;Q71UM5	P42677;C9J1C5;H0YMV8;Q71UM5	40S ribosomal protein S27;40S ribosomal protein S27-like	RPS27;RPS27L	-0.294474	0.0296192	0.510434	-1.73727	0.11231	-0.480992
P42684-7;P42684-5;P42684-6;P42684;P42684-8;P42684-4;P42684-10;P42684-2;P42684-3;P00519;P00519-2	P42684-7;P42684-5;P42684-6;P42684;P42684-8;P42684-4;P42684-10;P42684-2;P42684-3	Abelson tyrosine-protein kinase 2	ABL2	-2.00489	-2.24011	-3.14939	-3.50051	1.51347	-1.20245
P42694;J3QS41;P42694-2;A0A075B6R3;J3KT20;J3KS59;J3QRR8	P42694;J3QS41;P42694-2;A0A075B6R3	Probable helicase with zinc finger domain	HELZ	-0.00383377	0.303797	-1.3878	0.0609417	0.409589	-0.813409
P42695;G3V1A9;E9PKK4;E9PQA3;E9PLE0	P42695;G3V1A9	Condensin-2 complex subunit D3	NCAPD3	0.58124	1.00179	0.718141	-0.507582	0.25369	-0.686237
P42704;A0A0C4DG06;B8ZZ38;C9JCA9;A0A0C4DG51;Q9NP80-3;Q9NP80-2;Q9NP80	P42704	Leucine-rich PPR motif-containing protein, mitochondrial	LRPPRC	7.24783	7.07665	6.85953	6.92854	0.571838	-0.268203
P42858;A0A3B3ISR3	P42858	Huntingtin	HTT	-1.0849	-1.5915	-1.28323	-0.796724	0.183302	0.298219
P43121;P43121-2	P43121;P43121-2	Cell surface glycoprotein MUC18	MCAM	-1.62226	-3.48211	-2.72348	-1.52258	0.0830475	0.429152
P43246;A0A2R8YFH0;E9PHA6;A0A2R8Y6P0;A0A2R8YG02;P43246-2;A0A2R8Y7S8;A0A2R8Y713;C9J809	P43246;A0A2R8YFH0;E9PHA6;A0A2R8Y6P0;A0A2R8YG02;P43246-2;A0A2R8Y7S8	DNA mismatch repair protein Msh2	MSH2	4.85837	4.91105	4.20522	4.7609	0.448363	-0.401649
P43304;P43304-2;F5GYK7;E7EM56	P43304;P43304-2	Glycerol-3-phosphate dehydrogenase, mitochondrial	GPD2	2.64774	2.12614	1.62017	2.38675	0.181695	-0.383486
P45974;P45974-2;F5H571	P45974;P45974-2	Ubiquitin carboxyl-terminal hydrolase 5	USP5	2.20122	2.27499	2.16039	2.41719	0.168764	0.0506873
P46013;P46013-2	P46013;P46013-2	Antigen KI-67	MKI67	3.32165	3.46189	4.59518	4.48039	1.15155	1.14601
P46019	P46019	Phosphorylase b kinase regulatory subunit alpha, liver isoform	PHKA2	-1.60966	-2.75265	-2.95258	-7.55597	0.486191	-3.07312
P46060;B0QYT5;B0QYT4;H0Y4Q3	P46060	Ran GTPase-activating protein 1	RANGAP1	-7.55597	-2.63806	-2.36024	-1.0494	0.507111	3.39219
P46063;F8WA66;F8WD97;F5H2L2;F5H4P4;F5H3W0;F5GYB7	P46063	ATP-dependent DNA helicase Q1	RECQL	2.96385	2.94459	2.29473	2.74282	0.503687	-0.435441
P46087;P46087-4;P46087-2;P46087-3;F5H5X6;F5GWB7;F5H709;F5GYR3;F5H359;F5H8G6	P46087;P46087-4;P46087-2;P46087-3	Probable 28S rRNA (cytosine(4447)-C(5))-methyltransferase	NOP2	5.17833	5.19034	5.37418	5.15863	0.220265	0.0820708
P46100-2;P46100-5;P46100-3;P46100-4;P46100;A0A096LNL9;P46100-6;A0A096LNN3;A0A096LNW1;A0A096LNR8;A0A096LNX6;H0Y3T0;A0A096LP59	P46100-2;P46100-5;P46100-3;P46100-4;P46100	Transcriptional regulator ATRX	ATRX	-0.244198	-0.044199	0.445628	-0.363581	0.110116	0.185222
P46199;H7C213	P46199;H7C213	Translation initiation factor IF-2, mitochondrial	MTIF2	1.54179	1.61305	0.0697069	0.577013	0.960254	-1.25406
P46821;D6RA32;D6RA40	P46821;D6RA32	Microtubule-associated protein 1B;MAP1B heavy chain;MAP1 light chain LC1	MAP1B	-0.587919	-1.2359	-1.81765	0.179386	0.0198088	0.0927758
P46939;P46939-2;P46939-4;Q5T097;P46939-3;H0Y337;Q5JT45;Q5JT44;Q5JT49	P46939;P46939-2;P46939-4;Q5T097	Utrophin	UTRN	0.181662	0.267685	-1.32434	0.124897	0.356725	-0.824396
P46940;A0A0J9YXZ5;H0YLE8;A0A087X225;A0A087WWP1;H0YKA5	P46940;A0A0J9YXZ5;H0YLE8	Ras GTPase-activating-like protein IQGAP1	IQGAP1	4.59685	4.47351	4.58669	4.4206	0.421108	-0.0315328
P46977;P46977-2;A0A0C4DH80;E9PN73;E9PI32;H0YET6	P46977;P46977-2	Dolichyl-diphosphooligosaccharide--protein glycosyltransferase subunit STT3A	STT3A	2.92002	2.96175	2.67998	2.81694	0.811279	-0.192429
P47897;P47897-2;A0A1B0GVU9;B4DDN1;A0A0U1RQT0;H7C0R3;C9J165;A0A0U1RQE9;A0A0U1RRI9;A0A0U1RQQ5;A0A0U1RQM8;A0A0U1RQU2;A0A0U1RR66;A0A1B0GTT3;A0A0U1RQX5;A0A0U1RRC8;F2Z2V6;A0A0U1RQX9;A0A0U1RRJ7;A0A0U1RQJ6;A0A0U1RR79;A0A0U1RQC3	P47897;P47897-2;A0A1B0GVU9;B4DDN1	Glutamine--tRNA ligase	QARS	4.98763	4.96686	4.38176	4.76452	0.53047	-0.404107
P47929	P47929	Galectin-7	LGALS7	-3.24517	-4.48011	0.303294	-0.128986	1.19068	3.94979
P48029;P48029-4;H7C249;P48029-3;P48029-2	P48029;P48029-4	Sodium- and chloride-dependent creatine transporter 1	SLC6A8	-0.537848	-1.98285	-1.71665	-2.00775	0.312867	-0.60185
P48147	P48147	Prolyl endopeptidase	PREP	1.54846	1.24983	0.994615	2.03586	0.0502369	0.116093
P48449-3;P48449;P48449-2;A0A0G2JQD0;C9J315;A0A0G2JS81;H7C3A5	P48449-3;P48449;P48449-2;A0A0G2JQD0	Lanosterol synthase	LSS	1.8635	2.06452	2.04121	1.82382	0.0434079	-0.0314927
P48634;P48634-2;P48634-3;P48634-4	P48634;P48634-2;P48634-3;P48634-4	Protein PRRC2A	PRRC2A	0.350681	-0.217762	-0.15137	-0.34668	0.468541	-0.315485
P48681	P48681	Nestin	NES	1.24582	0.518988	1.53141	0.541031	0.345861	0.15382
P48735;P48735-2;H0YL11	P48735;P48735-2;H0YL11	Isocitrate dehydrogenase [NADP], mitochondrial	IDH2	-5.34401	-2.71198	0.152959	-1.15773	0.488682	3.52561
P49257	P49257	Protein ERGIC-53	LMAN1	-4.79732	-4.56976	-1.39088	-2.05621	1.0209	2.95999
P49321;P49321-3;P49321-4;E9PPR5;P49321-2;E9PRH9;H0YF33;Q5T624;H0YDS9;E9PI86;E9PPQ8	P49321;P49321-3;P49321-4;E9PPR5;P49321-2	Nuclear autoantigenic sperm protein	NASP	-0.0139542	0.129879	0.971482	1.02083	1.49446	0.938196
P49327;A0A0U1RQF0;A0A0U1RRG3;A0A1B0GTR5;J3KTF0	P49327;A0A0U1RQF0	Fatty acid synthase;[Acyl-carrier-protein] S-acetyltransferase;[Acyl-carrier-protein] S-malonyltransferase;3-oxoacyl-[acyl-carrier-protein] synthase;3-oxoacyl-[acyl-carrier-protein] reductase;3-hydroxyacyl-[acyl-carrier-protein] dehydratase;Enoyl-[acyl-carrier-protein] reductase;Oleoyl-[acyl-carrier-protein] hydrolase	FASN	7.76683	7.64719	7.4396	7.85664	0.0642597	-0.0588927
P49368;P49368-2;B4DUR8;E9PRC8;Q5SZX9;Q5SZX6;E9PM09;E9PQ35;Q5SZW8	P49368;P49368-2;B4DUR8	T-complex protein 1 subunit gamma	CCT3	0.0139828	-0.036314	1.38674	1.28056	1.87854	1.34481
P49411;H3BNU3	P49411	Elongation factor Tu, mitochondrial	TUFM	1.55638	0.611408	3.13683	2.99058	0.897172	1.97981
P49588-2;P49588;H3BPK7	P49588-2;P49588	Alanine--tRNA ligase, cytoplasmic	AARS	2.11487	2.42908	1.93696	2.20451	1.13382	-0.201243
P49736;H0Y8E6;F8WDM3;C9J013;C9JZ21	P49736;H0Y8E6	DNA replication licensing factor MCM2	MCM2	6.12705	5.95833	5.56572	5.68358	0.677332	-0.418037
P49750;P49750-1;H0YIQ2;P49750-3;F8VU51;H0YI23	P49750;P49750-1;H0YIQ2;P49750-3;F8VU51	YLP motif-containing protein 1	YLPM1	0.97109	0.632622	1.69193	1.55531	1.10904	0.82176
P49754-2;P49754-3;P49754	P49754-2;P49754-3;P49754	Vacuolar protein sorting-associated protein 41 homolog	VPS41	-3.85653	-3.91922	-7.55597	-3.72232	0.27258	-1.75128
P49756;P49756-2;P49756-3;E9PQU5;E9PSE8;P49756-4;H0YE46	P49756	RNA-binding protein 25	RBM25	3.54647	3.56019	4.08278	3.84126	0.715148	0.408688
P49790-3;P49790;P49790-2	P49790-3;P49790;P49790-2	Nuclear pore complex protein Nup153	NUP153	1.03929	1.31994	1.25136	1.39372	0.54236	0.142931
P49792;H0YBN8;C9J6W1;Q7Z3J3-2;H7BZ48;F8WBP7	P49792	E3 SUMO-protein ligase RanBP2	RANBP2	5.55582	5.53745	5.18439	5.46518	0.422896	-0.221853
P49915;P49915-2	P49915;P49915-2	GMP synthase [glutamine-hydrolyzing]	GMPS	5.0814	5.20262	4.32935	4.8161	0.703844	-0.569281
P49916-3;P49916;P49916-4;P49916-2;K7ERZ5;K7ENR9;K7EJR4	P49916-3;P49916;P49916-4;P49916-2;K7ERZ5	DNA ligase 3	LIG3	3.78241	3.70173	3.05696	3.46092	0.528764	-0.483134
P49917;A0A0C4DGV9	P49917;A0A0C4DGV9	DNA ligase 4;DNA ligase	LIG4	-0.152866	-0.888147	-2.29431	-0.436525	0.199062	-0.844911
P49959;F8W7U8;P49959-2;P49959-3;F5GXT0;F5H742;F5H256	P49959;F8W7U8;P49959-2;P49959-3	Double-strand break repair protein MRE11A	MRE11A	3.03154	3.29774	2.28723	3.09739	0.47807	-0.472328
P50416-2;P50416;H3BMD2;H3BUJ0;H3BP22;H3BUV7	P50416-2;P50416	Carnitine O-palmitoyltransferase 1, liver isoform	CPT1A	-0.178377	-0.0742188	-0.833524	0.201727	0.122752	-0.1896
P50570-4;P50570;P50570-5;A0A1B0GUX5;K7EPK9;H7C5U0	P50570-4;P50570;P50570-5	Dynamin-2	DNM2	3.83871	3.92738	3.48194	3.35168	0.833273	-0.466234
P50570-2;P50570-3;K7EMQ3	P50570-2;P50570-3	Dynamin-2	DNM2	-1.61721	-7.55597	-1.0901	-1.84865	0.355197	3.11721
P50747	P50747	Biotin--protein ligase;Biotin--[methylmalonyl-CoA-carboxytransferase] ligase;Biotin--[propionyl-CoA-carboxylase [ATP-hydrolyzing]] ligase;Biotin--[methylcrotonoyl-CoA-carboxylase] ligase;Biotin--[acetyl-CoA-carboxylase] ligase	HLCS	0.189785	0.700016	-0.154405	-0.92214	0.435457	-0.983173
P50748;P50748-2;E7ES84	P50748	Kinetochore-associated protein 1	KNTC1	0	-1.15322	-0.732368	-1.46584	0.614112	-0.522494
P50750-2;P50750;X6RE90	P50750-2;P50750;X6RE90	Cyclin-dependent kinase 9	CDK9	-1.76916	-1.98053	-7.55597	-2.1232	0.314878	-2.96474
P50990-2;P50990;P50990-3;H7C2U0;H7C4C8	P50990-2;P50990;P50990-3	T-complex protein 1 subunit theta	CCT8	-0.128279	0.133265	2.0989	1.52506	0.840363	1.80949
P50991;P50991-2	P50991;P50991-2	T-complex protein 1 subunit delta	CCT4	-0.257601	0.527248	1.20624	0.745701	0.391804	0.841149
P51114;B4DXZ6;P51114-2;E9PFF5;P51114-3;E7EU85;C9JAJ4;H7C4S4;C9JZE0;C9JY20;C9IZ22;C9J5B4;C9JYQ6	P51114;B4DXZ6;P51114-2;E9PFF5;P51114-3;E7EU85	Fragile X mental retardation syndrome-related protein 1	FXR1	4.15117	4.3289	4.13993	3.85334	0.314297	-0.243396
P51116;I3L1Z2	P51116	Fragile X mental retardation syndrome-related protein 2	FXR2	1.58274	1.1619	1.40755	1.54978	0.113468	0.106346
P51610;P51610-2;H7C1C4	P51610;P51610-2	Host cell factor 1;HCF N-terminal chain 1;HCF N-terminal chain 2;HCF N-terminal chain 3;HCF N-terminal chain 4;HCF N-terminal chain 5;HCF N-terminal chain 6;HCF C-terminal chain 1;HCF C-terminal chain 2;HCF C-terminal chain 3;HCF C-terminal chain 4;HCF C-terminal chain 5;HCF C-terminal chain 6	HCFC1	-1.52394	-1.78941	-7.55597	-2.03972	0.324591	-3.14117
P51692;K7EIF9;K7EK35;P42229-2;P42229;C9J4I3	P51692;K7EIF9;K7EK35;P42229-2;P42229	Signal transducer and activator of transcription 5B;Signal transducer and activator of transcription;Signal transducer and activator of transcription 5A	STAT5B;STAT5A	-1.91699	-1.34182	-2.89739	-1.56585	0.447353	-0.60221
P51812;B7ZB17;B4DG22;B1AXG1;A0A2R8Y603;F2Z2J1;Q15349;Q15349-3;Q15349-2;Q9UK32-2;B7Z3B5;Q9UK32;A0A2R8Y7S9;D6R910;B1AXG2;A0A2R8YGB7;D6RA62;D6RE03;D6RHW7;V9GXZ1;E7ERL6;O15021-6;Q96GX5;O15021-3;O15021-2;Q6P0Q8;Q6P0Q8-2;Q9Y2H9;O60307;Q96GX5-3;Q96GX5-2;O15021	P51812;B7ZB17;B4DG22;B1AXG1	Ribosomal protein S6 kinase alpha-3	RPS6KA3	3.53388	3.60479	3.41122	3.26811	0.556605	-0.229664
P51991-2;P51991	P51991-2;P51991	Heterogeneous nuclear ribonucleoprotein A3	HNRNPA3	-2.40185	-7.55597	-1.89081	-0.396175	0.342334	3.83541
P52272-2;P52272;A0A087X0X3;M0R019;M0R2T0;M0R0N3;M0R2I7;M0QYQ7;M0QY96;M0R0Y6;M0QYL3	P52272-2;P52272;A0A087X0X3	Heterogeneous nuclear ribonucleoprotein M	HNRNPM	7.58131	7.51329	6.97979	7.59592	0.231427	-0.259443
P52292;J3QLL0;J3KS65	P52292;J3QLL0;J3KS65	Importin subunit alpha-1	KPNA2	-1.11537	-1.20089	0.255467	0.188734	2.36318	1.38023
P52294;C9JYI4;C9J352;C9JWD9;F2Z3G4;C9J4U1	P52294;C9JYI4	Importin subunit alpha-5;Importin subunit alpha-5, N-terminally processed	KPNA1	0.0506554	0.557098	-0.292306	0.779245	0.0625244	-0.0604072
P52597;H0YBG7;H0YBD7;A0A1B0GW42	P52597	Heterogeneous nuclear ribonucleoprotein F;Heterogeneous nuclear ribonucleoprotein F, N-terminally processed	HNRNPF	-2.54211	-1.77332	0.667359	0.436701	0.935172	2.70975
P52701;P52701-3;P52701-2;P52701-4;A0A087WWJ1;A0A087WYT6;F8WAX8;F8W7G9;C9JH55;C9J8Y8;C9J7Y7;U3KQ72	P52701;P52701-3;P52701-2;P52701-4;A0A087WWJ1	DNA mismatch repair protein Msh6	MSH6	5.15329	5.03375	4.40104	4.7571	0.559645	-0.514452
P52732	P52732	Kinesin-like protein KIF11	KIF11	1.74363	1.91272	1.48874	1.50849	0.848169	-0.329557
P52735-3;P52735-2;P52735	P52735-3;P52735-2;P52735	Guanine nucleotide exchange factor VAV2	VAV2	-3.5627	-3.10899	-7.55597	-3.7945	0.40697	-2.33939
P52756;C9J9P7;C9JFQ5;P52756-4;P52756-2;P52756-5	P52756	RNA-binding protein 5	RBM5	-1.83016	-0.490841	-0.933837	-0.566326	0.256892	0.410418
P52888;K7EP46;K7EIK4;K7EKB6;K7EMU4;K7EL32;K7EL02;P52888-2	P52888;K7EP46	Thimet oligopeptidase	THOP1	-0.944969	-1.70237	-0.880815	-1.86635	0.132293	-0.0499148
P52948-6;P52948-5;P52948;P52948-2;H7C3P6;A0A3B3ITD8;H0YDF4;P52948-4;P52948-3;H0YCT1;H0YCR0;H0YEN4	P52948-6;P52948-5;P52948;P52948-2;H7C3P6	Nuclear pore complex protein Nup98-Nup96;Nuclear pore complex protein Nup98;Nuclear pore complex protein Nup96	NUP98	4.1088	4.07555	3.91723	4.24053	0.0210905	-0.0132985
P53396-2;P53396;P53396-3;K7ESG8;K7EIE7	P53396-2;P53396;P53396-3	ATP-citrate synthase	ACLY	5.97316	6.05636	5.8754	6.10388	0.103441	-0.0251164
P53618;E9PP73;E9PP63;E9PKQ1	P53618;E9PP73	Coatomer subunit beta	COPB1	6.13267	6.12405	5.68418	5.74072	1.30311	-0.415915
P53621;P53621-2;A0A3B3IT15;A0A3B3IS84;A0A3B3ISC6;A0A3B3IU89;A0A3B3ITV3;A0A3B3ITI7;A0A3B3ISK1;A0A3B3IU78;A0A3B3IS23;A0A3B3ITX2	P53621;P53621-2;A0A3B3IT15;A0A3B3IS84;A0A3B3ISC6;A0A3B3IU89	Coatomer subunit alpha;Xenin;Proxenin	COPA	5.97889	5.76813	5.46655	5.56231	0.590386	-0.359082
P53985;Q5T8R5;Q5T8R3;P53985-2	P53985;Q5T8R5	Monocarboxylate transporter 1	SLC16A1	3.4327	3.58673	3.02859	3.00706	0.94914	-0.491898
P53992;G5EA31;P53992-2;A0A0U1RR49	P53992;G5EA31	Protein transport protein Sec24C	SEC24C	2.63019	2.3527	2.41692	2.37258	0.252463	-0.0966973
P54098;A0A1B0GTU7;A0A1B0GVT8;H0YD36;H0YCV2;A0A1B0GTQ6;H0YCD2;H0YDF1;A0A0D9SFM1;H0YE43;A0A1B0GW33	P54098;A0A1B0GTU7	DNA polymerase subunit gamma-1	POLG	0.81278	0.71851	0.825404	0.476105	0.273172	-0.114891
P54136;E5RJM9;E5RH09	P54136	Arginine--tRNA ligase, cytoplasmic	RARS	3.66733	3.6654	3.52118	3.05851	0.456476	-0.376514
P54198;P54198-2	P54198;P54198-2	Protein HIRA	HIRA	-1.44807	-0.435692	-2.88097	-1.46853	0.989706	-1.23287
P54652	P54652	Heat shock-related 70 kDa protein 2	HSPA2	-1.80683	-3.92315	-2.11007	-0.768692	0.251028	1.42561
P54707;P54707-2;REV__Q15772-1;REV__Q15772	P54707;P54707-2	Potassium-transporting ATPase alpha chain 2	ATP12A	0.757193	0.92783	1.1825	0.602465	0.0382301	0.049973
P54886-2;P54886	P54886-2;P54886	Delta-1-pyrroline-5-carboxylate synthase;Glutamate 5-kinase;Gamma-glutamyl phosphate reductase	ALDH18A1	6.4451	6.57995	5.72397	5.93786	1.43328	-0.681611
P55060-3;P55060;P55060-4;P55060-2	P55060-3;P55060;P55060-4	Exportin-2	CSE1L	5.46058	5.50119	5.33684	5.15681	0.552225	-0.234055
P55072;C9IZA5;C9JUP7	P55072	Transitional endoplasmic reticulum ATPase	VCP	3.61	3.87263	3.86324	3.92402	0.428839	0.152314
P55081	P55081	Microfibrillar-associated protein 1	MFAP1	0.0599689	-0.368057	-0.200362	-0.606184	1.5476	-0.249229
P55196-1;P55196-2	P55196-1;P55196-2	Afadin	MLLT4	1.68873	1.99495	1.8552	1.96848	0.221555	0.0699944
P55199;U3KQ90	P55199;U3KQ90	RNA polymerase II elongation factor ELL	ELL	-0.616888	0.0591774	-0.34242	-0.452744	0.0897423	-0.118726
P55201-4;P55201-3;P55201;P55201-2	P55201-4;P55201-3;P55201;P55201-2	Peregrin	BRPF1	-2.60851	-2.40162	-1.92869	-1.39954	0.918944	0.840953
P55265;P55265-4;P55265-5;A0A3B3IRQ9;H0YCK3;P55265-3;P55265-2;A0A3B3ISX1;A0A3B3ITG9;A0A3B3ISU1	P55265;P55265-4;P55265-5;A0A3B3IRQ9;H0YCK3;P55265-3;P55265-2	Double-stranded RNA-specific adenosine deaminase	ADAR	6.11384	6.19708	5.94517	5.70371	0.537184	-0.331025
P55884;P55884-2;C9JZG1;C9JQN7	P55884;P55884-2	Eukaryotic translation initiation factor 3 subunit B	EIF3B	5.5973	5.60316	5.22155	5.1236	1.11411	-0.427653
P56182	P56182	Ribosomal RNA processing protein 1 homolog A	RRP1	-2.06152	-5.32704	-2.11475	-1.80095	0.292763	1.73643
P56192;P56192-2;H0YIP0;H0YHV5;H0YI94;F5H2V6;H0YIC2;F8VS26;F8W0M7;F8W0S4;F8VZZ9;H0YHL6;H0YI27	P56192;P56192-2	Methionine--tRNA ligase, cytoplasmic	MARS	6.01611	5.67982	4.97855	5.51806	0.396273	-0.599661
Q5SQP8;P56545;P56545-3;P56545-2;E9PGB1;E7EUB3;E7ESU7;D6RAX2;E7EPF8;Q13363-2;Q13363	Q5SQP8;P56545;P56545-3;P56545-2;E9PGB1;E7EUB3;E7ESU7;D6RAX2;E7EPF8;Q13363-2;Q13363	C-terminal-binding protein 2;C-terminal-binding protein 1	CTBP2;CTBP1	-4.84331	-4.49356	-2.34024	-1.74255	1.52261	2.62704
P57740;P57740-2;P57740-3;G3V1T4;H0YG15	P57740;P57740-2;P57740-3	Nuclear pore complex protein Nup107	NUP107	4.91525	4.51626	4.10559	4.11047	0.689881	-0.607727
P57772;P57772-2;C9J8T0	P57772;P57772-2;C9J8T0	Selenocysteine-specific elongation factor	EEFSEC	1.97807	1.91924	2.1848	2.01244	0.637591	0.149965
P60174-1;P60174;P60174-4;U3KPZ0;U3KPS5;U3KQF3	P60174-1;P60174;P60174-4	Triosephosphate isomerase	TPI1	-0.509087	0.00327301	2.17525	1.63967	0.819648	2.16037
P60709;P63261;A0A2R8Y793;I3L3I0;I3L1U9;I3L4N8;A0A2R8YGF8;P63267-2;J3KT65;G5E9R0;K7EM38;I3L3R2;E7EVS6;C9JZR7;C9JUM1;C9JTX5;Q562R1;A0A2R8YEA7;A0A2R8YFE2;Q9BYX7;F8WCH0	P60709;P63261;A0A2R8Y793;I3L3I0;I3L1U9;I3L4N8	Actin, cytoplasmic 1;Actin, cytoplasmic 1, N-terminally processed;Actin, cytoplasmic 2;Actin, cytoplasmic 2, N-terminally processed	ACTB;ACTG1	4.37777	4.4953	5.8156	5.54357	1.00457	1.24305
P60842;P60842-2;J3KT12;J3KTB5;J3QS69;J3QL43;J3QR64;J3QKZ9;J3QLN6;J3KSZ0;J3KS25;E7EQG2;Q14240-2;J3KTN0;Q14240;J3KSN7;J3KS93;E7EMV8;J3KT04;F8WE11;E9PBH4;J3QQP0	P60842;P60842-2;J3KT12;J3KTB5;J3QS69;J3QL43;J3QR64	Eukaryotic initiation factor 4A-I	EIF4A1	1.93096	1.60606	2.64032	2.63126	0.94056	0.867279
P61026;A0A2R8YDI9;E9PLD0;G3V196;H0YLJ8;H0YNE9;E7END7;A0A2R8YFB8;H0YMN7;H0YL94;P62820-2;P62820-3;Q92928;P51153;P62820;Q92930;P61006;P61006-2;P59190-2;P59190;Q9H0U4	P61026;A0A2R8YDI9;E9PLD0;G3V196;H0YLJ8;H0YNE9;E7END7;A0A2R8YFB8;H0YMN7;H0YL94;P62820-2;P62820-3;Q92928;P51153;P62820;Q92930;P61006;P61006-2;P59190-2;P59190;Q9H0U4	Ras-related protein Rab-10;Ras-related protein Rab-1A;Putative Ras-related protein Rab-1C;Ras-related protein Rab-13;Ras-related protein Rab-8B;Ras-related protein Rab-8A;Ras-related protein Rab-15;Ras-related protein Rab-1B	RAB10;RAB1B;RAB15;RAB8B;RAB1A;RAB1C;RAB13;RAB8A	-3.49499	-3.69366	-0.383679	-1.15231	1.19399	2.82633
P61221;D6R9I9;D6RGF4;H0Y990	P61221;D6R9I9	ATP-binding cassette sub-family E member 1	ABCE1	0.128939	-0.101156	1.3035	0.0350666	0.370086	0.655394
P61313;E7EX53;A0A2R8Y738;A0A2R8YEM3;E7EQV9;E7ENU7;P61313-2;E7ERA2	P61313;E7EX53;A0A2R8Y738;A0A2R8YEM3;E7EQV9;E7ENU7;P61313-2	60S ribosomal protein L15;Ribosomal protein L15	RPL15	-0.43811	-0.244102	-0.278031	-0.242071	0.308104	0.0810552
P61956-2;P61956;A8MUA9;A8MU27;Q6EEV6;P55854;P55854-2	P61956-2;P61956;A8MUA9;A8MU27;Q6EEV6;P55854;P55854-2	Small ubiquitin-related modifier 2;Small ubiquitin-related modifier 4;Small ubiquitin-related modifier 3	SUMO2;SUMO3;SUMO4	2.28348	2.4043	1.76021	1.73943	1.12192	-0.594068
P61978-3;P61978;P61978-2;Q5T6W2;S4R359	P61978-3;P61978;P61978-2;Q5T6W2	Heterogeneous nuclear ribonucleoprotein K	HNRNPK	0.466116	0.392244	2.58039	2.82668	1.34935	2.27436
P61981	P61981	14-3-3 protein gamma;14-3-3 protein gamma, N-terminally processed	YWHAG	-7.55597	-7.55597	-1.46986	-2.03363	1.51013	5.80423
Q5JR95;P62241	Q5JR95;P62241	40S ribosomal protein S8	RPS8	-0.887606	-1.75253	-0.954656	-0.949118	0.257269	0.36818
P62258;B4DJF2;I3L3T1;P62258-2;I3L0W5;K7EIT4;F8WEB6;A2IDB1;K7EM20;A2IDB2	P62258;B4DJF2;I3L3T1;P62258-2	14-3-3 protein epsilon	YWHAE	-2.8884	-1.98559	0.19815	-1.52947	0.390835	1.77133
P62266;D6RD47	P62266;D6RD47	40S ribosomal protein S23	RPS23	-1.4096	-1.08749	-1.61461	-1.33421	1.23206	-0.225864
P62424;Q5T8U3;Q5T8U2	P62424;Q5T8U3	60S ribosomal protein L7a	RPL7A	-2.58326	-2.05743	-1.13434	-3.49141	0.00143527	0.00747061
P62701;C9JEH7;P22090;Q8TD47	P62701;C9JEH7;P22090	40S ribosomal protein S4, X isoform;40S ribosomal protein S4, Y isoform 1	RPS4X;RPS4Y1	-2.73282	-7.55597	-0.287934	-0.421953	0.537885	4.78945
P62753;A2A3R7;A2A3R5	P62753;A2A3R7;A2A3R5	40S ribosomal protein S6	RPS6	-0.692801	0.0988636	0.637309	-0.499939	0.113905	0.365654
P62805	P62805	Histone H4	HIST1H4A	-3.45691	-2.90326	0.52757	0.738747	1.54411	3.81325
Q5VVC8;P62913-2;P62913	Q5VVC8;P62913-2;P62913	60S ribosomal protein L11	RPL11	-0.862934	-0.536476	-1.49469	-2.51015	0.518868	-1.30272
P63010;P63010-2;P63010-3;A0A087X253;A0A087WU93;A0A087WZQ6;A0A087WYD1;K7ERB2;K7EN71;K7EJ01;K7EJX1;A0A087WXS3;K7EKZ5	P63010;P63010-2;P63010-3;A0A087X253;A0A087WU93;A0A087WZQ6;A0A087WYD1	AP-2 complex subunit beta	AP2B1	4.8518	4.49763	4.72311	4.80482	0.123466	0.089252
P63104;E7ESK7;E7EX29;E5RIR4;E9PD24;E7EVZ2;E5RGE1;B0AZS6;P63104-2;B7Z2E6;H0YB80	P63104;E7ESK7;E7EX29;E5RIR4;E9PD24;E7EVZ2;E5RGE1	14-3-3 protein zeta/delta	YWHAZ	-0.518688	-0.678381	1.5067	0.330729	0.686693	1.51725
P68133;P68032;P63267;P62736;A6NL76;F8WB63;B8ZZJ2;C9JFL5;F6UVQ4;F6QUT6	P68133;P68032;P63267;P62736;A6NL76;F8WB63;B8ZZJ2;C9JFL5;F6UVQ4;F6QUT6	Actin, alpha skeletal muscle;Actin, alpha cardiac muscle 1;Actin, gamma-enteric smooth muscle;Actin, aortic smooth muscle	ACTA1;ACTC1;ACTG2;ACTA2	-0.843969	-0.734884	-1.65498	-1.5012	1.74385	-0.788665
P68104;Q5VTE0;A0A087WVQ9;P68104-2;A0A087WV01;A0A2U3TZH3;Q05639;A0A2R8Y488;A6PW80;Q5JR01;A0A2R8Y660;A0A2R8YDN5	P68104;Q5VTE0;A0A087WVQ9;P68104-2;A0A087WV01	Elongation factor 1-alpha 1;Putative elongation factor 1-alpha-like 3;Elongation factor 1-alpha	EEF1A1;EEF1A1P5	6.4067	6.3487	6.30227	6.47287	0.0244987	0.00987196
P68371;M0R2D3;M0QYM7;M0R042;M0R2T4;A0A075B724	P68371	Tubulin beta-4B chain	TUBB4B	3.89812	4.20272	3.26205	4.78944	0.0112953	-0.0246692
P78332;E9PGM9;P78332-2;F8WCA5;P78332-3;C9JII0;C9J250	P78332;E9PGM9;P78332-2	RNA-binding protein 6	RBM6	-0.0451488	0.420837	1.16116	0.574783	0.377586	0.68013
P78344;D3DQV9;P78344-2;H0Y3P2;H0YCH5;H0YD77;H0YEC5;E9PKF8;H0YCF8;H0YE22;H0YD99;H0YEN8;H0YDC0;H0YE44	P78344;D3DQV9;P78344-2;H0Y3P2	Eukaryotic translation initiation factor 4 gamma 2	EIF4G2	2.92579	3.23325	2.37328	3.34906	0.199602	-0.218352
P78347-2;P78347-4;P78347-3;P78347;P78347-5;C9J6M0;A0A087WW90;A0A0D9SF80;Q86UP8-3;Q86UP8;Q6EKJ0	P78347-2;P78347-4;P78347-3;P78347	General transcription factor II-I	GTF2I	4.33937	4.2292	3.91639	4.21467	0.320445	-0.218756
P78362;P78362-2	P78362;P78362-2	SRSF protein kinase 2;SRSF protein kinase 2 N-terminal;SRSF protein kinase 2 C-terminal	SRPK2	-3.59312	-4.03821	-1.81755	-7.55597	0.0982262	-0.871096
P78527;P78527-2;F5GX40;H0YG84	P78527;P78527-2	DNA-dependent protein kinase catalytic subunit	PRKDC	7.47334	7.3878	6.80567	7.05487	0.687136	-0.500301
X6R8F3;P80188;P80188-2	X6R8F3;P80188;P80188-2	Neutrophil gelatinase-associated lipocalin	LCN2	-7.55597	-7.55597	-2.21525	-2.7339	1.48864	5.0814
Q5T1N9;P81274;A0A2R8YCX1	Q5T1N9;P81274;A0A2R8YCX1	G-protein-signaling modulator 2	GPSM2	-1.90102	-1.95809	-3.0678	-2.44346	0.603745	-0.826079
P81605;P81605-2	P81605;P81605-2	Dermcidin;Survival-promoting peptide;DCD-1	DCD	2.60713	2.61688	1.84292	1.89824	1.70874	-0.741429
P83436	P83436	Conserved oligomeric Golgi complex subunit 7	COG7	-1.21541	-5.72656	-3.33586	-0.288643	0.132711	1.65873
P85037-2;P85037;U3KQ26;E9PM37;E9PPI7	P85037-2;P85037	Forkhead box protein K1	FOXK1	-0.918171	-0.339533	-1.03075	-1.18834	0.38085	-0.480693
P98160	P98160	Basement membrane-specific heparan sulfate proteoglycan core protein;Endorepellin;LG3 peptide	HSPG2	-2.68996	-2.70846	-3.01498	-4.41736	0.419819	-1.01696
P98175-2;P98175;P98175-5;P98175-4;P98175-3	P98175-2;P98175;P98175-5;P98175-4;P98175-3	RNA-binding protein 10	RBM10	-0.626225	-0.398458	-0.749743	0.895994	0.251375	0.585467
Q00325-2;Q00325;F8VVM2;F8VWQ0;F8VZL5;F8VWR4	Q00325-2;Q00325;F8VVM2	Phosphate carrier protein, mitochondrial	SLC25A3	4.18138	4.32091	3.99532	4.08941	1.16116	-0.208778
Q00839;Q00839-2;A0A1X7SBS1;A0A1W2PPS1;A0A1W2PP35;Q5RI18;A0A1W2PQL0;A0A1W2PRZ7;A0A1W2PQD4;A0A1W2PRI6;A0A1W2PPE9;A0A087WVI9;A0A1W2PP22	Q00839;Q00839-2;A0A1X7SBS1;A0A1W2PPS1;A0A1W2PP35;Q5RI18;A0A1W2PQL0;A0A1W2PRZ7	Heterogeneous nuclear ribonucleoprotein U	HNRNPU	7.69815	7.61831	7.784	7.76492	0.788516	0.11623
Q01105-2;A0A0C4DFV9;Q01105-3;Q01105-4;Q01105;A0A087X027;P0DME0	Q01105-2;A0A0C4DFV9;Q01105-3;Q01105-4;Q01105;A0A087X027;P0DME0	Protein SET;Protein SETSIP	SET;SETSIP	-2.9037	-3.81695	0.711263	0.362822	1.33678	3.89736
Q01167;Q01167-2;I3L4U8	Q01167;Q01167-2	Forkhead box protein K2	FOXK2	-3.31413	-3.73587	-7.55597	-0.543699	0.040624	-0.524831
Q01469;I6L8B7;A8MUU1	Q01469;I6L8B7	Fatty acid-binding protein, epidermal	FABP5	-2.01142	-1.73676	1.80976	1.39647	1.20223	3.4772
Q01650;H0YJ95;A0A0C4DGL4;G3V4Z6;Q9UM01;Q92536	Q01650	Large neutral amino acids transporter small subunit 1	SLC7A5	-0.164461	-0.215105	0.0349131	-0.613668	0.099477	-0.0995946
Q01780;Q01780-2;K7EJ37	Q01780;Q01780-2	Exosome component 10	EXOSC10	5.96127	4.36715	5.50849	5.57809	0.137992	0.379076
Q01804;Q01804-5;Q01804-3	Q01804;Q01804-5;Q01804-3	OTU domain-containing protein 4	OTUD4	-2.34352	-3.33709	-1.95207	-2.70996	0.839374	0.50929
Q01813;Q01813-2;B1APP6;B1APP8;Q5VSR5;H0Y757;V9GY25;V9GYV7;H0Y3Y3	Q01813;Q01813-2	ATP-dependent 6-phosphofructokinase, platelet type	PFKP	4.13931	3.66476	3.33491	3.93673	0.150239	-0.266218
Q01826;Q01826-2	Q01826;Q01826-2	DNA-binding protein SATB1	SATB1	-3.07892	-3.01508	1.93917	-3.50065	0.250719	2.26626
Q01968-2;Q01968;A0A2R8YG38;A0A2R8YCN4;A0A2R8YF88	Q01968-2;Q01968;A0A2R8YG38	Inositol polyphosphate 5-phosphatase OCRL-1	OCRL	2.47943	2.34517	1.90076	1.5513	1.00432	-0.686274
Q01974;B1APY4;A0A0A0MTJ5;Q01973-3;Q01973	Q01974;B1APY4;A0A0A0MTJ5;Q01973-3;Q01973	Tyrosine-protein kinase transmembrane receptor ROR2;Tyrosine-protein kinase transmembrane receptor;Tyrosine-protein kinase transmembrane receptor ROR1	ROR2;ROR1	-2.79323	-3.0844	-2.30587	-2.85324	0.661429	0.359257
Q02040;X6RAJ1;Q02040-2;Q02040-3	Q02040;X6RAJ1;Q02040-2;Q02040-3	A-kinase anchor protein 17A	AKAP17A	-1.77633	-0.971895	-2.02887	-4.99718	0.337136	-2.13891
Q02241;H7BYN4;A0A2U3TZL8;Q02241-3;Q02241-2;H0YME6	Q02241;H7BYN4;A0A2U3TZL8;Q02241-3;Q02241-2	Kinesin-like protein KIF23;Kinesin-like protein	KIF23	1.55409	1.00423	0.530112	1.56671	0.0863019	-0.23075
Q02413;Q02413-2	Q02413	Desmoglein-1	DSG1	-0.10187	0.123934	1.00109	0.371557	0.444416	0.675292
Q02790;H0YFG2;F5H1U3	Q02790	Peptidyl-prolyl cis-trans isomerase FKBP4;Peptidyl-prolyl cis-trans isomerase FKBP4, N-terminally processed	FKBP4	-2.45787	-2.4288	0.536712	0.263741	1.47135	2.84356
Q02809;Q02809-2;Q5JXB7;Q5JXB8	Q02809;Q02809-2	Procollagen-lysine,2-oxoglutarate 5-dioxygenase 1	PLOD1	4.00611	3.84986	3.84289	3.62582	1.00358	-0.193631
Q02878	Q02878	60S ribosomal protein L6	RPL6	-2.32713	-1.94513	-0.427484	-0.726368	0.863739	1.5592
Q02880-2;Q02880;E9PCY5;J3KTB7;H7BZ82	Q02880-2;Q02880;E9PCY5	DNA topoisomerase 2-beta;DNA topoisomerase 2	TOP2B	4.31348	4.10262	4.24895	3.98565	0.747015	-0.0907521
Q02952-3;Q02952-2;Q02952	Q02952-3;Q02952-2;Q02952	A-kinase anchor protein 12	AKAP12	-0.434856	-1.5942	-0.925414	-0.396549	0.126396	0.353549
Q03111	Q03111	Protein ENL	MLLT1	-7.55597	-3.01608	-1.49205	-3.28078	0.277553	2.89961
Q03164-2;Q03164;Q03164-3;A0A3B3ITZ1;E9PR05;H7C5W4	Q03164-2;Q03164;Q03164-3;A0A3B3ITZ1;E9PR05	Histone-lysine N-methyltransferase 2A;MLL cleavage product N320;MLL cleavage product C180	KMT2A	-2.63313	-2.38341	-3.76218	-2.44219	0.330786	-0.593915
Q03252	Q03252	Lamin-B2	LMNB2	-0.717939	-0.0303669	1.02704	1.27864	1.04445	1.52699
Q03468;P0DP91;D6R9X7	Q03468	DNA excision repair protein ERCC-6	ERCC6	-0.138533	-1.49924	-1.60528	-2.70774	1.2128	-1.33762
Q03701;C9J9W7	Q03701	CCAAT/enhancer-binding protein zeta	CEBPZ	3.62089	4.15489	3.97625	3.76099	0.0144431	-0.0192657
Q04637-3;Q04637;Q04637-9;Q04637-5;Q04637-4;Q04637-6;C9JF13;C9J6B6	Q04637-3;Q04637;Q04637-9;Q04637-5;Q04637-4;Q04637-6	Eukaryotic translation initiation factor 4 gamma 1	EIF4G1	-0.796572	-1.85205	-6.02322	-0.782223	0.201672	-2.07841
Q04721;D2WEZ3;R4GN02;P0DPK4;A0A096LNW5;A0A087X002;P0DPK3-2;A0A0B4J2B3;P0DPK3;Q7Z3S9-2;Q7Z3S9;Q7Z3S9-3	Q04721	Neurogenic locus notch homolog protein 2;Notch 2 extracellular truncation;Notch 2 intracellular domain	NOTCH2	1.76482	2.41245	1.16958	1.13013	0.651056	-0.938787
Q04727-4;Q04727;Q04727-3;Q04727-2;Q04724;Q5JSY7;F8WAY5;A0A0A0MT79;Q5JSZ2;H7C4W5;Q5JSY8;H0Y5S0;Q5JSZ1;H7C4P7;E7EQH3;H7C4E4	Q04727-4;Q04727;Q04727-3;Q04727-2;Q04724	Transducin-like enhancer protein 4;Transducin-like enhancer protein 1	TLE4;TLE1	-0.680481	-1.33228	-1.95579	-0.779367	0.118938	-0.361199
Q05655;Q05655-2;C9K0E3;C9JZU8;C9J9P1;A0A087X0I9;Q04759-3;Q04759-2;Q04759	Q05655;Q05655-2	Protein kinase C delta type;Protein kinase C delta type regulatory subunit;Protein kinase C delta type catalytic subunit	PRKCD	1.80141	1.7071	0.465217	1.25784	0.532374	-0.892725
Q05BQ5;Q05BQ5-3;Q05BQ5-2;K7EQ11;H7C228	Q05BQ5;Q05BQ5-3	MBT domain-containing protein 1	MBTD1	2.44962	2.79234	2.03112	1.84101	0.62678	-0.684915
Q06210-2;Q06210	Q06210-2;Q06210	Glutamine--fructose-6-phosphate aminotransferase [isomerizing] 1	GFPT1	4.35759	4.48841	4.19773	4.07043	0.572777	-0.288921
Q07021;I3L3Q7;I3L3B0	Q07021;I3L3Q7;I3L3B0	Complement component 1 Q subcomponent-binding protein, mitochondrial	C1QBP	-2.60003	-2.98545	-7.55597	-0.907696	0.123361	-1.43909
Q07065	Q07065	Cytoskeleton-associated protein 4	CKAP4	-1.97432	-1.94056	0.831735	0.561499	1.43867	2.65406
Q07666-2;Q07666;Q5VWX1;Q07666-3	Q07666-2;Q07666	KH domain-containing, RNA-binding, signal transduction-associated protein 1	KHDRBS1	-0.174545	0.241827	1.86827	0.595989	0.408139	1.19849
Q08170	Q08170	Serine/arginine-rich splicing factor 4	SRSF4	-4.79636	-4.1138	-7.55597	-4.76257	0.452222	-1.70419
Q08211;Q08211-2	Q08211	ATP-dependent RNA helicase A	DHX9	7.5426	7.83548	7.4928	7.48103	0.386013	-0.202125
Q08378;Q08378-2;Q08378-4	Q08378;Q08378-2;Q08378-4	Golgin subfamily A member 3	GOLGA3	-3.43481	-7.55597	0.413177	-1.46662	0.850085	4.96867
Q08380;K7EQT9;K7ES75;K7EN99;K7ERZ6;K7EJD3;K7ESM3;K7EKQ5;K7EP36	Q08380;K7EQT9;K7ES75;K7EN99;K7ERZ6;K7EJD3;K7ESM3;K7EKQ5;K7EP36	Galectin-3-binding protein	LGALS3BP	-2.73336	-2.59525	-2.25579	-1.31401	0.564062	0.879405
Q08426;Q08426-2;C9JJE0	Q08426;Q08426-2	Peroxisomal bifunctional enzyme;Enoyl-CoA hydratase/3,2-trans-enoyl-CoA isomerase;3-hydroxyacyl-CoA dehydrogenase	EHHADH	2.70152	2.48593	2.13276	2.83312	0.0711361	-0.110776
Q08554-2;Q08554	Q08554-2;Q08554	Desmocollin-1	DSC1	-0.76334	-2.0582	-1.50975	-0.432199	0.111276	0.439796
Q08945;E9PMD4;A0A0U1RRK2;E9PPZ7	Q08945	FACT complex subunit SSRP1	SSRP1	6.03933	6.02546	4.96712	5.77872	0.448547	-0.659473
Q08AM6;H3BUU8;H3BQD9;Q08AM6-2;A0A087WT26	Q08AM6	Protein VAC14 homolog	VAC14	1.36849	1.88934	0.366944	1.07844	1.17577	-0.906228
Q08J23;Q08J23-2;Q08J23-3;A0A140T9Y7;A0A140T9Z1	Q08J23;Q08J23-2;Q08J23-3	tRNA (cytosine(34)-C(5))-methyltransferase	NSUN2	6.18034	6.08488	5.31916	5.70782	0.62475	-0.619113
Q09028-3;Q09028;E9PNS2;E9PIC4;E9PNS6	Q09028-3;Q09028;E9PNS2;E9PIC4;E9PNS6	Histone-binding protein RBBP4	RBBP4	-7.55597	-7.55597	-3.27044	-3.44733	1.87247	4.19708
Q09161;X6R941;F2Z2T1	Q09161	Nuclear cap-binding protein subunit 1	NCBP1	3.02067	3.2291	3.3364	3.57384	1.55385	0.330236
Q09472;Q92793-2;Q92793	Q09472;Q92793-2;Q92793	Histone acetyltransferase p300;CREB-binding protein	EP300;CREBBP	-1.85342	-1.44294	-2.58056	-1.74174	0.59897	-0.512969
Q09666;E9PQE3;E9PJZ0;E9PKR9;E9PJC6;E9PLK4;Q09666-2	Q09666	Neuroblast differentiation-associated protein AHNAK	AHNAK	1.48889	1.75205	1.95927	1.67298	0.217509	0.195653
Q0VG06-3;Q0VG06;F5H095;E7EVV8;Q0VG06-2	Q0VG06-3;Q0VG06;F5H095;E7EVV8;Q0VG06-2	Fanconi anemia-associated protein of 100 kDa	FAAP100;C17orf70	-4.72535	-0.739834	-1.35554	-5.05717	0.0353054	-0.473766
Q10472;K7EJV8	Q10472	Polypeptide N-acetylgalactosaminyltransferase 1;Polypeptide N-acetylgalactosaminyltransferase 1 soluble form	GALNT1	-3.38182	-2.80843	-2.67107	-0.563448	0.515976	1.47786
Q10567-3;Q10567-4	Q10567-3;Q10567-4	AP-1 complex subunit beta-1	AP1B1	2.97981	2.85025	2.37935	2.90939	0.249875	-0.270658
Q10570;E9PIM1;A0A087X101	Q10570	Cleavage and polyadenylation specificity factor subunit 1	CPSF1	2.9364	2.93903	2.03491	2.72202	0.456411	-0.559247
Q12768;E7EQI7;E5RFU6	Q12768;E7EQI7	WASH complex subunit strumpellin	KIAA0196	-0.916208	0.106121	-1.19153	-0.057478	0.799503	-0.219458
Q12769;G3V198;E9PR16;Q12769-2;Q12769-3;E9PSI3	Q12769;G3V198;E9PR16	Nuclear pore complex protein Nup160	NUP160	3.49508	3.62723	2.81238	3.23685	0.771289	-0.536539
Q12788;J3KNP2;A0A087WYP7;H3BN88	Q12788;J3KNP2;A0A087WYP7	Transducin beta-like protein 3	TBL3	4.91149	4.77582	4.47831	4.77597	0.300845	-0.216519
Q12789-3;Q12789;H3BRD0;H3BU37;I3L1Z3;H3BU55	Q12789-3;Q12789	General transcription factor 3C polypeptide 1	GTF3C1	2.86952	2.85632	2.29291	2.55489	0.713661	-0.439024
Q12797;Q12797-10;E5RHJ2;E5RHK2;A0A087WW51;E5RG56;Q12797-7;Q12797-6;Q12797-11;Q12797-2	Q12797;Q12797-10	Aspartyl/asparaginyl beta-hydroxylase	ASPH	-0.344479	0.252298	-0.282317	-0.536684	0.259595	-0.36341
Q12872-2;Q12872;H0YFR9	Q12872-2;Q12872	Splicing factor, suppressor of white-apricot homolog	SFSWAP	-7.55597	-7.55597	-3.38534	-1.54997	0.944645	5.08831
Q12888;Q12888-3;Q12888-2;A6NNK5;H7BZY0;M0R142;H7C3N7;C9JXV0	Q12888;Q12888-3;Q12888-2;A6NNK5	Tumor suppressor p53-binding protein 1	TP53BP1	0.358292	1.1942	-0.484523	0.655689	0.859988	-0.690662
Q12906-7;Q12906;Q12906-6;Q12906-4;Q12906-3;Q12906-2;Q12906-5;K7EKJ9;K7EQR9;K7ER69;K7EKY0;K7ENK6;K7EM82;K7EJ09;K7ERM6;K7EPG3;K7ELV3;K7EQ75	Q12906-7;Q12906;Q12906-6;Q12906-4;Q12906-3;Q12906-2;Q12906-5	Interleukin enhancer-binding factor 3	ILF3	5.07248	5.16665	5.40215	5.32671	0.673162	0.244874
Q12923-3;Q12923;Q12923-4;Q12923-2	Q12923-3;Q12923;Q12923-4;Q12923-2	Tyrosine-protein phosphatase non-receptor type 13	PTPN13	-4.05351	-2.69831	-2.63975	-2.84935	0.245836	0.63136
Q12931-2;Q12931;I3L0K7;I3L239;I3L253;I3L2D5	Q12931-2;Q12931;I3L0K7	Heat shock protein 75 kDa, mitochondrial	TRAP1	7.76608	7.80063	7.55461	7.30586	0.614645	-0.353124
Q12955-4;Q12955-5;Q12955;Q12955-7;Q12955-6;A0A087WTF3;A0A087WZ65;H0Y3A4;A0A087WY90;A0A087WVC2;H0Y951;H0YA66;H0YAH5;D6RHY3;A0A087X0B4;A0A087WWI5;A0A087WTE8;A0A087WZ26;B1AQT1;D6RFK6;A0A087WX55;H0Y9E9	Q12955-4;Q12955-5;Q12955;Q12955-7;Q12955-6;A0A087WTF3;A0A087WZ65	Ankyrin-3	ANK3	2.89767	3.01473	2.03411	2.46877	0.850498	-0.704762
Q12965;O00160;H0YN00;H0YLE5;H0YNB0;H0YLJ4;H0YNQ8	Q12965	Unconventional myosin-Ie	MYO1E	0.353037	-0.0221176	0.0742731	0.131165	0.0861578	-0.0627408
Q12996;E9PLP8;H0YE74;Q12996-2;E9PJ06;Q12996-3	Q12996;E9PLP8	Cleavage stimulation factor subunit 3	CSTF3	2.51047	2.58457	2.546	2.21126	0.251484	-0.168885
Q13033;Q13033-2;G3V340;G3V3G7;H0YJZ4	Q13033;Q13033-2	Striatin-3	STRN3	-0.923759	-0.394472	-0.505004	-2.56875	0.20682	-0.877763
Q5T8C6;Q13042-4;Q13042-3;Q13042-2;Q13042;A0A3B3ISD2	Q5T8C6;Q13042-4;Q13042-3;Q13042-2;Q13042;A0A3B3ISD2	Cell division cycle protein 16 homolog	CDC16	0.754053	0.36787	1.32319	0.72978	0.855668	0.465523
Q13045;Q13045-3;J3QQQ2;K7EP37;J3QQU5;K7EP27;J3KS39;J3QLR6;K7EQZ7	Q13045;Q13045-3	Protein flightless-1 homolog	FLII	3.62701	3.63332	2.66404	3.41393	0.446852	-0.59118
Q13045-2;J3KS54	Q13045-2	Protein flightless-1 homolog	FLII	-7.55597	-7.55597	-2.79648	-3.26126	1.48611	4.5271
Q13085;Q13085-4;Q13085-2;Q13085-3;Q59FY4;O00763;O00763-2;O00763-3;H0YGH5;F8W8T8;S4R3S7;A0A087X0W4;A0A0C4DGT1;A0A087X126;A0A087X2F8;A0A087WYK6;A0A087WWN5;A0A087WVR6	Q13085;Q13085-4;Q13085-2;Q13085-3;Q59FY4	Acetyl-CoA carboxylase 1;Biotin carboxylase	ACACA	4.98708	4.97305	4.52513	4.75406	0.6612	-0.340476
Q13107-2;Q13107;H7C189;C9JNU9;Q13107-3	Q13107-2;Q13107;H7C189	Ubiquitin carboxyl-terminal hydrolase 4;Ubiquitin carboxyl-terminal hydrolase	USP4	-7.55597	-7.55597	-1.11515	-3.4921	0.848737	5.25235
Q13111;Q13111-3;K7EPA1;Q13111-2	Q13111;Q13111-3	Chromatin assembly factor 1 subunit A	CHAF1A	-0.702642	-1.19013	-1.04932	-1.24092	0.389989	-0.198736
Q13123;E7EQZ7;D6REL4;D6RAY9;D6RCQ4	Q13123;E7EQZ7;D6REL4	Protein Red	IK	0.135473	-1.24642	0.264621	1.18416	0.331423	1.27986
Q13129	Q13129	Zinc finger protein Rlf	RLF	-3.05505	-2.87029	-2.69211	-2.14356	0.68798	0.544837
Q13151	Q13151	Heterogeneous nuclear ribonucleoprotein A0	HNRNPA0	-4.2537	-4.92785	-2.57323	-2.80172	1.12962	1.9033
Q13200;Q13200-3;Q13200-2;C9JPC0;H7C1H2;H7C2Q3;F8WBS8	Q13200;Q13200-3;Q13200-2	26S proteasome non-ATPase regulatory subunit 2	PSMD2	5.68673	5.75605	5.36702	5.48115	1.31983	-0.297307
Q13206;E9PIF2;A0A3B3ISR7	Q13206;E9PIF2;A0A3B3ISR7	Probable ATP-dependent RNA helicase DDX10	DDX10	6.17807	6.1457	5.76218	2.57598	0.370425	-1.99281
Q13263;Q13263-2;M0R0K9;M0R3C0;M0R2I3	Q13263;Q13263-2;M0R0K9	Transcription intermediary factor 1-beta	TRIM28	4.90361	4.60852	4.61318	4.98329	0.0363534	0.0421758
Q13283;E5RIZ6	Q13283	Ras GTPase-activating protein-binding protein 1	G3BP1	-4.11319	-4.24318	-2.65854	-1.42065	0.705417	2.13859
Q13310-3;B1ANR0;Q13310-2;Q13310;H0Y5F5;H0YEU6;H0YCC8;H0Y6X6;B1ANR1;H0YER0;H0YEQ8;P0CB38	Q13310-3;B1ANR0;Q13310-2;Q13310;H0Y5F5	Polyadenylate-binding protein 4;Polyadenylate-binding protein	PABPC4	1.60394	1.29319	3.19547	2.55033	1.12849	1.42434
Q13395	Q13395	Probable methyltransferase TARBP1	TARBP1	-2.60788	-3.62462	-7.55597	-3.6286	0.301476	-2.47604
Q13409;Q13409-5;Q13409-2;Q13409-7;Q13409-3;Q13409-6;E7EQL5;E7EV09;E7ESD3;E7EQU2;E7EMU4;E7ET01;E7ETL8;E9PGG1;E7ERR6;E7EUM4;E7ERH4;E7EU01	Q13409;Q13409-5;Q13409-2;Q13409-7;Q13409-3;Q13409-6;E7EQL5;E7EV09	Cytoplasmic dynein 1 intermediate chain 2	DYNC1I2	2.2011	2.12912	1.89874	1.68651	0.926434	-0.372482
Q13415	Q13415	Origin recognition complex subunit 1	ORC1	-3.55112	-1.6574	-2.30431	-7.55597	0.198862	-2.32588
Q13416;C9JK08;B8ZZ80	Q13416	Origin recognition complex subunit 2	ORC2	-1.25153	-0.89526	-2.36135	-1.80506	1.20172	-1.00981
Q13423;E9PCX7;D6RHU2;D6RAI5;H0Y8P5;D6RCR6	Q13423;E9PCX7	NAD(P) transhydrogenase, mitochondrial	NNT	2.57033	2.70552	2.31671	2.39987	1.22865	-0.279638
Q13428-2;Q13428-8;Q13428;Q13428-3;Q13428-4;A0A3B3IS06;J3KQ96;E7ETY2;Q13428-6;Q13428-7;H0Y8Y7;Q13428-5;A0A2R8Y857;A0A2R8Y4M7;H0YA99	Q13428-2;Q13428-8;Q13428;Q13428-3;Q13428-4;A0A3B3IS06;J3KQ96;E7ETY2;Q13428-6;Q13428-7;H0Y8Y7;Q13428-5	Treacle protein	TCOF1	0.560369	0.993277	1.11485	0.633835	0.0624075	0.0975184
Q13435;E9PPJ0;E9PJ04;H0YCG1;E9PJT3;H0YEX5;E9PIL8	Q13435;E9PPJ0	Splicing factor 3B subunit 2	SF3B2	2.40953	2.63112	2.58815	2.3292	0.0756725	-0.0616546
Q13444-11;Q13444-13;Q13444-10;Q13444-9;Q13444-8;Q13444-2;Q13444-7;Q13444-6;Q13444-12;Q13444-5;Q13444-4;Q13444-3;Q13444	Q13444-11;Q13444-13;Q13444-10;Q13444-9;Q13444-8;Q13444-2;Q13444-7;Q13444-6;Q13444-12;Q13444-5;Q13444-4;Q13444-3;Q13444	Disintegrin and metalloproteinase domain-containing protein 15	ADAM15	-2.72988	-1.67542	-2.76762	-2.23717	0.339808	-0.29975
Q13464;A0A0U1RQV4	Q13464;A0A0U1RQV4	Rho-associated protein kinase 1	ROCK1	0.674862	1.0105	-0.636233	1.21748	0.222082	-0.552059
Q13472-3;Q13472-2;Q13472;K7EMT6	Q13472-3;Q13472-2;Q13472;K7EMT6	DNA topoisomerase 3-alpha	TOP3A	-1.81536	-3.03689	-7.55597	-2.63453	0.263964	-2.66913
Q13492-3;Q13492-2;Q13492-5;Q13492;Q13492-4;E9PJT1;E9PK13;H0YCY1;H0YEF7;H0YEH1	Q13492-3;Q13492-2;Q13492-5;Q13492;Q13492-4	Phosphatidylinositol-binding clathrin assembly protein	PICALM	-1.48585	-1.35182	-1.2239	-1.90244	0.10641	-0.144335
Q13535-2;Q13535-3;Q13535;H0Y9K2	Q13535-2;Q13535-3;Q13535	Serine/threonine-protein kinase ATR	ATR	-2.36634	-1.57407	-3.25738	-2.19523	0.949102	-0.7561
Q13546;Q13546-2	Q13546	Receptor-interacting serine/threonine-protein kinase 1	RIPK1	-1.64363	-1.30939	-1.54213	-2.27185	0.246502	-0.430482
Q13576;F5H7S7;E7EWC2;Q13576-3;Q13576-2;D6R939;E9PDT6;D6RDK8;D6R999;D6RGC6	Q13576;F5H7S7;E7EWC2;Q13576-3;Q13576-2	Ras GTPase-activating-like protein IQGAP2	IQGAP2	1.63555	1.89783	1.61853	1.3108	0.317361	-0.302024
Q13596-2;Q13596;Q13596-3;H0YK42	Q13596-2;Q13596;Q13596-3;H0YK42	Sorting nexin-1	SNX1	-2.75597	-2.68951	-2.33907	-2.22299	1.4471	0.441711
Q13616;A0A0C4DGX4	Q13616;A0A0C4DGX4	Cullin-1	CUL1	3.57483	3.36193	2.68876	3.02768	0.568062	-0.610159
Q13618-2;Q13618;Q13618-3;A0A087WTG3;A0A087X1R9;H7C399;H7C1L6	Q13618-2;Q13618;Q13618-3;A0A087WTG3	Cullin-3	CUL3	1.44118	1.34568	1.15742	0.887342	0.832436	-0.371055
Q13619;A0A0A0MR50;Q13619-2;A0A087WWN2	Q13619;A0A0A0MR50;Q13619-2	Cullin-4A	CUL4A	1.46873	1.33069	0.316575	0.395142	1.18169	-1.04385
Q13642-1;Q13642-4;Q13642-5;Q13642;Q5JXI3;A0A0D9SFZ9;Q5JXH7;Q5JXH8;Q5JXI2;Q5JXI8;Q13642-3;A0A0D9SG53;Q5JXH9;A0A0D9SFB0;A0A0D9SFI6;Q5JXI0;A0A0D9SGB2;A0A0D9SGD1;A0A0D9SEY7	Q13642-1;Q13642-4;Q13642-5;Q13642;Q5JXI3;A0A0D9SFZ9;Q5JXH7;Q5JXH8;Q5JXI2;Q5JXI8;Q13642-3;A0A0D9SG53;Q5JXH9;A0A0D9SFB0;A0A0D9SFI6;Q5JXI0;A0A0D9SGB2	Four and a half LIM domains protein 1	FHL1	-3.47942	-3.48973	-0.331309	-0.104725	1.63688	3.26656
Q13769;F8WCP5;H7C072;H7C441;C9JXG5;C9JXU6;F5GZF3;C9JCL9	Q13769	THO complex subunit 5 homolog	THOC5	3.65774	3.7068	2.64393	3.19471	0.694149	-0.762949
Q13813;A0A0D9SGF6;Q13813-3;Q13813-2;A0A0D9SF54;A0A1B0GTB7;A0A1B0GUH3;A0A0D9SFF6	Q13813;A0A0D9SGF6;Q13813-3;Q13813-2;A0A0D9SF54	Spectrin alpha chain, non-erythrocytic 1	SPTAN1	3.33607	1.77707	2.1984	2.85267	0.00782241	-0.0310378
Q13823;H0YG10	Q13823	Nucleolar GTP-binding protein 2	GNL2	2.28942	2.05472	2.22188	1.78342	0.462589	-0.16942
Q13835-2;Q13835	Q13835-2;Q13835	Plakophilin-1	PKP1	-4.15534	-3.41918	-2.09329	-1.11093	1.4458	2.18515
Q13838-2;Q13838;Q5STU3;A0A0G2JJZ9;F6WLT2;A0A0A0MT12;A0A140T9X3;F6TRA5;F6S4E6;A0A140T996;F6R6M7;A0A0G2JJL7;F6QYI9;F6UJC5;A0A140TA18;A0A140T9X9;A0A140T9K1;A0A140T973;A0A140T9L4;A0A140T9N3;A0A140T9K2	Q13838-2;Q13838;Q5STU3;A0A0G2JJZ9;F6WLT2;A0A0A0MT12;A0A140T9X3;F6TRA5;F6S4E6;A0A140T996;F6R6M7;A0A0G2JJL7;F6QYI9	Spliceosome RNA helicase DDX39B	DDX39B	0.935171	0.948708	0.316009	1.73383	0.0338064	0.0829806
Q13885	Q13885	Tubulin beta-2A chain	TUBB2A	-2.21724	-2.50001	-1.4739	-7.55597	0.226995	-2.15631
Q13976;A0A0A0MSB3;Q13976-3;Q13976-2	Q13976;A0A0A0MSB3;Q13976-3;Q13976-2	cGMP-dependent protein kinase 1	PRKG1	-1.10958	-0.433186	-1.41941	-1.61094	0.473356	-0.743794
Q14008-2;Q14008;Q14008-3;E9PQH5;H0YDX5;H0YCF6;H0YEK7	Q14008-2;Q14008;Q14008-3	Cytoskeleton-associated protein 5	CKAP5	3.22942	3.20013	2.93167	3.31199	0.137397	-0.0929427
Q14126;J3KSI6	Q14126	Desmoglein-2	DSG2	-1.90488	-2.25199	-2.34688	-1.45435	0.0850579	0.177823
Q14137;Q14137-2;A0A075B729	Q14137;Q14137-2	Ribosome biogenesis protein BOP1	BOP1	3.06387	3.29585	2.85812	2.72043	0.550697	-0.390586
Q14139-2;Q14139;B7Z7P0	Q14139-2;Q14139	Ubiquitin conjugation factor E4 A	UBE4A	-0.582096	-0.108538	0.382363	0.510826	0.864622	0.791912
Q14146;Q5VYD0	Q14146	Unhealthy ribosome biogenesis protein 2 homolog	URB2	2.99408	2.38407	2.00358	1.41155	2.23418	-0.981511
Q14147;H7C504	Q14147;H7C504	Probable ATP-dependent RNA helicase DHX34	DHX34	-2.11392	-2.35154	-7.55597	-1.0048	0.18413	-2.04765
Q14149	Q14149	MORC family CW-type zinc finger protein 3	MORC3	-3.00574	-3.77123	-3.26501	-2.28821	0.214541	0.61188
Q14151;K7EQU4;K7ERX3;Q14151-2	Q14151	Scaffold attachment factor B2	SAFB2	-0.0558491	0.0779858	1.09007	0.622532	0.66237	0.845232
Q14152;Q14152-2	Q14152;Q14152-2	Eukaryotic translation initiation factor 3 subunit A	EIF3A	5.09445	5.00256	4.95576	5.37195	0.137473	0.115348
Q14165;F5H1S8;F5GX14	Q14165;F5H1S8;F5GX14	Malectin	MLEC	-7.55597	-7.55597	-4.48874	-3.5441	1.07339	3.53955
Q14166	Q14166	Tubulin--tyrosine ligase-like protein 12	TTLL12	2.14732	2.34481	2.55979	3.10956	0.732582	0.58861
Q14195-2;Q14195;H0YBT4;E9PD68;Q14194;Q14194-2;D6RF19;Q14117	Q14195-2;Q14195	Dihydropyrimidinase-related protein 3	DPYSL3	2.83554	2.99339	2.65219	2.33258	0.48453	-0.422079
Q14204;A0A2R8Y706;A0A2R8YFZ7;A0A2R8Y5T0;A0A2R8Y6H2;A0A2R8Y542;A0A2R8YGC7;H0YJ21;A0A2R8Y6I5	Q14204	Cytoplasmic dynein 1 heavy chain 1	DYNC1H1	6.82629	6.84963	6.34004	6.5054	0.967283	-0.415238
Q14247;Q14247-3;Q14247-2;H0YEV2;H0YCD9	Q14247;Q14247-3;Q14247-2	Src substrate cortactin	CTTN	2.48676	2.54655	2.95157	2.74959	0.623759	0.333917
Q14315-2;Q14315	Q14315-2;Q14315	Filamin-C	FLNC	2.30033	2.24439	1.91841	2.42235	0.109247	-0.101982
Q14498-2;Q14498;Q14498-3;G3XAC6;A0A0U1RQH7;H0Y4X3;A0A0U1RQW2;Q5QP23;A0A087X122;Q5QP22	Q14498-2;Q14498;Q14498-3;G3XAC6;A0A0U1RQH7;H0Y4X3	RNA-binding protein 39	RBM39	1.94466	1.4951	2.3562	1.72858	0.765818	0.322508
Q14566	Q14566	DNA replication licensing factor MCM6	MCM6	7.06135	7.13751	6.50035	6.68035	1.1891	-0.509081
Q14573	Q14573	Inositol 1,4,5-trisphosphate receptor type 3	ITPR3	0.550884	0.774378	-0.752515	-0.717077	1.36885	-1.39743
Q14651;C9JAM8	Q14651;C9JAM8	Plastin-1	PLS1	-3.04158	-3.94251	-2.98179	-2.46911	0.324056	0.766593
Q14669;Q14669-2;Q14669-3;Q14669-4;H7C2Y1;G5E9G6;H7C1L9;F8W9P3;C9JLJ5;C9JSX9;C9JLD7	Q14669;Q14669-2;Q14669-3;Q14669-4	E3 ubiquitin-protein ligase TRIP12	TRIP12	1.62867	1.41744	1.34615	1.78601	0.0379396	0.0430245
Q14676;Q14676-2;Q14676-3;Q14676-4;A2AB05;H0Y6Z8	Q14676;Q14676-2;Q14676-3;Q14676-4	Mediator of DNA damage checkpoint protein 1	MDC1	1.96679	1.57439	2.46372	2.89191	0.56801	0.907225
Q14677-2;Q14677;Q14677-3;H0YD52	Q14677-2;Q14677;Q14677-3	Clathrin interactor 1	CLINT1	0.227491	0.253439	0.169114	0.244095	0.399074	-0.0338607
Q14683;G8JLG1;H0Y7K8;V9GY57;V9GYN9	Q14683;G8JLG1	Structural maintenance of chromosomes protein 1A;Structural maintenance of chromosomes protein	SMC1A	5.7033	5.61014	5.22558	5.17667	1.5101	-0.455594
Q14684;Q14684-2	Q14684;Q14684-2	Ribosomal RNA processing protein 1 homolog B	RRP1B	1.96749	2.06328	2.9098	2.71179	0.934553	0.795409
Q14692	Q14692	Ribosome biogenesis protein BMS1 homolog	BMS1	2.42234	2.12345	1.8729	2.41879	0.0893805	-0.12705
Q14694;Q14694-3;Q14694-2;H3BQP1;J3KT19;H3BNA1;H3BNS8;H3BVF1	Q14694;Q14694-3;Q14694-2	Ubiquitin carboxyl-terminal hydrolase 10	USP10	2.27084	2.52727	2.02847	2.40094	0.711933	-0.184351
Q14697;F5H6X6;Q14697-3	Q14697;F5H6X6	Neutral alpha-glucosidase AB	GANAB	-0.240513	-1.43877	-0.339084	-0.279659	0.256484	0.530271
Q14697-2;E9PKU7;E9PNH1	Q14697-2;E9PKU7	Neutral alpha-glucosidase AB	GANAB	4.84234	4.87802	4.73427	4.77873	1.56966	-0.103674
Q14699;G3XAJ6;C9JHG2;U3KPZ2;C9JWQ9;F8WAR1;C9JRN3	Q14699;G3XAJ6;C9JHG2	Raftlin	RFTN1	0.740406	0.0460625	0.492356	0.389492	0.0466186	0.0476899
Q14739;C9JXK0;C9JES9	Q14739;C9JXK0	Lamin-B receptor	LBR	3.04366	2.84518	2.67277	3.1232	0.0411937	-0.046433
Q14789-4;Q14789-3;Q14789;Q14789-2	Q14789-4;Q14789-3;Q14789;Q14789-2	Golgin subfamily B member 1	GOLGB1	-1.53033	-0.954296	-0.566722	-1.30187	0.142436	0.308014
Q14807;Q14807-2;H3BRB3;H3BTH5;H3BQB9	Q14807;Q14807-2;H3BRB3	Kinesin-like protein KIF22;Kinesin-like protein	KIF22	1.89275	2.19703	1.36038	0.650612	0.539211	-1.0394
Q14966-3;Q14966;Q14966-4;Q14966-2;Q14966-6;Q14966-5;A0A096LPI0;A0A096LPB4;C9JWN0;A0A096LNR2;A0A096LNX0;A0A096LNQ0	Q14966-3;Q14966;Q14966-4;Q14966-2;Q14966-6	Zinc finger protein 638	ZNF638	2.12994	2.02124	2.50275	2.30619	1.07296	0.328883
Q14974;Q14974-2;J3KTM9;J3QR48;J3QKQ5;J3KS06	Q14974;Q14974-2;J3KTM9	Importin subunit beta-1	KPNB1	5.30803	5.28706	5.00443	5.41704	0.120595	-0.0868049
Q14980-2;Q14980;A0A087WY61;Q14980-3;Q14980-4;H0YFY6;Q14980-5;F5H4J1;F5H6Y5;K4DIE0;F5H2F3;F5H763;F5H0Z7;F5GZW1;F5H3L6;F5H1L0;F8W6T3;F5H068;F5H073;F5GWK2;F5H4Y4;F5GWA2;F5H7R5	Q14980-2;Q14980;A0A087WY61;Q14980-3;Q14980-4	Nuclear mitotic apparatus protein 1	NUMA1	3.60124	3.71695	3.98475	3.99549	0.999565	0.331022
Q14997;F8WBH5;Q14997-3;Q14997-2;Q14997-4	Q14997;F8WBH5	Proteasome activator complex subunit 4	PSME4	0.639748	0.585642	0.32655	0.470442	0.559695	-0.214199
Q14BN4-2;Q14BN4-3;Q14BN4;H7BZW9;B7Z863;B7Z964;H7C3M8;H7BZK0;Q14BN4-8;Q14BN4-5;Q14BN4-4;C9JCH4;Q14BN4-7;Q14BN4-6	Q14BN4-2;Q14BN4-3;Q14BN4;H7BZW9;B7Z863;B7Z964;H7C3M8;H7BZK0;Q14BN4-8;Q14BN4-5;Q14BN4-4	Sarcolemmal membrane-associated protein	SLMAP	-2.5484	-2.77753	-4.39956	-3.18474	0.441105	-1.12919
Q14C86-5;Q14C86-2;Q14C86;Q14C86-6;Q14C86-3;Q14C86-4;F8W9S7;C9IZ08;H0Y7I9;H0Y4E7;B4DGD8;B0QZ65;A0A0A0MQV8;C9IZX9	Q14C86-5;Q14C86-2;Q14C86;Q14C86-6;Q14C86-3;Q14C86-4;F8W9S7;C9IZ08	GTPase-activating protein and VPS9 domain-containing protein 1	GAPVD1	1.67538	1.98654	1.8811	1.33695	0.157858	-0.221933
Q14CX7-2;Q14CX7	Q14CX7-2;Q14CX7	N-alpha-acetyltransferase 25, NatB auxiliary subunit	NAA25	-7.55597	-3.56201	-1.84646	-1.81657	0.507065	3.72747
Q15020;Q15020-4;F8VV04;Q15020-2;F8W667;F8VVK9;F8VZM2;Q15020-3	Q15020;Q15020-4;F8VV04	Squamous cell carcinoma antigen recognized by T-cells 3	SART3	1.7504	1.74918	1.55548	1.64227	0.743212	-0.150916
Q15021;E7EN77;F5GZK7;F5H431;REV__Q02790	Q15021;E7EN77	Condensin complex subunit 1	NCAPD2	1.96245	1.68846	1.96987	1.59636	0.25866	-0.0423322
Q15029-2;Q15029;Q15029-3;K7EP67;K7EJ74;K7EIT3	Q15029-2;Q15029;Q15029-3	116 kDa U5 small nuclear ribonucleoprotein component	EFTUD2	5.05968	5.08508	5.08865	5.16937	0.538746	0.0566344
Q15031;E9PHM2;C9JYR8;A0A2R8Y581	Q15031;E9PHM2	Probable leucine--tRNA ligase, mitochondrial	LARS2	4.23302	4.33905	3.50619	3.71695	1.30689	-0.674466
Q15042;Q15042-3;Q15042-4;C9J1R5	Q15042;Q15042-3;Q15042-4	Rab3 GTPase-activating protein catalytic subunit	RAB3GAP1	0.931793	0.742878	1.00937	1.04795	0.466636	0.19132
Q15046;Q15046-2;H3BVA8;J3KRL2;H3BPV7;H3BRC9	Q15046;Q15046-2	Lysine--tRNA ligase	KARS	3.58717	3.35633	2.65099	2.92431	0.648283	-0.684094
Q15054-3;Q15054-2;Q15054	Q15054-3;Q15054-2;Q15054	DNA polymerase delta subunit 3	POLD3	-1.39974	-1.98711	-1.01365	-1.53322	1.2901	0.41999
Q15061;C9IZK7;C9JEE7	Q15061	WD repeat-containing protein 43	WDR43	2.98913	3.04427	2.08067	1.77385	0.979651	-1.08944
Q15084-3;Q15084;Q15084-4;Q15084-5;Q15084-2	Q15084-3;Q15084;Q15084-4;Q15084-5;Q15084-2	Protein disulfide-isomerase A6	PDIA6	-1.89219	-0.965481	0.145579	1.27469	1.52146	2.13897
Q15125;C9J719;C9JJ78	Q15125;C9J719;C9JJ78	3-beta-hydroxysteroid-Delta(8),Delta(7)-isomerase	EBP	0.61615	1.62539	0.735423	0.851828	0.223741	-0.327142
Q15149-7;Q15149-8;Q15149-9;Q15149-5;Q15149-4;Q15149-6;Q15149-3;Q15149-2;Q15149;H0YDN1;E9PMV1;E9PQ28;E9PIA2;E9PKG0	Q15149-7;Q15149-8;Q15149-9;Q15149-5;Q15149-4;Q15149-6;Q15149-3;Q15149-2;Q15149;H0YDN1	Plectin	PLEC	3.19753	3.29055	3.93133	2.74886	0.0434335	0.0960555
Q15154-4;Q15154-2;Q15154-5;Q15154;H0YBA1	Q15154-4;Q15154-2;Q15154-5;Q15154	Pericentriolar material 1 protein	PCM1	-1.85635	-3.87763	-4.68012	-7.55597	1.07991	-3.25105
Q15233-2;Q15233;H7C367;C9JYS8;C9IZL7;C9J4X2	Q15233-2;Q15233;H7C367;C9JYS8	Non-POU domain-containing octamer-binding protein	NONO	0.354534	0.36883	1.51993	1.84406	1.12868	1.32031
Q15269;A0A0B4J2E5;C9J544;A0A096LPI6	Q15269;A0A0B4J2E5	Periodic tryptophan protein 2 homolog	PWP2	2.47521	2.55521	2.51144	3.10396	0.33911	0.292492
Q15365	Q15365	Poly(rC)-binding protein 1	PCBP1	1.98348	1.50149	2.39955	2.79129	0.520938	0.852932
Q15366-2;Q15366-6;Q15366-3;Q15366;Q15366-7;Q15366-8;Q15366-5;Q15366-4;H3BRU6;F8VZX2;F8VXH9;F8W0G4;J3QT27;F8W1G6;P57721;P57721-4;E9PFP8;P57721-5;P57721-3;P57721-2;F8VRH0;H3BSS4;H3BND9;F8VTZ0	Q15366-2;Q15366-6;Q15366-3;Q15366;Q15366-7;Q15366-8;Q15366-5;Q15366-4;H3BRU6;F8VZX2;F8VXH9;F8W0G4	Poly(rC)-binding protein 2	PCBP2	1.0267	0.116652	1.66663	0.66847	1.32807	0.595873
Q15386;Q15386-2;Q15386-3	Q15386	Ubiquitin-protein ligase E3C	UBE3C	1.29909	1.60721	1.03452	1.14759	0.776011	-0.362094
Q15393;Q15393-3;Q15393-2;J3QL37;I3L4G7;H3BMB0;J3QRB2	Q15393	Splicing factor 3B subunit 3	SF3B3	4.53133	4.56949	3.64949	4.45082	0.382125	-0.500258
Q15397	Q15397	Pumilio domain-containing protein KIAA0020	KIAA0020	1.9194	1.93223	2.22852	2.24731	2.21596	0.312097
Q15424-2;Q15424;Q15424-4;Q15424-3;K7ES42;K7EII0	Q15424-2;Q15424;Q15424-4;Q15424-3	Scaffold attachment factor B1	SAFB	1.73355	2.02101	3.08959	3.02485	1.0254	1.17994
Q15459;Q15459-2;F8WB66;H7C1L2;F8WC79	Q15459;Q15459-2	Splicing factor 3A subunit 1	SF3A1	3.44556	3.26093	3.03394	3.40014	0.150205	-0.136207
Q15477;H7C5N0;H7C4L3;B4E0B4;F8WDE8	Q15477	Helicase SKI2W	SKIV2L	2.93368	3.01282	2.55147	2.69868	1.20737	-0.348177
Q15542;Q15542-2	Q15542;Q15542-2	Transcription initiation factor TFIID subunit 5	TAF5	-0.767149	-0.993523	-1.54213	-0.75947	0.16322	-0.270463
Q15572-2;Q15572-6;Q15572;H3BUZ7;H3BNH3;H3BR91;H3BR71;Q15572-5;Q15572-4	Q15572-2;Q15572-6;Q15572	TATA box-binding protein-associated factor RNA polymerase I subunit C	TAF1C	-2.80713	-7.55597	-3.32389	-3.59766	0.234597	1.72077
Q15637-4;Q15637-6;Q15637-7;Q15637-3;Q15637-2;Q15637;Q15637-5	Q15637-4;Q15637-6;Q15637-7;Q15637-3;Q15637-2;Q15637;Q15637-5	Splicing factor 1	SF1	1.63146	1.80269	1.47227	1.52703	0.778328	-0.217424
Q15645;H0YAL2;Q15645-2	Q15645;H0YAL2	Pachytene checkpoint protein 2 homolog	TRIP13	-1.39054	-1.7432	-1.10601	-2.0636	0.0166932	-0.0179362
Q15648;Q15648-3	Q15648;Q15648-3	Mediator of RNA polymerase II transcription subunit 1	MED1	0.822086	0.982521	0.983905	0.456568	0.161141	-0.182067
Q15717-2;Q15717;M0QZR9	Q15717-2;Q15717	ELAV-like protein 1	ELAVL1	-2.15361	-2.70632	-0.868308	-0.957672	1.01557	1.51697
Q15758;M0QXM4;Q15758-3;Q15758-2;M0QX44;M0R144	Q15758;M0QXM4;Q15758-3;Q15758-2;M0QX44	Neutral amino acid transporter B(0);Amino acid transporter	SLC1A5	4.29692	4.0916	3.90522	4.63998	0.0482461	0.0783439
Q15828	Q15828	Cystatin-M	CST6	-7.55597	-7.55597	-1.18681	-2.93811	0.997277	5.49351
Q15910-3;Q15910;Q15910-4;Q15910-2;Q15910-5;G3XAL2;E9PDH6	Q15910-3;Q15910;Q15910-4;Q15910-2;Q15910-5	Histone-lysine N-methyltransferase EZH2	EZH2	1.17657	0.8463	0.906941	0.839128	0.315989	-0.138399
Q16512;Q16512-2;Q16512-3;K7EL10;K7EN76;H0Y429;K7EKY9;K7EM57;Q6P5Z2	Q16512;Q16512-2;Q16512-3	Serine/threonine-protein kinase N1	PKN1	0.0839977	0.384024	0.870433	0.922901	0.929738	0.662656
Q16513;Q16513-3;Q16513-2;Q16513-4;Q16513-5;B1AL79;H0Y5V5	Q16513;Q16513-3;Q16513-2;Q16513-4;Q16513-5;B1AL79	Serine/threonine-protein kinase N2	PKN2	3.46292	3.31797	2.5905	2.78518	0.821094	-0.7026
Q16531;F5GY55;Q16531-2;F5GWI0;F5GZY8;F5H2L3;F5GYG8;F5H198	Q16531;F5GY55	DNA damage-binding protein 1	DDB1	1.76275	2.24856	2.23882	2.24278	0.294369	0.235147
Q16643;Q16643-2;Q16643-3;D6R9W4;D6R9Q9;D6RFI1	Q16643;Q16643-2;Q16643-3;D6R9W4;D6R9Q9	Drebrin	DBN1	-7.55597	-7.55597	-1.33795	-1.91182	1.51181	5.93108
Q16706	Q16706	Alpha-mannosidase 2	MAN2A1	-2.5506	-7.55597	-3.01114	-3.90116	0.236722	1.59714
Q16822;A0A0A0MS74;H0YML5;H0YM31;Q16822-2;Q16822-3;H0YNG4;H0YMA5;H0YMU6	Q16822;A0A0A0MS74;H0YML5;H0YM31;Q16822-2;Q16822-3;H0YNG4;H0YMA5	Phosphoenolpyruvate carboxykinase [GTP], mitochondrial	PCK2	-0.0528412	-0.937384	-0.612018	0.608273	0.142073	0.49324
Q16891-2;Q16891;B9A067;Q16891-3;D6RAW4	Q16891-2;Q16891;B9A067;Q16891-3	MICOS complex subunit MIC60	IMMT	5.83651	5.90526	5.6817	5.65507	0.831952	-0.2025
Q16891-4	Q16891-4	MICOS complex subunit MIC60	IMMT	-0.946972	-0.771887	-1.4939	-1.06636	0.731499	-0.420702
Q1KMD3;H3BQZ7	Q1KMD3;H3BQZ7	Heterogeneous nuclear ribonucleoprotein U-like protein 2	HNRNPUL2;HNRNPUL2-BSCL2	3.58826	3.67405	2.99228	3.52742	0.460389	-0.371303
Q27J81;Q27J81-2;A0A0A0MQU1	Q27J81;Q27J81-2;A0A0A0MQU1	Inverted formin-2	INF2	-4.09542	-3.76483	-2.48932	-2.5787	1.0221	1.39612
Q29RF7;Q29RF7-3;H0Y9L9;H0Y9L6	Q29RF7	Sister chromatid cohesion protein PDS5 homolog A	PDS5A	3.39562	3.57526	3.03325	3.43135	0.586135	-0.253144
Q2M1P5;F8WD21	Q2M1P5	Kinesin-like protein KIF7	KIF7	-4.22888	-4.0297	-2.30974	-2.45591	1.20245	1.74647
Q2NL82;I3L1Q5	Q2NL82	Pre-rRNA-processing protein TSR1 homolog	TSR1	-0.502953	-0.192671	-0.395265	-0.241497	0.112947	0.0294309
Q2Q1W2	Q2Q1W2	E3 ubiquitin-protein ligase TRIM71	TRIM71	-1.21237	-0.955975	-1.3686	-4.43882	0.326553	-1.81954
Q2TAL8	Q2TAL8	Glutamine-rich protein 1	QRICH1	-2.78097	-2.65098	-7.55597	-2.18764	0.250588	-2.15583
Q2VIR3-2;Q2VIR3	Q2VIR3-2;Q2VIR3	Putative eukaryotic translation initiation factor 2 subunit 3-like protein	EIF2S3L	3.9582	-5.37589	-3.96124	5.20046	0.0413544	1.32846
Q32P28;Q32P28-4;Q32P28-3;H7C2W6;Q32P28-2	Q32P28;Q32P28-4;Q32P28-3	Prolyl 3-hydroxylase 1	LEPRE1	2.02423	2.1243	1.09763	1.26861	1.59661	-0.891148
Q3B7T1-3;Q3B7T1-5;Q3B7T1;Q3B7T1-4;H0Y353;E9PJ07	Q3B7T1-3;Q3B7T1-5;Q3B7T1;Q3B7T1-4	Erythroid differentiation-related factor 1	EDRF1	-3.24346	-3.03907	-7.55597	-2.8855	0.28178	-2.07947
Q3KQU3-2;Q3KQU3-4;Q3KQU3;H0YF21;Q3KQU3-3;E9PLH3;C9JIR3	Q3KQU3-2;Q3KQU3-4;Q3KQU3	MAP7 domain-containing protein 1	MAP7D1	-0.975714	-1.00713	-0.0354681	-0.644003	0.576148	0.651685
Q3YEC7;F2Z2T0;H0Y4Z8;Q3YEC7-4;Q3YEC7-6;Q3YEC7-3;Q3YEC7-2;G3V154;Q3YEC7-5;H0Y7H6	Q3YEC7;F2Z2T0;H0Y4Z8;Q3YEC7-4;Q3YEC7-6;Q3YEC7-3;Q3YEC7-2;G3V154;Q3YEC7-5	Rab-like protein 6	RABL6	-0.896738	-0.702629	-0.494494	-1.14074	0.011955	-0.0179315
Q3ZCQ8;Q3ZCQ8-2;M0QXC3;M0R2Z3;M0R303;M0R2D2;M0R047;M0R1Y4;M0R003;M0R0C3;M0R2F8;Q3ZCQ8-3	Q3ZCQ8;Q3ZCQ8-2;M0QXC3;M0R2Z3;M0R303;M0R2D2;M0R047;M0R1Y4;M0R003	Mitochondrial import inner membrane translocase subunit TIM50	TIMM50	-2.75203	-3.5053	-1.59401	-0.765175	0.610038	1.94907
Q4G0J3;Q4G0J3-3;H0YA82;D6RFF0;Q4G0J3-2;D6R9Z6	Q4G0J3;Q4G0J3-3;H0YA82	La-related protein 7	LARP7	-0.556704	-1.04503	-0.305675	-0.793207	2.99856	0.251425
Q4J6C6-4;Q4J6C6-3;Q4J6C6;Q4J6C6-2;C9JMT4	Q4J6C6-4;Q4J6C6-3;Q4J6C6;Q4J6C6-2	Prolyl endopeptidase-like	PREPL	-0.512514	-0.499294	-2.06166	-1.23071	0.6592	-1.14028
Q4KMP7;H3BSE1	Q4KMP7	TBC1 domain family member 10B	TBC1D10B	-3.22586	-5.08084	-2.23648	-7.55597	0.129544	-0.742874
Q4LE39-3;Q4LE39-2;Q4LE39;X6RCR8;Q4LE39-4	Q4LE39-3;Q4LE39-2;Q4LE39;X6RCR8;Q4LE39-4	AT-rich interactive domain-containing protein 4B	ARID4B	-3.18685	-3.84226	-7.55597	-4.26013	0.357241	-2.39349
Q4VCS5;E7ERM3;A6NP16;Q4VCS5-2;Q8IY63-2;Q8IY63	Q4VCS5;E7ERM3;A6NP16;Q4VCS5-2	Angiomotin	AMOT	4.28936	4.3273	3.85617	4.39058	0.227422	-0.184952
Q504Q3-2;Q504Q3-3;Q504Q3	Q504Q3-2;Q504Q3-3;Q504Q3	PAB-dependent poly(A)-specific ribonuclease subunit PAN2	PAN2	-5.22303	-7.55597	-4.68822	-3.39864	0.378251	2.34607
Q52LR7;E7ETK1;E9PBA8;H7C0K5	Q52LR7	Enhancer of polycomb homolog 2	EPC2	5.96705	6.08715	5.2146	5.28189	1.66606	-0.778855
Q53F19;Q53F19-2;K7ELP6	Q53F19;Q53F19-2;K7ELP6	Uncharacterized protein C17orf85	C17orf85	-2.37315	-3.09292	-2.90441	-2.45103	0.0268069	0.0553164
Q53GS7-2;Q53GS7	Q53GS7-2;Q53GS7	Nucleoporin GLE1	GLE1	-3.45986	-3.1382	-1.60656	-1.94917	0.863749	1.52116
Q53R41-2;Q53R41;E7EW60;C9JTP4;C9JMM4	Q53R41-2;Q53R41	FAST kinase domain-containing protein 1	FASTKD1	0.522278	0.464779	-0.565259	-0.363111	1.06664	-0.957714
Q58FF6	Q58FF6	Putative heat shock protein HSP 90-beta 4	HSP90AB4P	3.1438	3.03931	2.33192	2.59529	0.741376	-0.627947
Q58FF8	Q58FF8	Putative heat shock protein HSP 90-beta 2	HSP90AB2P	3.07734	-1.5578	-3.49461	3.1599	0.0475154	-0.927128
Q58FG1	Q58FG1	Putative heat shock protein HSP 90-alpha A4	HSP90AA4P	-0.981747	-1.25371	-2.83866	-7.55597	0.498138	-4.07959
Q5BKZ1;A0A0A0MRN4;Q5BKZ1-3;Q5BKZ1-2;E2QRN4	Q5BKZ1;A0A0A0MRN4	DBIRD complex subunit ZNF326	ZNF326	1.93669	2.29099	2.02928	2.476	0.689102	0.138801
Q5C9Z4	Q5C9Z4	Nucleolar MIF4G domain-containing protein 1	NOM1	1.60413	2.06081	1.91567	1.38189	0.111327	-0.183691
Q5F1R6;Q5F1R6-3;Q5F1R6-2;A0A2R8Y534;A0A2R8Y4Q0;A0A2R8Y4N5	Q5F1R6;Q5F1R6-3;Q5F1R6-2	DnaJ homolog subfamily C member 21	DNAJC21	0.131786	0.0214195	-0.191472	-0.478886	0.870289	-0.411782
Q5H928;Q99714-2;Q99714	Q5H928;Q99714-2;Q99714	3-hydroxyacyl-CoA dehydrogenase type-2	HSD17B10	-7.55597	-7.55597	-3.01456	-3.6589	1.31411	4.21924
Q5JRX3;Q5JRX3-2;Q5JRX3-3;A0A0A0MRX9;B1APQ0;H0Y4F7;B1APQ1;H0Y7L7	Q5JRX3;Q5JRX3-2;Q5JRX3-3	Presequence protease, mitochondrial	PITRM1	2.47943	2.33688	2.08011	2.12785	0.714453	-0.304173
Q5JSZ5;Q5JSZ5-5;H0Y412;Q5JSZ9	Q5JSZ5;Q5JSZ5-5	Protein PRRC2B	PRRC2B	-2.23245	-2.71117	-2.41968	-3.7532	0.412494	-0.614634
Q5JTH9;Q5JTH9-2;Q5JTH9-3;A0A087X1U8;H7C1M8;A0A087WYW2;A0A087X0G0	Q5JTH9;Q5JTH9-2;Q5JTH9-3	RRP12-like protein	RRP12	2.58325	2.39634	2.95709	1.75404	0.0780189	-0.134228
Q5JTZ9	Q5JTZ9	Alanine--tRNA ligase, mitochondrial	AARS2	1.68425	1.27828	0.929074	0.952923	0.617944	-0.540266
Q5JVZ5;Q96JJ3-3;Q96JJ3;H0YCM7;Q5JVZ8;Q5JW01;Q5JVZ4;Q92556-3	Q5JVZ5;Q96JJ3-3;Q96JJ3;H0YCM7;Q5JVZ8	Engulfment and cell motility protein 2	ELMO2	0.484598	-0.386286	-0.550853	-0.704935	0.508719	-0.67705
Q5JWT2;Q9ULK4-4;Q9ULK4-5;Q9ULK4-3;Q9ULK4;Q9ULK4-2;Q9ULK4-6	Q5JWT2;Q9ULK4-4;Q9ULK4-5;Q9ULK4-3;Q9ULK4;Q9ULK4-2	Mediator of RNA polymerase II transcription subunit 23	MED23	0.25102	0.0851154	-1.09924	0.229546	0.245776	-0.602916
X6R3N0;Q5K4L6;Q5K4L6-2;H7BZH4;Q5K4L6-3;H0YDP0	X6R3N0;Q5K4L6;Q5K4L6-2	Long-chain fatty acid transport protein 3	SLC27A3	-0.957655	-0.964998	-1.51096	-2.94374	0.486224	-1.26603
Q5MIZ7-3;Q5MIZ7-2;Q5MIZ7;Q5MIZ7-4;Q5MIZ7-5	Q5MIZ7-3;Q5MIZ7-2;Q5MIZ7	Serine/threonine-protein phosphatase 4 regulatory subunit 3B	SMEK2	-2.46076	-2.20451	-7.55597	-2.84518	0.37637	-2.86794
Q5QJE6;J3KP30;E9PRB3	Q5QJE6;J3KP30	Deoxynucleotidyltransferase terminal-interacting protein 2	DNTTIP2	1.9096	2.00176	2.93111	3.15622	1.41062	1.08799
Q5R372-4;Q5R372;Q5R372-3;A0A0U1RQX4;A0A0U1RRM5;A0A0C4DG54;Q5R372-2	Q5R372-4;Q5R372;Q5R372-3	Rab GTPase-activating protein 1-like	RABGAP1L	-4.14157	-2.00859	-4.0102	-4.15979	0.268548	-1.00991
Q5SRE5;Q5SRE5-2;H7C4K7	Q5SRE5;Q5SRE5-2	Nucleoporin NUP188 homolog	NUP188	1.99956	2.39446	1.55843	1.41751	0.638292	-0.709035
Q5SSJ5;Q5SSJ5-2;Q5SSJ5-3;B0QZK4;X6RGJ2;Q5SWC8;B0QZK8;Q5SSJ5-5;B0QZK9	Q5SSJ5;Q5SSJ5-2;Q5SSJ5-3;B0QZK4;X6RGJ2;Q5SWC8	Heterochromatin protein 1-binding protein 3	HP1BP3	3.6866	3.36097	3.52479	3.77314	0.131846	0.125177
Q5SW79-2;Q5SW79-3;Q5SW79;H0Y2V6;E5RFU8;E5RIH6;E5RJT5	Q5SW79-2;Q5SW79-3;Q5SW79;H0Y2V6	Centrosomal protein of 170 kDa	CEP170	-1.07174	-1.90343	-1.01745	-2.65494	0.262884	-0.348615
Q5SY16	Q5SY16	Polynucleotide 5-hydroxyl-kinase NOL9	NOL9	2.98493	1.93564	1.29672	2.60811	0.129992	-0.507867
Q5T200-2;Q5T200	Q5T200-2;Q5T200	Zinc finger CCCH domain-containing protein 13	ZC3H13	-7.55597	-7.55597	-1.31612	-1.294	2.9483	6.25091
Q5T447;Q5T447-2	Q5T447	E3 ubiquitin-protein ligase HECTD3	HECTD3	-0.762783	-0.505249	-3.79113	-1.64514	0.567329	-2.08412
Q5T4S7-3;Q5T4S7-4;Q5T4S7;Q5T4S7-2;Q5T4S7-5;A0A0A0MSW0;X6R960;X6RE05;Q5T4S7-6;Q5TBN9	Q5T4S7-3;Q5T4S7-4;Q5T4S7;Q5T4S7-2	E3 ubiquitin-protein ligase UBR4	UBR4	2.60435	2.13081	2.00475	1.84575	0.662589	-0.442326
Q5T5X7	Q5T5X7	BEN domain-containing protein 3	BEND3	-4.45794	-2.50421	-1.84629	-3.11191	0.190075	1.00198
Q5T5Y3-2;Q5T5Y3;Q5T5Y3-3	Q5T5Y3-2;Q5T5Y3;Q5T5Y3-3	Calmodulin-regulated spectrin-associated protein 1	CAMSAP1	-4.73158	-5.46103	-3.18441	-4.34309	0.992852	1.33256
Q5T749	Q5T749	Keratinocyte proline-rich protein	KPRP	-0.178438	-1.32789	2.00112	2.15349	0.84194	2.83047
Q5T7W0-2;Q5T7W0-4;Q5T7W0;B1ALC2;B5MDS3;Q5T7W0-3	Q5T7W0-2;Q5T7W0-4;Q5T7W0;B1ALC2;B5MDS3;Q5T7W0-3	Zinc finger protein 618	ZNF618	-7.55597	-7.55597	-5.17055	-4.31442	1.01717	2.81348
Q5T9A4;Q5T9A4-3;Q5T9A4-2;J3QSF3	Q5T9A4;Q5T9A4-3	ATPase family AAA domain-containing protein 3B	ATAD3B	3.98396	3.98981	3.72433	4.03494	0.214975	-0.10725
Q5TG40;Q9NPF5;Q5TG36;Q5TG38;Q5TG39	Q5TG40;Q9NPF5;Q5TG36;Q5TG38;Q5TG39	DNA methyltransferase 1-associated protein 1	DMAP1	-4.33412	-4.18635	-2.23948	-7.55597	0.0685076	-0.637489
Q5TH69	Q5TH69	Brefeldin A-inhibited guanine nucleotide-exchange protein 3	ARFGEF3	-3.12226	-3.58557	-2.69038	-3.74823	0.137084	0.134608
Q5THR1;Q9H5Z1-2;Q9H5Z1	Q5THR1;Q9H5Z1-2;Q9H5Z1	Probable ATP-dependent RNA helicase DHX35	DHX35	-1.68583	-2.15451	-2.2421	-3.84352	0.526579	-1.12264
Q5UIP0-2;Q5UIP0;H7BZN3;H7C2B5	Q5UIP0-2;Q5UIP0;H7BZN3	Telomere-associated protein RIF1	RIF1	1.53684	0.708063	0.069169	1.30108	0.128159	-0.437327
Q5VSL9;Q5VSL9-2;Q5VSL9-4;Q5VSL9-3;Q9ULQ0-2;Q9ULQ0	Q5VSL9;Q5VSL9-2	Striatin-interacting protein 1	STRIP1	0.0152264	0.176088	-0.500205	0.130091	0.353266	-0.280715
Q5VT52-2;Q5VT52-5;Q5VT52-3;Q5VT52	Q5VT52-2;Q5VT52-5;Q5VT52-3;Q5VT52	Regulation of nuclear pre-mRNA domain-containing protein 2	RPRD2	-1.09841	-2.10045	-2.05071	-1.76112	0.143923	-0.306478
Q5VTR2;C9J0A5;C9JXC9;C9JWJ4	Q5VTR2	E3 ubiquitin-protein ligase BRE1A	RNF20	1.05461	-0.5056	0.691358	1.12948	0.194382	0.635914
Q5VUA4-2;Q5VUA4	Q5VUA4-2;Q5VUA4	Zinc finger protein 318	ZNF318	-4.37018	-4.7392	-0.921489	-1.98238	1.15066	3.10276
Q5VUJ6-2;Q5VUJ6	Q5VUJ6-2;Q5VUJ6	Leucine-rich repeat and calponin homology domain-containing protein 2	LRCH2	-0.912601	-0.486504	-1.59458	-1.83886	0.693249	-1.01717
Q5VV41;Q5VV41-2	Q5VV41	Rho guanine nucleotide exchange factor 16	ARHGEF16	-2.18529	-1.89252	-1.76921	-4.70774	0.226642	-1.19957
Q5VW36;S4R400	Q5VW36;S4R400	Focadhesin	FOCAD	-2.30486	-2.75382	-1.7866	-2.71028	0.350037	0.280902
Q5VWU8;Q8TEW0-9;Q8TEW0-10;Q8TEW0-8;Q8TEW0-7;Q8TEW0-6;Q8TEW0-4;Q8TEW0-11;Q8TEW0-2;Q8TEW0;F5GZI3;Q5VWV2;Q8TEW0-5;Q8TEW0-3;B1AP52	Q5VWU8;Q8TEW0-9;Q8TEW0-10;Q8TEW0-8;Q8TEW0-7;Q8TEW0-6;Q8TEW0-4;Q8TEW0-11;Q8TEW0-2;Q8TEW0;F5GZI3;Q5VWV2;Q8TEW0-5;Q8TEW0-3	Partitioning defective 3 homolog	PARD3	-1.54857	-2.43263	-1.20849	-1.47753	0.54939	0.647591
Q5W0B1	Q5W0B1	RING finger protein 219	RNF219	-2.81546	-3.04528	-1.88548	-4.39288	0.0532776	-0.208811
Q66K14;Q66K14-2;H0YB08	Q66K14;Q66K14-2	TBC1 domain family member 9B	TBC1D9B	-3.52867	-0.864426	-1.49244	-4.7606	0.0933502	-0.929971
Q66K74-2;Q66K74;M0QXQ9;M0QY41;M0QZ50;M0R1M7;M0R1J2	Q66K74-2;Q66K74	Microtubule-associated protein 1S;MAP1S heavy chain;MAP1S light chain	MAP1S	1.58383	1.26686	0.817739	0.879896	0.69415	-0.57653
Q68CP9-3;Q68CP9;F8W108;F8WCU9	Q68CP9-3;Q68CP9;F8W108;F8WCU9	AT-rich interactive domain-containing protein 2	ARID2	-1.49182	-2.12296	-7.55597	-1.20282	0.224852	-2.57201
Q68CQ4;H7C2R4	Q68CQ4;H7C2R4	Digestive organ expansion factor homolog	DIEXF	-0.291861	-0.972986	-1.37359	-0.19269	0.046807	-0.150716
Q68D10;Q68D10-2;Q68D10-3	Q68D10;Q68D10-2	Protein SPT2 homolog	SPTY2D1	-1.31527	-1.5536	-0.139249	0.294073	0.856511	1.51185
Q68E01-2;Q68E01;Q68E01-3;Q68E01-4;A0A096LNW8	Q68E01-2;Q68E01;Q68E01-3	Integrator complex subunit 3	INTS3	0.110826	0.515013	0.0985956	0.548117	0.139478	0.0104365
Q68EM7-2;Q68EM7-6;Q68EM7-5;Q68EM7;Q68EM7-3;I3L4P0;I3L1S9;J3KRS3;F5H6L3;E7ERK8;Q68EM7-4;Q68EM7-7;Q17R89-2;Q17R89-3;Q17R89	Q68EM7-2;Q68EM7-6;Q68EM7-5;Q68EM7;Q68EM7-3	Rho GTPase-activating protein 17	ARHGAP17	-1.43081	-1.32326	-0.553267	-1.38942	0.261295	0.405693
Q69YN4;Q69YN4-3;Q69YN4-2;Q69YN4-4;H0YBN5	Q69YN4;Q69YN4-3;Q69YN4-2;Q69YN4-4	Protein virilizer homolog	KIAA1429	1.11004	0.796049	0.763543	1.06854	0.0342147	-0.0370049
Q6AI08;A0A087WXZ7;K7EIX2;K7ELR8	Q6AI08;A0A087WXZ7;K7EIX2	HEAT repeat-containing protein 6	HEATR6	-0.934483	-7.55597	-2.31172	-1.44649	0.193039	2.36612
Q6IA86-2;Q6IA86-3;Q6IA86-5;Q6IA86;Q6IA86-6;Q6IA86-4;Q6IA86-7;F5GWY6;K7ER35;F5GYE9	Q6IA86-2;Q6IA86-3;Q6IA86-5;Q6IA86;Q6IA86-6;Q6IA86-4;Q6IA86-7	Elongator complex protein 2	ELP2	0.0983677	-0.257641	-0.550647	-0.168072	0.231135	-0.279723
Q6IN85-2;Q6IN85;G3V5Z3;H0YIY8;Q6IN85-5;Q6IN85-4;G3V4R3;G3V231;G3V5A2;H0YJN6	Q6IN85-2;Q6IN85;G3V5Z3;H0YIY8;Q6IN85-5;Q6IN85-4	Serine/threonine-protein phosphatase 4 regulatory subunit 3A	SMEK1	0.980652	1.1609	0.782346	0.995647	1.23873	-0.181781
Q6IQ32	Q6IQ32	ADNP homeobox protein 2	ADNP2	-2.01199	-1.63812	-2.91615	-2.59955	1.70918	-0.932795
Q6IQ49;Q6IQ49-2;Q6IQ49-3	Q6IQ49;Q6IQ49-2;Q6IQ49-3	Protein SDE2 homolog	SDE2	0.790321	-1.01086	-1.63384	-2.72946	0.96902	-2.07138
Q6KC79;Q6KC79-2;Q6KC79-3	Q6KC79;Q6KC79-2	Nipped-B-like protein	NIPBL	0.758842	0.525618	-0.385276	0.466867	0.330368	-0.601434
Q6NSI4;Q6NSI4-4;B1AQ74;Q6NSI4-2;Q6NSI4-3	Q6NSI4;Q6NSI4-4;B1AQ74;Q6NSI4-2;Q6NSI4-3	Uncharacterized protein CXorf57	CXorf57	3.57079	3.6476	3.02142	3.40898	0.621362	-0.393996
Q6NUQ1	Q6NUQ1	RAD50-interacting protein 1	RINT1	0.523685	-0.0377731	-1.60556	-0.140064	0.32842	-1.11577
Q6NUQ4-2;Q6NUQ4;H7C0H8;H7C085;H7C008	Q6NUQ4-2;Q6NUQ4;H7C0H8	Transmembrane protein 214	TMEM214	-2.89635	-2.20633	-0.665481	-2.93268	0.154662	0.752259
Q6NW34;Q6NW34-2;E9PFF8	Q6NW34;Q6NW34-2;E9PFF8	Uncharacterized protein C3orf17	C3orf17	-2.48168	-2.51941	-1.23162	-1.99826	0.604602	0.885608
Q6NZY4-2;Q6NZY4;F5H6J5;F5GX80	Q6NZY4-2;Q6NZY4;F5H6J5;F5GX80	Zinc finger CCHC domain-containing protein 8	ZCCHC8	-1.27463	-1.07989	-1.39372	-1.22501	1.20401	-0.132104
Q6P158;H7C109;Q6P158-2;A0A087WZ11;A0A087WW12;Q6P158-3	Q6P158;H7C109	Putative ATP-dependent RNA helicase DHX57	DHX57	-0.466612	-1.94517	-2.11354	-0.0557919	0.0193507	0.121225
Q6P1M0;Q6P1M0-2	Q6P1M0;Q6P1M0-2	Long-chain fatty acid transport protein 4	SLC27A4	-0.792967	-0.450571	-1.89266	-1.00928	0.697363	-0.829202
Q6P1N0-2;Q6P1N0;K7EMP1;K7EJY5	Q6P1N0-2;Q6P1N0;K7EMP1	Coiled-coil and C2 domain-containing protein 1A	CC2D1A	-1.02526	-0.749989	-1.57049	-2.32854	0.540186	-1.06189
Q6P2E9;Q6P2E9-2;I3L2F4;I3L0V0;I3L3M2	Q6P2E9;Q6P2E9-2	Enhancer of mRNA-decapping protein 4	EDC4	3.21099	3.34955	2.52401	3.22077	0.417898	-0.407881
Q6P2P2-2;Q6P2P2	Q6P2P2-2;Q6P2P2	Putative protein arginine N-methyltransferase 9	PRMT9	-0.773958	-1.07259	-3.37354	-0.696568	0.228081	-1.11178
Q6P2Q9;I3L0J9;I3L3Z8;I3L1T8	Q6P2Q9	Pre-mRNA-processing-splicing factor 8	PRPF8	6.4318	6.42717	6.11821	6.31199	0.559219	-0.214386
Q6P3X3;A0A3B3IS02;H7C3A3	Q6P3X3;A0A3B3IS02	Tetratricopeptide repeat protein 27	TTC27	-1.48255	-0.886774	-1.16544	-0.470886	1.06917	0.366498
Q6P4Q7;Q6P4Q7-2;Q9H8M5-3;Q9H8M5-2;Q9H8M5	Q6P4Q7	Metal transporter CNNM4	CNNM4	0.384872	0.176744	-0.0990915	-1.04304	0.585793	-0.851875
Q6P9B9	Q6P9B9	Integrator complex subunit 5	INTS5	-0.754734	-1.6786	-2.38878	-1.87465	0.372653	-0.915051
Q6PD62;H0YCE8	Q6PD62	RNA polymerase-associated protein CTR9 homolog	CTR9	2.70454	2.68529	2.03193	1.75992	1.00057	-0.798992
Q6PEW1;P0CG32	Q6PEW1;P0CG32	Zinc finger CCHC domain-containing protein 12;Putative zinc finger CCHC domain-containing protein 18	ZCCHC12;ZCCHC18	-3.99935	-1.65138	-1.64495	-7.55597	0.129862	-1.77509
Q6PGP7;D6RCE2;H0Y964	Q6PGP7	Tetratricopeptide repeat protein 37	TTC37	3.19592	2.54465	2.00123	2.59918	0.276514	-0.570078
Q6PI48;A0A3B3IT01;A0A3B3ISK7;A0A3B3IS01;A0A3B3ITS3;A0A3B3IS54;A0A3B3ITK9;A0A3B3IT89	Q6PI48;A0A3B3IT01;A0A3B3ISK7;A0A3B3IS01;A0A3B3ITS3;A0A3B3IS54	Aspartate--tRNA ligase, mitochondrial	DARS2	3.28117	3.19264	3.25221	3.33876	0.204424	0.058579
Q6PJG6;Q6PJG6-3;Q6PJG6-2	Q6PJG6	BRCA1-associated ATM activator 1	BRAT1	1.28017	0.93273	0.629821	0.582302	0.731969	-0.50039
Q6PJT7-5;Q6PJT7;G3V256;Q6PJT7-4;Q6PJT7-10;G3V3Y4;A0A3B3IT62;G3V3R9;G3V572;A0A087WTC9;H0YJ87;G3V240;G3V411;G3V473	Q6PJT7-5;Q6PJT7;G3V256;Q6PJT7-4;Q6PJT7-10	Zinc finger CCCH domain-containing protein 14	ZC3H14	1.12551	1.21802	0.902192	1.41091	0.02066	-0.0152135
Q6PJT7-9;Q6PJT7-2;H0YJA2;Q6PJT7-3;Q6PJT7-11;G3V5I6;Q6PJT7-6	Q6PJT7-9;Q6PJT7-2;H0YJA2;Q6PJT7-3;Q6PJT7-11;G3V5I6	Zinc finger CCCH domain-containing protein 14	ZC3H14	-4.08388	-3.15457	-7.55597	-7.55597	1.12613	-3.93675
Q6PJT7-8	Q6PJT7-8	Zinc finger CCCH domain-containing protein 14	ZC3H14	-2.41456	-2.72075	-1.35916	-7.55597	0.195989	-1.88991
Q6PKG0;Q6PKG0-3;A0A0B4J210;E5RH50;H0YC33;H0YBW1;H0YAX9;H0YC73	Q6PKG0;Q6PKG0-3;A0A0B4J210;E5RH50	La-related protein 1	LARP1	0.810163	0.85453	0.919332	1.36452	0.436813	0.30958
Q6R327;Q6R327-3	Q6R327;Q6R327-3	Rapamycin-insensitive companion of mTOR	RICTOR	-2.16039	-1.78386	-2.95367	-4.66228	0.483069	-1.83585
Q6RW13;Q6RW13-2	Q6RW13;Q6RW13-2	Type-1 angiotensin II receptor-associated protein	AGTRAP	-7.55597	-1.75785	-3.68459	-2.69621	0.18616	1.46651
Q6UB35;Q6UB35-2;Q5JYA3	Q6UB35	Monofunctional C1-tetrahydrofolate synthase, mitochondrial	MTHFD1L	-2.12266	-1.71567	-3.59939	-7.55597	0.46555	-3.65852
Q6UB99;A0A2R8Y438	Q6UB99;A0A2R8Y438	Ankyrin repeat domain-containing protein 11	ANKRD11	-3.16154	-3.38286	-0.606277	-1.03065	1.57963	2.45374
Q6UN15-4;Q6UN15-5;Q6UN15;A0A0B4J203;Q6UN15-3	Q6UN15-4;Q6UN15-5;Q6UN15;A0A0B4J203;Q6UN15-3	Pre-mRNA 3-end-processing factor FIP1	FIP1L1	0.887177	0.930786	1.34176	1.61646	0.895172	0.57013
Q6UWP7-3;Q6UWP7;C9K0C3;Q6UWP7-2;C9J5S5;C9JA02;C9JMW2;C9JUV9;C9JXY8;C9J6F4	Q6UWP7-3;Q6UWP7	Lysocardiolipin acyltransferase 1	LCLAT1	-0.212051	0.22785	-1.51916	-0.510986	0.763269	-1.02297
Q6UWP8	Q6UWP8	Suprabasin	SBSN	-2.50012	-2.7018	-1.40738	-1.8677	1.07087	0.963423
Q6VY07;Q6VY07-2;B4DF77;E9PNZ9	Q6VY07;Q6VY07-2;B4DF77	Phosphofurin acidic cluster sorting protein 1	PACS1	-2.48428	-2.1307	-2.12988	-1.90257	0.866851	0.291269
Q6WCQ1;Q6WCQ1-2;Q6WCQ1-3;J3KSW8;H0Y2S9;H0Y7E2;J3KSK7;J3QRL2;H7C3G6;A0A1W2PPU9	Q6WCQ1;Q6WCQ1-2;Q6WCQ1-3;J3KSW8	Myosin phosphatase Rho-interacting protein	MPRIP	-2.15315	-0.512993	0.270598	0.0292397	0.443837	1.48299
Q6Y1H2	Q6Y1H2	Very-long-chain (3R)-3-hydroxyacyl-CoA dehydratase 2	HACD2	-0.21999	-0.178186	-0.498277	-2.52286	0.371823	-1.31148
Q6Y7W6-4;Q6Y7W6-5;Q6Y7W6;I1E4Y6;Q6Y7W6-3;E7ESB6;C9JHW1;C9JH18;C9J7G1;B8ZZD2	Q6Y7W6-4;Q6Y7W6-5;Q6Y7W6;I1E4Y6;Q6Y7W6-3;E7ESB6	PERQ amino acid-rich with GYF domain-containing protein 2	GIGYF2	-0.17436	-0.154802	0.530829	-0.608036	0.0636576	0.125978
Q6YHK3-3;Q6YHK3-2;Q6YHK3-4;Q6YHK3	Q6YHK3-3;Q6YHK3-2;Q6YHK3-4;Q6YHK3	CD109 antigen	CD109	-3.33605	-1.88146	-2.85811	-2.44001	0.0220084	-0.0403066
Q6ZNB6;Q6ZNB6-2	Q6ZNB6;Q6ZNB6-2	NF-X1-type zinc finger protein NFXL1	NFXL1	0.749538	0.887892	0.542924	0.214777	0.508079	-0.439865
Q6ZRV2;J3KPS2	Q6ZRV2;J3KPS2	Protein FAM83H	FAM83H	-2.95708	-3.09381	-2.77981	-3.61568	0.149681	-0.172297
Q6ZUJ8;Q6ZUJ8-2;Q6ZUJ8-3	Q6ZUJ8;Q6ZUJ8-2;Q6ZUJ8-3	Phosphoinositide 3-kinase adapter protein 1	PIK3AP1	-3.862	-4.11145	-3.08107	-3.43944	1.32209	0.726468
Q6ZVX7	Q6ZVX7	F-box only protein 50	NCCRP1	-7.55597	-1.85098	-2.37622	-0.325447	0.498039	3.35264
Q6ZW49-2;Q6ZW49-1;Q6ZW49	Q6ZW49-2;Q6ZW49-1;Q6ZW49	PAX-interacting protein 1	PAXIP1	-0.786539	-1.746	-1.95772	-2.16926	0.55404	-0.79722
Q6ZXV5-2;Q6ZXV5;F8VRY4;F8W044;F8VR71;Q5T4D3-2;Q5T4D3;Q5T4D3-3	Q6ZXV5-2;Q6ZXV5	Transmembrane and TPR repeat-containing protein 3	TMTC3	1.69987	1.00759	0.9479	0.991697	0.312872	-0.383928
Q709F0;Q709F0-3;Q709F0-2;D6RDI8;F8WEV0;H0Y9C6	Q709F0;Q709F0-3;Q709F0-2;D6RDI8	Acyl-CoA dehydrogenase family member 11	ACAD11	0.0987263	0.288794	-0.05865	0.20472	0.726668	-0.120725
Q70CQ2-3;Q70CQ2-2;Q70CQ2	Q70CQ2-3;Q70CQ2-2;Q70CQ2	Ubiquitin carboxyl-terminal hydrolase 34	USP34	-3.51473	-3.13125	-2.69747	-7.55597	0.210225	-1.80373
Q71RC2-3;Q71RC2;Q71RC2-4;Q71RC2-2;Q71RC2-5;Q96J85;X6RLN4;Q71RC2-7;Q71RC2-6;Q8TBL5;A0A087WTL9;F8W1I4;F8VY40	Q71RC2-3;Q71RC2;Q71RC2-4;Q71RC2-2;Q71RC2-5;Q96J85;X6RLN4;Q71RC2-7;Q71RC2-6	La-related protein 4	LARP4	0.588966	0.591728	0.218022	0.222406	2.8554	-0.370133
Q71SY5-5;Q71SY5;Q71SY5-2;Q71SY5-4;Q71SY5-3;B9TX33;B9TX31;Q71SY5-6	Q71SY5-5;Q71SY5;Q71SY5-2;Q71SY5-4;Q71SY5-3;B9TX33;B9TX31;Q71SY5-6	Mediator of RNA polymerase II transcription subunit 25	MED25	-0.265137	-1.93341	-7.55597	-1.5785	0.274934	-3.46796
Q71U36-2;Q71U36;P0DPH8;P0DPH7;P0DPH7-2;Q6PEY2	Q71U36-2;Q71U36;P0DPH8;P0DPH7;P0DPH7-2;Q6PEY2	Tubulin alpha-1A chain;Tubulin alpha-3E chain	TUBA1A;TUBA3E	5.51504	5.27308	5.23748	5.90415	0.117022	0.17675
Q76FK4;Q76FK4-4;Q76FK4-2;F5H101;F8WE42;F5GWN9;A0A0A0MSJ1;F5H8B8;F5H797;F5H0I5;F5H532;F5H692;F5GXV1;F5H7D5;REV__Q86XL3-3;Q8NAA4-3;REV__Q86XL3;Q8NAA4-2;Q8NAA4	Q76FK4;Q76FK4-4;Q76FK4-2;F5H101;F8WE42	Nucleolar protein 8	NOL8	1.92421	1.5486	1.75242	1.91392	0.107994	0.0967603
Q7KZ85;Q7KZ85-2;Q7KZ85-3	Q7KZ85	Transcription elongation factor SPT6	SUPT6H	3.47791	3.36421	2.97311	3.11312	0.685813	-0.377945
Q7KZF4;H7C597	Q7KZF4	Staphylococcal nuclease domain-containing protein 1	SND1	5.733	5.77763	5.24593	5.23186	1.44201	-0.516421
Q7L099-4;Q7L099-3;Q7L099;Q7L099-2;D6REM9;D6RCQ1	Q7L099-4;Q7L099-3;Q7L099;Q7L099-2	Protein RUFY3	RUFY3	-3.34441	-7.55597	-2.27921	-3.0659	0.453812	2.77763
Q7L0J3-2;Q7L0J3	Q7L0J3-2;Q7L0J3	Synaptic vesicle glycoprotein 2A	SV2A	-2.15697	-2.27877	-1.38595	-1.41275	1.43292	0.818518
Q7L2E3-2;H7BXY3;Q7L2E3-3;Q7L2E3	Q7L2E3-2;H7BXY3;Q7L2E3-3;Q7L2E3	Putative ATP-dependent RNA helicase DHX30	DHX30	5.70193	5.7588	5.4423	5.43073	1.13196	-0.293848
Q7L2J0;Q7L2J0-2	Q7L2J0	7SK snRNA methylphosphate capping enzyme	MEPCE	-0.49407	0.00524712	-0.710572	0.0807762	0.146492	-0.0704865
Q7L576;A0A0G2JR96;A0A0G2JQT1;Q7L576-2;Q7L576-3;H0YL50;A0A0G2JQH3;A0A087WVZ5	Q7L576;A0A0G2JR96;A0A0G2JQT1;Q7L576-2	Cytoplasmic FMR1-interacting protein 1	CYFIP1	3.46999	3.58607	3.39647	3.27013	0.450451	-0.194726
Q7L7X3;Q7L7X3-3;Q7L7X3-2;Q9H2K8;J3QS76;H0YF68	Q7L7X3;Q7L7X3-3	Serine/threonine-protein kinase TAO1	TAOK1	-3.01296	-3.75086	-2.33337	-1.94721	0.567668	1.24162
Q7L8L6	Q7L8L6	FAST kinase domain-containing protein 5	FASTKD5	2.67856	2.32434	1.05532	2.11537	0.378312	-0.916105
Q7LBC6;Q7LBC6-2;Q7LBC6-3	Q7LBC6;Q7LBC6-2;Q7LBC6-3	Lysine-specific demethylase 3B	KDM3B	-0.238253	0.262747	-1.44659	0.608671	0.169088	-0.431206
Q7RTP6-2;Q7RTP6-4;Q7RTP6-3;Q7RTP6-5;Q7RTP6;J3KSK6;E9PP85;A0A2R8YFA9;O94851-2;O94851-5;O94851-6;O94851-4;O94851-3;O94851	Q7RTP6-2;Q7RTP6-4;Q7RTP6-3;Q7RTP6-5;Q7RTP6	Protein-methionine sulfoxide oxidase MICAL3	MICAL3	-0.176151	-2.2878	-0.860431	-0.0304432	0.162806	0.78654
Q7Z2T5;Q7Z2T5-2;X6RK96	Q7Z2T5;Q7Z2T5-2	TRMT1-like protein	TRMT1L	1.02592	1.31976	1.32955	0.85969	0.0598007	-0.0782247
Q7Z2W4;C9J6P4;Q7Z2W4-2;Q7Z2W4-3;Q7Z2W4-4;H7C5K1;Q7Z2W4-5;G5E9U9;Q9H0J9	Q7Z2W4;C9J6P4;Q7Z2W4-2;Q7Z2W4-3	Zinc finger CCCH-type antiviral protein 1	ZC3HAV1	3.49566	3.43864	3.12372	2.8457	0.843621	-0.48244
Q7Z2Z2;Q7Z2Z2-2;A0A3B3ITU1;H0YK75	Q7Z2Z2;Q7Z2Z2-2	Elongation factor Tu GTP-binding domain-containing protein 1	EFTUD1	1.32708	1.33761	1.81846	1.13301	0.124261	0.143391
Q7Z392-4;Q7Z392-3;Q7Z392;D6RHE5;Q7Z392-2	Q7Z392-4;Q7Z392-3;Q7Z392	Trafficking protein particle complex subunit 11	TRAPPC11	-0.942026	-0.567661	-0.85183	-1.2075	0.22977	-0.27482
Q7Z3J2;F5H7K1;E7EWW0;C9J7I2;Q7Z3J2-2;H3BVG8;H3BV68;H3BNX2;H0YFG6;F6S1J4;H3BTI5;I3L1U5;H3BUS7	Q7Z3J2;F5H7K1;E7EWW0;C9J7I2;Q7Z3J2-2;H3BVG8;H3BV68	UPF0505 protein C16orf62	C16orf62	0.803789	1.1745	0.507459	-0.789909	0.392883	-1.13037
Q7Z3K3-5;Q7Z3K3-7;Q7Z3K3-2;Q7Z3K3-3;Q7Z3K3-6;Q7Z3K3;Q7Z3K3-4;H0YCT3;M0R2X2;H7C238;A6PW30;E9PJY9;E9PIR8	Q7Z3K3-5;Q7Z3K3-7;Q7Z3K3-2;Q7Z3K3-3;Q7Z3K3-6;Q7Z3K3	Pogo transposable element with ZNF domain	POGZ	3.63561	3.6797	2.90717	3.17878	0.933676	-0.614683
Q7Z3T8;Q7Z3T8-3	Q7Z3T8;Q7Z3T8-3	Zinc finger FYVE domain-containing protein 16	ZFYVE16	-3.39602	-3.11321	-3.60293	-2.58978	0.130974	0.158262
Q7Z3U7-2;Q7Z3U7-6;Q7Z3U7-5;Q7Z3U7;A0A286YFF8;F8VZV1;Q7Z3U7-3;F8VZV6;F8VQS2	Q7Z3U7-2;Q7Z3U7-6;Q7Z3U7-5;Q7Z3U7;A0A286YFF8;F8VZV1	Protein MON2 homolog	MON2	-1.3723	-0.909357	-1.52186	-1.27769	0.594378	-0.258945
Q7Z406;Q7Z406-6;Q7Z406-2;Q7Z406-4;Q7Z406-5;M0QY43;A0A0C4DFM8;A1L2Z2;A0A2R8Y4C3;A0A2R8Y454	Q7Z406;Q7Z406-6;Q7Z406-2;Q7Z406-4;Q7Z406-5;M0QY43	Myosin-14	MYH14	2.12493	0.595661	1.63885	2.03051	0.150003	0.474384
Q7Z417;Q7Z417-2	Q7Z417	Nuclear fragile X mental retardation-interacting protein 2	NUFIP2	-0.832727	-1.26566	-0.248729	0.189125	0.590107	1.01939
Q7Z434;Q7Z434-4;Q7Z434-5;Q7Z434-2;Q7Z434-3	Q7Z434;Q7Z434-4	Mitochondrial antiviral-signaling protein	MAVS	0.318161	0.319242	0.985711	1.12356	1.22926	0.735933
Q7Z4L5;Q7Z4L5-2	Q7Z4L5	Tetratricopeptide repeat protein 21B	TTC21B	-3.35589	-1.4067	-3.35528	-2.36363	0.300672	-0.478158
Q7Z4Q2;Q7Z4Q2-2;Q7Z4Q2-3	Q7Z4Q2;Q7Z4Q2-2	HEAT repeat-containing protein 3	HEATR3	1.66767	1.59449	0.725472	1.34699	0.473063	-0.59485
Q7Z5J4-3;Q7Z5J4;A0A1W2PQJ7;Q7Z5J4-2;A8MXE8;Q7Z5J4-4;J3QLL5	Q7Z5J4-3;Q7Z5J4;A0A1W2PQJ7;Q7Z5J4-2;A8MXE8;Q7Z5J4-4	Retinoic acid-induced protein 1	RAI1	-4.4937	-7.55597	-0.637769	-0.643116	0.754279	5.38439
Q7Z5K2;Q7Z5K2-2;Q7Z5K2-3;Q8WVX6;F6QZY1	Q7Z5K2;Q7Z5K2-2;Q7Z5K2-3;Q8WVX6;F6QZY1	Wings apart-like protein homolog	WAPAL	1.35955	0.972126	0.511985	0.952505	0.314021	-0.433593
Q7Z5L9;Q7Z5L9-2;Q7Z5L9-3	Q7Z5L9;Q7Z5L9-2;Q7Z5L9-3	Interferon regulatory factor 2-binding protein 2	IRF2BP2	-3.66627	-3.00006	-7.55597	-2.9058	0.287834	-1.89772
Q7Z628;Q7Z628-2	Q7Z628;Q7Z628-2	Neuroepithelial cell-transforming gene 1 protein	NET1	-4.01969	-7.55597	-1.34929	-2.03123	0.670871	4.09757
Q7Z6Z7-2;Q7Z6Z7-3;Q7Z6Z7;H0Y659;A0A087X146	Q7Z6Z7-2;Q7Z6Z7-3;Q7Z6Z7	E3 ubiquitin-protein ligase HUWE1	HUWE1	2.40582	2.47629	2.07755	2.2716	0.838473	-0.266479
Q7Z7L1;Q68D06-2;Q68D06;K7EJJ3;K7ES87;C9JDG6;C9J902;K7ER38;C9JUT2;K7EIM3;Q6IEE8-2	Q7Z7L1	Schlafen family member 11	SLFN11	3.10956	3.20329	2.63442	2.79409	1.32435	-0.442168
Q86SF2;H0YAH3;H0YAK0;E9PBY3	Q86SF2;H0YAH3	N-acetylgalactosaminyltransferase 7;Polypeptide N-acetylgalactosaminyltransferase	GALNT7	-1.16122	-0.816597	-1.52024	-1.64832	0.618743	-0.595369
Q86T24	Q86T24	Transcriptional regulator Kaiso	ZBTB33	-2.65614	-4.33941	-3.77417	-7.55597	0.542064	-2.1673
Q86TB9-2;Q86TB9-4;Q86TB9	Q86TB9-2;Q86TB9-4;Q86TB9	Protein PAT1 homolog 1	PATL1	-1.79733	-1.80925	-2.06573	-3.33624	0.409792	-0.897691
Q86TI2;Q86TI2-2;Q86TI2-4;M0R2A8;M0QXG6;M0R0I1;M0R3C4;M0R2G6;M0R1L4;M0QXA6;M0R145;A0A2R8YF65;M0QXI5	Q86TI2;Q86TI2-2;Q86TI2-4	Dipeptidyl peptidase 9	DPP9	0.648808	0.416351	0.320008	-0.47945	0.55901	-0.6123
Q86TV6;Q86TV6-2;G3V3H1;H0YJS2;A0A0C4DGK5	Q86TV6;Q86TV6-2;G3V3H1;H0YJS2;A0A0C4DGK5	Tetratricopeptide repeat protein 7B	TTC7B	-3.83553	-3.53897	-3.80093	-3.03614	0.340785	0.268714
Q86U44;F5H6D8;B4DTN4;H0YFV6;B4E349;Q86U44-2	Q86U44;F5H6D8;B4DTN4;H0YFV6	N6-adenosine-methyltransferase 70 kDa subunit	METTL3	0.311348	0.718433	-0.85234	0.126753	0.697794	-0.877684
Q86U86-5;Q86U86-4;Q86U86-7;Q86U86-3;Q86U86-9;Q86U86-2;Q86U86-8;Q86U86;E7EVG2;H0Y5B5;Q86U86-6;C9JPI5	Q86U86-5;Q86U86-4;Q86U86-7;Q86U86-3;Q86U86-9;Q86U86-2;Q86U86-8;Q86U86;E7EVG2;H0Y5B5	Protein polybromo-1	PBRM1	2.08838	1.79754	1.24572	1.33746	0.740303	-0.651368
Q86UA1;Q86UA1-2;H0YJY9	Q86UA1;Q86UA1-2	Pre-mRNA-processing factor 39	PRPF39	0.991171	0.722187	-1.29346	0.264854	0.426867	-1.37098
Q86UE4;E5RJU9;H0YB56;H0YBJ8	Q86UE4;E5RJU9	Protein LYRIC	MTDH	0.314957	-0.0857201	0.191285	0.542645	0.205014	0.252347
Q86UE8-3;Q86UE8-2;Q86UE8;J3KRK0;J3QS44;J3QLK5;J3KST4;Q9UKI8-3;Q9UKI8-4;Q9UKI8-5;Q9UKI8;Q9UKI8-2	Q86UE8-3;Q86UE8-2;Q86UE8;J3KRK0;J3QS44;J3QLK5	Serine/threonine-protein kinase tousled-like 2	TLK2	-0.633329	-1.02312	-0.945659	-0.569933	0.0534723	0.0704303
Q86UK7-2;Q86UK7-3;Q86UK7;H3BQQ2;Q86UK7-4;H3BR87	Q86UK7-2;Q86UK7-3;Q86UK7;H3BQQ2	Zinc finger protein 598	ZNF598	1.12197	1.42255	0.856055	0.753294	0.586319	-0.467584
Q86UP2-2;Q86UP2-4;Q86UP2;Q86UP2-3;G3V4Y7;H0YJZ8;G3V5G2;B7Z6P3;H0YJV5;H0YJP2;G3V5P0	Q86UP2-2;Q86UP2-4;Q86UP2;Q86UP2-3	Kinectin	KTN1	0.935371	0.550611	0.965545	1.22709	0.326405	0.353325
Q86UT6;Q86UT6-2;C9JLK8;C9JQE9;C9J0R6	Q86UT6;Q86UT6-2	NLR family member X1	NLRX1	0.402683	0.719448	-0.348636	-0.122133	1.44327	-0.79645
Q86UV5;Q86UV5-8;Q86UV5-2;A0A0A0MRS6;Q86UV5-5;Q86UV5-3;Q86UV5-7;Q86UV5-4;H3BLX5;E9PJH5;Q86UV5-6	Q86UV5;Q86UV5-8;Q86UV5-2;A0A0A0MRS6;Q86UV5-5;Q86UV5-3	Ubiquitin carboxyl-terminal hydrolase 48	USP48	0.590418	0.993896	1.37705	1.33003	0.614545	0.561385
Q86V21-2;Q86V21;E7EW25;Q86V21-3	Q86V21-2;Q86V21;E7EW25	Acetoacetyl-CoA synthetase	AACS	-2.05708	-1.54683	-2.54133	-4.31749	0.409109	-1.62746
Q86V48-2;Q86V48-3;Q86V48;E5RFK8;E5RHU7	Q86V48-2;Q86V48-3;Q86V48	Leucine zipper protein 1	LUZP1	-1.0398	-2.2196	-1.51136	-0.104856	0.194042	0.821593
Q86V85	Q86V85	Integral membrane protein GPR180	GPR180	-1.46533	-0.992785	-0.625308	-1.27034	0.152945	0.281231
Q86VP6;Q86VP6-2;A0A0C4DGH5;H0YH27;Q86VP6-3;F5H6I6	Q86VP6;Q86VP6-2;A0A0C4DGH5	Cullin-associated NEDD8-dissociated protein 1	CAND1	6.22188	6.15475	5.68747	6.02061	0.464161	-0.334279
Q86W50;K7EKQ8;I3L3W3;I3L4V1;I3L362;Q86W50-2	Q86W50	Methyltransferase-like protein 16	METTL16	-2.16717	-0.868258	-1.73542	-1.55283	0.0664034	-0.126407
Q86W56-3;Q86W56-2;Q86W56;Q86W56-5;Q86W56-4	Q86W56-3;Q86W56-2;Q86W56;Q86W56-5;Q86W56-4	Poly(ADP-ribose) glycohydrolase	PARG	-0.782207	-1.06805	-1.00929	-1.90063	0.480841	-0.529829
Q86WA8;Q86WA8-2;E7EN44;H3BQ67;H3BUW8;H3BPF7	Q86WA8;Q86WA8-2;E7EN44	Lon protease homolog 2, peroxisomal	LONP2	0.39995	0.175158	-0.92747	-1.55033	1.08332	-1.52645
Q86WJ1;A0A0A0MSH9;Q86WJ1-4;Q86WJ1-2;Q86WJ1-3;A0A0A0MRH8;Q86WJ1-5;A0A087WTM4;A0A1W2PP16;A0A087WZM7;A0A087WWW4	Q86WJ1;A0A0A0MSH9;Q86WJ1-4;Q86WJ1-2;Q86WJ1-3;A0A0A0MRH8;Q86WJ1-5	Chromodomain-helicase-DNA-binding protein 1-like	CHD1L	2.42142	2.61477	1.78513	2.17223	0.946435	-0.539412
Q8N4P2;Q86WT1	Q8N4P2;Q86WT1	Tetratricopeptide repeat protein 30B;Tetratricopeptide repeat protein 30A	TTC30B;TTC30A	-2.68619	-2.66962	-1.87568	-4.16516	0.0882179	-0.342515
Q86XL3;Q86XL3-2;Q86XL3-3;F5H1D4;F5H6J0	Q86XL3;Q86XL3-2	Ankyrin repeat and LEM domain-containing protein 2	ANKLE2	-0.303419	-1.52955	-0.0498095	-0.949118	0.623869	0.417022
Q86XN6;Q8N4W9-2;Q6IQ01;A0A087WVZ7;A0A0U1RQK1;J3KR51;G3V1M0;Q8NB50;A0A087WXU7;J3KR62;P17035-2;Q8N4W9;Q9UJW7;Q96IR2;Q9UJW7-2;Q9P0L1;Q8NB50-3;Q05481-2;Q5VIY5;A2RRD8;Q6ZN06;Q0VGE8;A6NHJ4;Q96N58;Q96NL3;Q7L2R6;P0CJ79;P17035;Q9Y5A6;Q5VIY5-2;Q8NCK3;Q8NCK3-2;Q8N782;Q9H963;Q05481	Q86XN6;Q8N4W9-2;Q6IQ01;A0A087WVZ7;A0A0U1RQK1;J3KR51;G3V1M0;Q8NB50;A0A087WXU7;J3KR62;P17035-2;Q8N4W9;Q9UJW7;Q96IR2;Q9UJW7-2;Q9P0L1;Q8NB50-3;Q05481-2;Q5VIY5;A2RRD8;Q6ZN06;Q0VGE8;A6NHJ4;Q96N58;Q96NL3;Q7L2R6;P0CJ79;P17035;Q9Y5A6;Q5VIY5-2;Q8NCK3;Q8NCK3-2;Q8N782;Q9H963;Q05481	Zinc finger protein 761;Zinc finger protein 808;Zinc finger protein 62 homolog;Zinc finger protein 28;Zinc finger protein 229;Zinc finger protein 845;Zinc finger protein with KRAB and SCAN domains 7;Zinc finger protein 91;Zinc finger protein 468;Zinc finger protein 320;Zinc finger protein 813;Zinc finger protein 816;Zinc finger protein 860;Zinc finger protein 578;Zinc finger protein 599;Zinc fing…	ZNF761;ZNF808;ZNF229;ZNF525;ZSCAN21;ZFP62;ZNF28;ZNF845;ZKSCAN7;ZNF91;ZNF468;ZNF320;ZNF813;ZNF816;ZNF860;ZNF578;ZNF599;ZNF765;ZNF888;ZNF485;ZNF702P	-2.503	-1.93518	-1.91154	-2.46168	0.0163506	0.0324788
Q86XP3;A0A0A0MSJ0;Q86XP3-2;J3KRE3;J3QRI2;J3KTK9	Q86XP3;A0A0A0MSJ0;Q86XP3-2	ATP-dependent RNA helicase DDX42	DDX42	2.54423	2.75866	2.52728	2.95171	0.255119	0.0880494
Q86XZ4;F8VS10	Q86XZ4;F8VS10	Spermatogenesis-associated serine-rich protein 2	SPATS2	-4.67777	-7.55597	-3.98599	-5.10547	0.48833	1.57114
Q86Y56;Q86Y56-2;H0Y650;E9PGY2;Q86Y56-3;H7C3B1	Q86Y56;Q86Y56-2;H0Y650	Dynein assembly factor 5, axonemal	DNAAF5	2.83669	2.82691	2.26685	2.38357	1.10197	-0.506588
Q86YP4-2;Q86YP4;Q86YP4-3;V9GYX5;C9JVY3;V9GY85;H7C3H1;C9JMI3;C9JGN4;C9JHD7;C9JJK9	Q86YP4-2;Q86YP4;Q86YP4-3	Transcriptional repressor p66-alpha	GATAD2A	0.182095	-0.0184193	0.453172	0.34094	1.0527	0.315218
Q86YS7-2;Q86YS7-3;Q86YS7-4;Q86YS7-5;Q86YS7;H0YGU7;H0YFC4;H0YFE9	Q86YS7-2;Q86YS7-3;Q86YS7-4;Q86YS7-5;Q86YS7	C2 domain-containing protein 5	C2CD5	-1.80872	-0.933363	-2.91914	-2.00409	1.9361	-1.09057
Q86YV9	Q86YV9	Hermansky-Pudlak syndrome 6 protein	HPS6	-3.21292	-3.05522	-7.55597	-3.23924	0.3251	-2.26353
Q8IU81	Q8IU81	Interferon regulatory factor 2-binding protein 1	IRF2BP1	-0.521196	-0.669306	-1.00164	-0.619822	0.24769	-0.215477
Q8IWA0;F8WE20;F8WC81	Q8IWA0	WD repeat-containing protein 75	WDR75	2.38085	2.24034	1.44735	1.82302	0.633823	-0.675404
Q8IWA4;Q8IWA4-3;Q8IWA4-2;C9JXQ1;H7C5H5	Q8IWA4;Q8IWA4-3;Q8IWA4-2	Mitofusin-1	MFN1	0.533878	0.349936	-1.21372	0.620451	0.223467	-0.738542
Q8IWR0;I3L2K5;I3L2N8;Q8IWR0-2;I3L323	Q8IWR0;I3L2K5;I3L2N8	Zinc finger CCCH domain-containing protein 7A	ZC3H7A	-1.46377	-1.57912	-1.00362	-1.38074	0.618232	0.329274
Q8IWX8;J3QK89	Q8IWX8;J3QK89	Calcium homeostasis endoplasmic reticulum protein	CHERP	6.34165	6.35233	5.87845	5.74911	1.08033	-0.533218
Q8IWZ8	Q8IWZ8	SURP and G-patch domain-containing protein 1	SUGP1	-2.99651	-4.29455	-2.48455	-1.73849	0.426947	1.53401
Q8IX12-2;Q8IX12;A0A0C4DGG8;F5H1H2;F5H2E6;F5H3E1;H0YFJ7;F5H7M9	Q8IX12-2;Q8IX12;A0A0C4DGG8;F5H1H2;F5H2E6	Cell division cycle and apoptosis regulator protein 1	CCAR1	1.6825	1.71316	1.87252	1.5459	0.0179483	0.0113759
Q8IX18-3;Q8IX18;Q8IX18-4;Q8IX18-2;J3KSW6;J3KSX9;J3KTK0;J3KS08;F5H625	Q8IX18-3;Q8IX18;Q8IX18-4;Q8IX18-2;J3KSW6	Probable ATP-dependent RNA helicase DHX40	DHX40	1.76157	1.39699	1.79425	1.88073	0.340029	0.258209
Q8IXB1;Q8IXB1-2;Q8IXB1-3;E7EP04;Q71S60;A0A087WXH7;H7C1G0	Q8IXB1;Q8IXB1-2	DnaJ homolog subfamily C member 10	DNAJC10	3.78935	3.66861	3.07326	3.07861	1.21275	-0.653046
Q8IXI1;H3BST5;I3L2C6;Q8IXI1-2;H3BUX4;H3BU27;H3BMP9;H3BVI5	Q8IXI1;H3BST5	Mitochondrial Rho GTPase 2	RHOT2	3.59184	3.54592	2.85181	2.62844	1.16816	-0.828753
Q8IXI2-7;Q8IXI2-3;Q8IXI2;Q8IXI2-5;Q8IXI2-2;H7BXZ6;Q8IXI2-4;K7EIQ7;Q8IXI2-6;K7EP86;J3QLG2;A0A2R8Y4I2;J3KSR5;J3KRG7	Q8IXI2-7;Q8IXI2-3;Q8IXI2;Q8IXI2-5;Q8IXI2-2;H7BXZ6;Q8IXI2-4	Mitochondrial Rho GTPase 1;Mitochondrial Rho GTPase	RHOT1	3.47678	3.18994	2.58565	3.03512	0.408389	-0.522977
Q8IY18	Q8IY18	Structural maintenance of chromosomes protein 5	SMC5	-0.147892	0.247097	-0.38454	-0.20656	0.712411	-0.345152
Q8IY37;F5H3Y4	Q8IY37;F5H3Y4	Probable ATP-dependent RNA helicase DHX37	DHX37	1.49144	1.16483	0.653609	1.03639	0.394519	-0.483133
Q8IY81;J3KS36	Q8IY81	pre-rRNA processing protein FTSJ3	FTSJ3	3.37538	3.44109	3.12922	2.68361	0.522922	-0.501815
Q8IYB8;B1AR60	Q8IYB8	ATP-dependent RNA helicase SUPV3L1, mitochondrial	SUPV3L1	0.834343	1.23049	-0.261584	0.228403	1.54582	-1.04901
Q8IYD1	Q8IYD1	Eukaryotic peptide chain release factor GTP-binding subunit ERF3B	GSPT2	-2.64416	-2.37948	-2.283	-2.80324	0.0225843	-0.0313048
Q8IYI6	Q8IYI6	Exocyst complex component 8	EXOC8	0.795086	0.507072	0.0145674	0.784832	0.144085	-0.251379
Q8IYQ7	Q8IYQ7	Threonine synthase-like 1	THNSL1	-0.96842	0.0920925	-7.55597	-1.2942	0.434204	-3.98692
Q8IYS2;Q8IYS2-2	Q8IYS2;Q8IYS2-2	Uncharacterized protein KIAA2013	KIAA2013	-7.55597	-3.79489	-2.68108	-2.04848	0.551292	3.31065
Q8IZ83;Q8IZ83-3;F5H4B6;Q8IZ83-2;M0QY06	Q8IZ83;Q8IZ83-3;F5H4B6	Aldehyde dehydrogenase family 16 member A1	ALDH16A1	1.79553	1.83859	1.92102	0.289074	0.258496	-0.712012
Q8IZD4;F5H4R4;B4DVJ6;F5GZK9;Q8IZD4-2	Q8IZD4;F5H4R4;B4DVJ6;F5GZK9;Q8IZD4-2	mRNA-decapping enzyme 1B	DCP1B	-4.06271	-3.09244	-4.52868	-3.50865	1.44523	-0.441094
Q8IZH2-2;Q8IZH2;H7C5E4;Q8IZH2-3	Q8IZH2-2;Q8IZH2;H7C5E4	5-3 exoribonuclease 1	XRN1	1.33089	1.16298	0.909625	0.850412	1.02864	-0.366913
Q8N122;Q8N122-3;I3L436;Q8N122-2	Q8N122;Q8N122-3	Regulatory-associated protein of mTOR	RPTOR	0.651176	0.968655	-0.323459	-0.588402	0.841785	-1.26585
Q8N163;Q8N163-2;H0YB24;G3V119;A0A087X2B6;E5RFJ3;E5RHJ4;H0YC69;E5RGU7;H0YC58;E5RHH8	Q8N163;Q8N163-2;H0YB24;G3V119	Cell cycle and apoptosis regulator protein 2	CCAR2	3.31013	3.31995	2.90252	3.15057	0.603309	-0.28849
Q8N1B4;Q8N1B4-2;E9PI03	Q8N1B4;Q8N1B4-2	Vacuolar protein sorting-associated protein 52 homolog	VPS52	-2.87779	-2.07421	-2.48163	-2.19818	0.159212	0.136089
Q8N1F7;H3BVG0;Q8N1F7-2;H3BPA9;H3BM93;H3BRI8;H3BNN5;H3BV11;H3BP95;H3BMX0;H3BVE2;H3BRD9;H3BV15;H3BNG7	Q8N1F7;H3BVG0;Q8N1F7-2	Nuclear pore complex protein Nup93	NUP93	6.23013	6.15666	5.7471	5.5611	1.17928	-0.539292
Q8N1F8	Q8N1F8	Serine/threonine-protein kinase 11-interacting protein	STK11IP	-0.0282116	-0.100428	-7.55597	-1.66969	0.432783	-4.54851
Q8N1G2;Q5T7F5;H0YCQ1	Q8N1G2	Cap-specific mRNA (nucleoside-2-O-)-methyltransferase 1	CMTR1	0.262459	0.112654	0.782044	0.262321	0.492881	0.334627
Q8N1G4	Q8N1G4	Leucine-rich repeat-containing protein 47	LRRC47	2.31304	2.63441	2.99688	2.99861	0.724788	0.524016
Q8N201;H7C582	Q8N201	Integrator complex subunit 1	INTS1	0.399494	0.702223	-0.709418	-2.02678	0.594673	-1.91896
Q8N3C0;Q8N3C0-4;J3KNJ4;E5RFZ0;Q8N3C0-3	Q8N3C0	Activating signal cointegrator 1 complex subunit 3	ASCC3	1.85058	1.89828	1.15898	2.10711	0.16324	-0.241384
Q8N3E9;F5GXC1;K7EQF2	Q8N3E9	1-phosphatidylinositol 4,5-bisphosphate phosphodiesterase delta-3	PLCD3	-3.04672	-2.26367	-7.55597	-7.55597	1.29455	-4.90078
Q8N3R9-2;Q8N3R9	Q8N3R9-2;Q8N3R9	MAGUK p55 subfamily member 5	MPP5	-2.16941	-1.88385	-2.91218	-2.69671	1.54266	-0.777817
Q8N3U4;Q8N3U4-2;B1AMT4;B1AMT1;B1AMT2;B1AMT3;D6W5U7;Q9UJ98-2;Q9UJ98-3;Q9UJ98	Q8N3U4;Q8N3U4-2	Cohesin subunit SA-2	STAG2	2.41035	2.15988	2.38764	2.42	0.255356	0.118702
Q8N442	Q8N442	Translation factor GUF1, mitochondrial	GUF1	0.942701	0.58193	0.174335	0.578426	0.303559	-0.385935
Q8N4C8-5;Q8N4C8-2;Q8N4C8-3;Q8N4C8-4;Q8N4C8	Q8N4C8-5;Q8N4C8-2;Q8N4C8-3;Q8N4C8-4;Q8N4C8	Misshapen-like kinase 1	MINK1	-4.27757	-3.8336	-3.5886	-4.44234	0.0174155	0.0401139
Q8N5C6;Q8N5C6-2	Q8N5C6;Q8N5C6-2	S1 RNA-binding domain-containing protein 1	SRBD1	0.213461	0.253752	-0.722941	-0.525965	1.23684	-0.858059
Q8N5D0-4;Q8N5D0;Q8N5D0-5;Q8N5D0-3;Q8N5D0-6;Q8N5D0-2;H0YEI6	Q8N5D0-4;Q8N5D0;Q8N5D0-5;Q8N5D0-3;Q8N5D0-6;Q8N5D0-2	WD and tetratricopeptide repeats protein 1	WDTC1	-1.04171	-1.12786	-3.81239	-1.32962	0.343208	-1.48621
Q8N6R0-3;Q8N6R0;Q8N6R0-4;Q8N6R0-2;Q8N6R0-1	Q8N6R0-3;Q8N6R0;Q8N6R0-4;Q8N6R0-2;Q8N6R0-1	Methyltransferase-like protein 13	METTL13	1.44841	1.42259	1.6981	0.216349	0.200699	-0.478279
Q8N766-4;Q8N766-3;Q8N766-2;Q8N766;A0A286YEW0;Q5TG59;H7C5A2;H7C4E3	Q8N766-4;Q8N766-3;Q8N766-2;Q8N766	ER membrane protein complex subunit 1	EMC1	3.89161	3.77785	3.3169	3.65452	0.437199	-0.349021
Q8N7H5-3;Q8N7H5;Q8N7H5-2;B4DGJ5;M0QYC7	Q8N7H5-3;Q8N7H5;Q8N7H5-2	RNA polymerase II-associated factor 1 homolog	PAF1	2.2646	2.33981	1.17219	0.695852	0.897496	-1.36819
Q8N8A6	Q8N8A6	ATP-dependent RNA helicase DDX51	DDX51	2.15212	2.24934	1.7135	2.16447	0.422124	-0.261742
Q8N9T8;H0YFD2;F8WFC1;H0YH26;H0YG91	Q8N9T8	Protein KRI1 homolog	KRI1	1.17833	1.13715	1.18331	1.55944	0.307602	0.213634
Q8NAF0	Q8NAF0	Zinc finger protein 579	ZNF579	-1.36032	-1.80668	-2.40985	-1.44351	0.147472	-0.343181
Q8NB46	Q8NB46	Serine/threonine-protein phosphatase 6 regulatory ankyrin repeat subunit C	ANKRD52	-0.477533	-0.971046	-1.39397	-1.51422	0.797559	-0.729805
Q8NB90;Q8NB90-2;Q8NB90-3	Q8NB90;Q8NB90-2;Q8NB90-3	Spermatogenesis-associated protein 5	SPATA5	3.10302	2.77799	1.78949	2.68166	0.343523	-0.704928
Q8NBF2;Q8NBF2-2	Q8NBF2;Q8NBF2-2	NHL repeat-containing protein 2	NHLRC2	1.42419	1.20898	1.79939	1.42439	0.774113	0.295301
Q8NBJ5;M0QX72;M0QYH0	Q8NBJ5	Procollagen galactosyltransferase 1	COLGALT1	2.79995	2.70277	0.898538	2.69768	0.302515	-0.953252
Q8NBS9-2;Q8NBS9	Q8NBS9-2;Q8NBS9	Thioredoxin domain-containing protein 5	TXNDC5	-1.52008	-3.56179	-0.294784	-0.990234	0.663695	1.89843
Q8NC51-4;Q8NC51-3;Q8NC51-2;Q8NC51	Q8NC51-4;Q8NC51-3;Q8NC51-2;Q8NC51	Plasminogen activator inhibitor 1 RNA-binding protein	SERBP1	-2.36572	-2.40627	0.224719	-0.0540237	1.51349	2.47134
Q8NC60	Q8NC60	Nitric oxide-associated protein 1	NOA1	1.72117	1.57207	0.352536	1.13198	0.520078	-0.904358
Q8NCM8-2;Q8NCM8;A0A3B3ISP9	Q8NCM8-2;Q8NCM8	Cytoplasmic dynein 2 heavy chain 1	DYNC2H1	-1.79482	-2.11828	0.159039	-2.02896	0.327053	1.02159
Q8NCN5;H3BQG3;A8MT40;H3BUH3;B7ZAR9;Q8NCN5-2	Q8NCN5;H3BQG3;A8MT40	Pyruvate dehydrogenase phosphatase regulatory subunit, mitochondrial	PDPR	-0.68918	-0.102417	-0.7454	-0.0997658	0.275725	-0.0267844
Q8ND04;Q8ND04-2;Q8ND04-3;J3KTD7;J3QKP6	Q8ND04;Q8ND04-2;Q8ND04-3	Protein SMG8	SMG8	0.38851	-0.279688	-0.0301733	0.249935	0.0334545	0.05547
Q8NDT2;Q8NDT2-2	Q8NDT2;Q8NDT2-2	Putative RNA-binding protein 15B	RBM15B	0.106058	-1.48914	-0.0563974	0.417923	0.256411	0.872303
Q8NDV3-2;Q8NDV3-3;Q8NDV3	Q8NDV3-2;Q8NDV3-3;Q8NDV3	Structural maintenance of chromosomes protein 1B	SMC1B	0.824373	0.650143	0.0996504	0.472809	0.459388	-0.451028
Q8NE01;Q8NE01-2;Q8NE01-3	Q8NE01;Q8NE01-2;Q8NE01-3	Metal transporter CNNM3	CNNM3	-3.49284	-3.17659	-2.69854	-3.3741	0.183657	0.298397
Q8NE71;Q8NE71-2;H0YGW7;Q5STZ8;A0A0G2JIC2;F5GYK6	Q8NE71;Q8NE71-2;H0YGW7	ATP-binding cassette sub-family F member 1	ABCF1	4.64241	4.78906	4.44859	4.81026	0.244597	-0.086309
Q8NEM2;I3L3Z1	Q8NEM2	SHC SH2 domain-binding protein 1	SHCBP1	0.00305748	0.477802	0.607455	-0.221464	0.0205635	-0.0474343
Q8NEN9	Q8NEN9	PDZ domain-containing protein 8	PDZD8	-2.53591	-2.29504	-1.45314	-1.95406	0.514594	0.711875
Q8NEV4;A0A2R8Y4D5;F5H0U9	Q8NEV4;A0A2R8Y4D5;F5H0U9	Myosin-IIIa	MYO3A	3.87042	3.8111	3.66077	3.37109	0.663692	-0.324831
Q8NFG4;Q8NFG4-2	Q8NFG4;Q8NFG4-2	Folliculin	FLCN	-3.60452	-2.6459	-2.91921	-7.55597	0.230413	-2.11238
Q8NHV4-2;Q8NHV4;Q8NHV4-3	Q8NHV4-2;Q8NHV4;Q8NHV4-3	Protein NEDD1	NEDD1	-2.78255	-2.85599	-3.79146	-3.63026	1.07941	-0.891593
Q8NI27;A0A0C4DG98;H0Y815;Q8NI27-2;F2Z2V2;H7C477;B7ZBA0;H0Y594;H0Y7U4	Q8NI27;A0A0C4DG98	THO complex subunit 2	THOC2	3.0604	2.80664	2.93561	3.07722	0.110637	0.0728917
Q8TAF3-4;Q8TAF3-3;Q8TAF3;C9JC24	Q8TAF3-4;Q8TAF3-3;Q8TAF3;C9JC24	WD repeat-containing protein 48	WDR48	-2.40851	-2.11236	-3.30764	-2.11359	0.30179	-0.450184
Q8TAT6;Q8TAT6-2;A0A0D9SFI9;I3L4U9	Q8TAT6;Q8TAT6-2	Nuclear protein localization protein 4 homolog	NPLOC4	-1.46302	-1.56391	-1.33202	-1.88643	0.127479	-0.095757
Q8TC07-2;Q8TC07;Q8TC07-3;C9JA93;F8VV61;F8WDJ1;F8WF35;F8WCB5	Q8TC07-2;Q8TC07;Q8TC07-3	TBC1 domain family member 15	TBC1D15	0.593031	1.41901	0.341924	0.448809	0.470097	-0.610655
Q8TCJ2	Q8TCJ2	Dolichyl-diphosphooligosaccharide--protein glycosyltransferase subunit STT3B	STT3B	1.80634	1.848	1.69571	1.82908	0.40653	-0.0647769
Q8TCS8;H7C3C5;F8WBI3;H7BXF6	Q8TCS8	Polyribonucleotide nucleotidyltransferase 1, mitochondrial	PNPT1	1.69094	1.92257	1.24687	1.54089	1.3187	-0.412873
Q8TCY9-4;Q8TCY9-2;Q8TCY9;Q8TCY9-3;C9J0W2;C9JKA8;F8WCC3	Q8TCY9-4;Q8TCY9-2;Q8TCY9;Q8TCY9-3	Up-regulator of cell proliferation	URGCP	-3.01005	-2.96787	-3.6575	-1.46763	0.119546	0.426395
Q8TD16;Q8TD16-2	Q8TD16;Q8TD16-2	Protein bicaudal D homolog 2	BICD2	-7.55597	-2.58873	-1.77282	-2.81835	0.279623	2.77677
Q8TD19;G3V459	Q8TD19	Serine/threonine-protein kinase Nek9	NEK9	1.81904	1.93736	1.76354	1.19347	0.344291	-0.399688
Q8TDD1;Q8TDD1-2;F8VRX4;H0YHH7;H0YHZ9	Q8TDD1;Q8TDD1-2	ATP-dependent RNA helicase DDX54	DDX54	3.81226	4.17334	3.55732	3.51009	0.5745	-0.459095
Q8TDW0;M0R3C1;M0QZ48;Q6NSJ5	Q8TDW0;M0R3C1;M0QZ48;Q6NSJ5	Volume-regulated anion channel subunit LRRC8C;Volume-regulated anion channel subunit LRRC8E	LRRC8C;LRRC8E	-2.35766	-1.94253	-2.89273	-2.36702	1.1364	-0.47978
Q8TEM1;Q8TEM1-2	Q8TEM1;Q8TEM1-2	Nuclear pore membrane glycoprotein 210	NUP210	4.52509	4.54706	3.98958	4.41718	0.45777	-0.332696
Q8TEQ6	Q8TEQ6	Gem-associated protein 5	GEMIN5	3.24732	3.42143	3.10597	2.76452	0.437617	-0.399128
Q8TEX9;Q8TEX9-2;H0YN14;H0YMR4;H0YN07;H0YLV0;H0YL92;H0YK93;H0YKG5	Q8TEX9;Q8TEX9-2;H0YN14;H0YMR4	Importin-4	IPO4	2.37896	2.57121	2.40124	2.88655	0.341907	0.168812
Q8TEY7-3;Q8TEY7-2;Q8TEY7;E9PP47;E9PLK7;E9PQP0;H0YCV3	Q8TEY7-3;Q8TEY7-2;Q8TEY7	Ubiquitin carboxyl-terminal hydrolase 33	USP33	-4.21795	-4.33478	-1.16428	-1.49399	1.63862	2.94723
Q8TF42	Q8TF42	Ubiquitin-associated and SH3 domain-containing protein B	UBASH3B	-7.55597	-7.55597	-0.543429	-1.47257	1.3459	6.54797
Q8TF68-3;Q8TF68-2;Q8TF68;F5H8L7;E9PHB3;F5H105	Q8TF68-3;Q8TF68-2;Q8TF68;F5H8L7;E9PHB3	Zinc finger protein 384	ZNF384	-1.52162	-1.96206	-1.0892	-1.27956	0.85242	0.557457
Q8WTT2	Q8WTT2	Nucleolar complex protein 3 homolog	NOC3L	2.92608	3.02927	2.56799	2.79263	0.891962	-0.297366
Q8WUA2	Q8WUA2	Peptidyl-prolyl cis-trans isomerase-like 4	PPIL4	-4.88684	-7.55597	-1.30167	-1.87721	0.849259	4.63197
Q8WUA4;A0A087WZD8;Q8WUA4-2;H0Y4Q6;H7C318;H7C1A9;H7C3X9	Q8WUA4;A0A087WZD8;Q8WUA4-2	General transcription factor 3C polypeptide 2	GTF3C2	1.96986	1.76651	1.55307	1.80805	0.249308	-0.187624
Q8WUH2	Q8WUH2	Transforming growth factor-beta receptor-associated protein 1	TGFBRAP1	-2.11867	-1.94377	-7.55597	-2.65384	0.379521	-3.07369
Q8WUM0	Q8WUM0	Nuclear pore complex protein Nup133	NUP133	4.15523	3.9907	3.01939	3.36098	0.750242	-0.882778
Q8WUM4;Q8WUM4-2;A0A3B3IT07;Q8WUM4-3;C9IZF9;F8WEQ7;F8WBR8;F8WDK9	Q8WUM4;Q8WUM4-2	Programmed cell death 6-interacting protein	PDCD6IP	6.0242	6.10406	5.65282	5.78115	1.35288	-0.347142
Q8WV44;Q8WV44-3;D6REK2;H0Y9T3;Q8WV44-4;Q8WV44-2	Q8WV44;Q8WV44-3	E3 ubiquitin-protein ligase TRIM41	TRIM41	-4.82617	-2.38412	-4.08024	-7.55597	0.228273	-2.21296
Q8WVC0;Q8WVC0-2	Q8WVC0;Q8WVC0-2	RNA polymerase-associated protein LEO1	LEO1	-0.375208	-0.927471	-7.55597	-0.819361	0.292784	-3.53633
Q8WVM7-2;Q8WVM7;Q68DW7;H7C595	Q8WVM7-2;Q8WVM7;Q68DW7	Cohesin subunit SA-1	STAG1;DKFZp781D1416	-1.47486	-1.07402	-1.26661	-1.16325	0.120493	0.0595069
Q8WVM8;Q8WVM8-2;Q8WVM8-3;J3KNG4;G3V4I1;G3V5F3;G3V2M8;G3V3K9;G3V363;H0YJS6;H0YJY1;H0YIZ7;G3V5E2	Q8WVM8;Q8WVM8-2;Q8WVM8-3	Sec1 family domain-containing protein 1	SCFD1	3.23116	2.43584	1.62763	3.12451	0.120191	-0.457434
Q8WVT3;A0A0G2JQW1;A0A0J9YXQ9;Q53QD4;H7C373;H7C1E5;H7C185;H0Y550;H7C0K3;H7C2F7;H7C0T3	Q8WVT3;A0A0G2JQW1;A0A0J9YXQ9;Q53QD4	Trafficking protein particle complex subunit 12	TRAPPC12;CGI-87	-2.82593	-1.95658	-1.61173	-1.88853	0.333148	0.641123
Q8WVV4;Q8WVV4-1	Q8WVV4;Q8WVV4-1	Protein POF1B	POF1B	-4.66703	-7.55597	-0.641801	-1.07624	0.835274	5.25248
Q8WWK9-4;Q8WWK9-6;Q8WWK9-5;Q8WWK9;C9J7Y4	Q8WWK9-4;Q8WWK9-6;Q8WWK9-5;Q8WWK9	Cytoskeleton-associated protein 2	CKAP2	-1.22496	-1.28572	-1.84045	-0.0152893	0.103911	0.327474
Q8WWM7-3;Q8WWM7-4;Q8WWM7;Q8WWM7-9;Q8WWM7-6;Q8WWM7-2;Q8WWM7-5;Q8WWM7-8;H3BUF6;Q8WWM7-7;H3BSK9;H3BUE3;S4R3J6;A0A2R8Y7E6;F8WB05;A0A0C4DGL7;H3BRB0;H3BSQ5	Q8WWM7-3;Q8WWM7-4;Q8WWM7;Q8WWM7-9;Q8WWM7-6;Q8WWM7-2;Q8WWM7-5;Q8WWM7-8;H3BUF6	Ataxin-2-like protein	ATXN2L	1.67517	1.74131	1.98647	1.95871	0.9512	0.264352
Q8WWQ0;Q6RI45-5;Q6RI45-2;Q6RI45;Q9NSI6-3;Q9NSI6-2;Q9NSI6	Q8WWQ0	PH-interacting protein	PHIP	1.989	1.81401	1.77596	1.5045	0.934696	-0.261274
Q8WX93-3;Q8WX93;Q8WX93-4;Q8WX93-8;Q8WX93-2;Q8WX93-9;Q8WX93-5;H0YA05;A0A3B3ISX8;Q8WX93-7	Q8WX93-3;Q8WX93;Q8WX93-4;Q8WX93-8;Q8WX93-2;Q8WX93-9;Q8WX93-5;H0YA05;A0A3B3ISX8;Q8WX93-7	Palladin	PALLD	-4.06179	-2.9311	-7.55597	-1.78424	0.153726	-1.17366
Q8WXF1;Q8WXF1-2;X6RDA4	Q8WXF1;Q8WXF1-2;X6RDA4	Paraspeckle component 1	PSPC1	-3.20161	-3.75086	-3.12005	-1.26995	0.319594	1.28124
Q8WXH0;Q8WXH0-2;G3V5X4;A0A0A0MRE3;A0A0C4DGK3;Q8WXH0-7;A0A1W2PRN9;G3V3D4;G3V4T3;Q8WXH0-3;Q8WXH0-13	Q8WXH0;Q8WXH0-2;G3V5X4;A0A0A0MRE3;A0A0C4DGK3;Q8WXH0-7	Nesprin-2	SYNE2	-3.00171	-2.40019	-2.54773	-1.62138	0.785112	0.616394
Q8WY91	Q8WY91	THAP domain-containing protein 4	THAP4	-2.81835	-7.55597	-3.59552	-2.91837	0.217741	1.93022
Q8WYP5;Q8WYP5-3;Q8WYP5-2	Q8WYP5;Q8WYP5-3;Q8WYP5-2	Protein ELYS	AHCTF1	0.0771732	-0.958616	-1.58665	0.881435	0.0141214	0.0881162
Q92499;F1T0B3;A0A087X2G1;Q92499-3;Q92499-2	Q92499;F1T0B3;A0A087X2G1;Q92499-3;Q92499-2	ATP-dependent RNA helicase DDX1	DDX1	5.82315	5.89844	5.56224	5.92785	0.24302	-0.115752
Q92538-3;Q92538-2;Q92538	Q92538-3;Q92538-2;Q92538	Golgi-specific brefeldin A-resistance guanine nucleotide exchange factor 1	GBF1	0.659126	0.636923	-0.28868	-0.025732	0.952473	-0.805231
Q92541;H0YKX1	Q92541	RNA polymerase-associated protein RTF1 homolog	RTF1	1.68274	1.90718	-0.673337	1.19147	0.505494	-1.53589
Q92542-2;Q92542;H0Y6T7;Q5T205;H0Y3Z4	Q92542-2;Q92542;H0Y6T7;Q5T205;H0Y3Z4	Nicastrin	NCSTN	0.732002	0.698074	0.7667	0.434813	0.234015	-0.114282
Q92562;Q5TCS5	Q92562	Polyphosphoinositide phosphatase	FIG4	-2.44961	-1.79271	-1.47468	-4.23679	0.129813	-0.734579
Q92576-2;Q92576;E7EVH3;E9PE34;A0A1B0GX99;D6R9X2;E7ER40;D6RBF0;H0Y8L0	Q92576-2;Q92576;E7EVH3;E9PE34	PHD finger protein 3	PHF3	-0.35899	-1.0008	0.249307	0.513355	0.590391	1.06123
Q92598-2;Q92598;Q92598-4;Q92598-3;A0A0A0MSM0;R4GN69;Q5TBM3	Q92598-2;Q92598;Q92598-4;Q92598-3;A0A0A0MSM0	Heat shock protein 105 kDa	HSPH1	4.14723	4.04475	3.44626	3.91088	0.420376	-0.417424
Q92610	Q92610	Zinc finger protein 592	ZNF592	-2.56331	-2.00231	-1.45443	-2.23499	0.199507	0.4381
Q92615;H0Y641;H0Y4V9;X6RCG6;V9GYI5;B5MCU2	Q92615	La-related protein 4B	LARP4B	-1.27476	-0.576208	-2.354	-1.90792	1.17767	-1.20548
Q92616	Q92616	Translational activator GCN1	GCN1L1	4.98162	4.69792	4.4054	4.50858	0.525943	-0.382783
Q92618	Q92618	Zinc finger protein 516	ZNF516	-3.36386	-3.99074	-5.63076	-3.38906	0.17707	-0.832603
Q92620;Q92620-2;H3BQT9;H3BV01;J3KRT1;J3KTG2	Q92620	Pre-mRNA-splicing factor ATP-dependent RNA helicase PRP16	DHX38	2.43007	2.52823	2.03675	1.8392	0.770088	-0.541179
Q92621;U3KPX2;U3KQ97;U3KQ47	Q92621	Nuclear pore complex protein Nup205	NUP205	5.42578	5.45908	4.82579	5.11392	0.775582	-0.472572
Q92626;H7C1W1;Q92626-2	Q92626;H7C1W1;Q92626-2	Peroxidasin homolog	PXDN	-2.10833	-2.1276	-2.95305	-3.8154	0.689126	-1.26627
Q92667;Q92667-2;I3L0W0;I3L2A2;I3L2N7;I3L0K6;I3L3K1;I3L364;I3NI36;I3L0V5;I3L3V6	Q92667;Q92667-2	A-kinase anchor protein 1, mitochondrial	AKAP1	2.63583	2.39598	1.73528	2.1232	0.504793	-0.586665
Q92797;A0A087WUE9;M0R3C7;Q92797-2;M0R1C2;M0R180;M0QXP5	Q92797;A0A087WUE9	Symplekin	SYMPK	1.41161	1.22277	1.83819	1.40372	0.611523	0.303764
Q92845-4;Q92845-2;Q92845-3;Q92845	Q92845-4;Q92845-2;Q92845-3;Q92845	Kinesin-associated protein 3	KIFAP3	-2.82709	-2.61709	-4.03643	-3.19428	0.664527	-0.89327
Q92878;Q92878-2;A0A1W2PQ90;Q92878-3;E7EN38;E7ESD9;E9PM98;H7C0V2;H7C0P8;C9JNH8	Q92878;Q92878-2;A0A1W2PQ90;Q92878-3;E7EN38	DNA repair protein RAD50	RAD50	3.90361	4.00136	3.85656	3.90228	0.661961	-0.0730615
Q92889;I3L4K0	Q92889;I3L4K0	DNA repair endonuclease XPF	ERCC4	-7.55597	-7.55597	-2.67317	-4.23786	0.920742	4.10045
Q92896;Q92896-3;Q92896-2;H3BM42	Q92896;Q92896-3;Q92896-2;H3BM42	Golgi apparatus protein 1	GLG1	-3.56238	-3.09134	-7.55597	-2.7899	0.26125	-1.84608
Q92900-2;Q92900	Q92900-2;Q92900	Regulator of nonsense transcripts 1	UPF1	4.96299	4.74544	4.58329	4.58325	0.614396	-0.270942
Q92922;F8WE13	Q92922	SWI/SNF complex subunit SMARCC1	SMARCC1	2.36872	2.53358	2.34984	2.03793	0.32261	-0.257267
Q92945;A0A087WTP3;M0R0I5;M0QYH3;M0R3J3;M0QXW7;M0R0C6;M0QYG1;M0R251;M0R263	Q92945;A0A087WTP3;M0R0I5	Far upstream element-binding protein 2	KHSRP	5.97351	5.88762	6.21485	5.9909	0.615142	0.172315
Q92973-2;Q92973;Q92973-3;S4R398;E7EW37	Q92973-2;Q92973;Q92973-3	Transportin-1	TNPO1	4.24683	3.85696	3.56059	3.66804	0.482836	-0.43758
V9GYM8;Q92974-3;Q92974-2;Q92974;Q5VY93;V9GYF5;V9GYG5;V9GZ14;V9GYF0	V9GYM8;Q92974-3;Q92974-2;Q92974	Rho guanine nucleotide exchange factor 2	ARHGEF2	-0.054657	0.666401	-0.903075	0.364176	0.549529	-0.575322
Q92993;Q92993-3;Q92993-2;Q92993-4;E9PRL6;E9PRM3;H0YEP0;H0YEG3	Q92993;Q92993-3;Q92993-2;Q92993-4	Histone acetyltransferase KAT5	KAT5	10.1063	9.63094	10.4596	10.887	0.487502	0.804635
Q93008-1;Q93008	Q93008-1;Q93008	Probable ubiquitin carboxyl-terminal hydrolase FAF-X	USP9X	4.45217	4.57121	4.52133	4.3568	0.155748	-0.0726275
Q93009;Q93009-3;H3BND8;F5H2X1;H3BUV0;H3BTM1;H3BRA2;H3BQD1;H3BMF6;I3L2D8	Q93009;Q93009-3;H3BND8	Ubiquitin carboxyl-terminal hydrolase 7;Ubiquitin carboxyl-terminal hydrolase	USP7	5.23465	5.29646	5.05013	5.22743	0.56528	-0.126778
Q93034;H0YCA0;E9PP19	Q93034	Cullin-5	CUL5	1.45979	1.56558	1.57962	1.14202	0.170365	-0.151866
Q93050-1;Q93050;Q93050-3;B7Z641;B7Z2A9;K7EPG4;K7EN36;F5H1T6;K7EM24	Q93050-1;Q93050;Q93050-3;B7Z641;B7Z2A9;K7EPG4	V-type proton ATPase 116 kDa subunit a isoform 1;V-type proton ATPase subunit a	ATP6V0A1	0.0710964	-0.32963	-0.372554	-0.0960789	0.0923278	-0.10505
Q93074-3;Q93074;Q93074-2;Q7Z3Z5	Q93074-3;Q93074;Q93074-2;Q7Z3Z5	Mediator of RNA polymerase II transcription subunit 12	MED12;TNRC11	-1.67436	-1.27059	-2.37649	-2.54611	0.745568	-0.988827
Q93075;H7C1W4;H7BZJ2	Q93075;H7C1W4	Putative deoxyribonuclease TATDN2	TATDN2	-4.33136	-4.73899	-2.52348	-3.05118	1.66037	1.74785
Q93100-4;Q93100-3;Q93100-2;Q93100;I3L213;I3L1N3;H3BV13;I3NHZ9;H3BQ89	Q93100-4;Q93100-3;Q93100-2;Q93100;I3L213	Phosphorylase b kinase regulatory subunit beta	PHKB	-0.936783	-0.678679	0.8693	-0.650351	0.30979	0.917205
Q969M3;Q969M3-3;E5RGR9;E5RHH4;Q969M3-2	Q969M3;Q969M3-3;E5RGR9;E5RHH4;Q969M3-2	Protein YIPF5;Protein YIPF	YIPF5	0.162251	0.38587	-0.237815	-0.276367	0.812375	-0.531151
Q969R5-2;Q969R5-3;Q969R5;H0Y5M2	Q969R5-2;Q969R5-3;Q969R5;H0Y5M2	Lethal(3)malignant brain tumor-like protein 2	L3MBTL2	-2.63421	-3.23757	-3.16647	-7.55597	0.374762	-2.42533
Q969S9-2;Q969S9-3;Q969S9;Q969S9-4;Q969S9-5;D6RAL1;D6RF75	Q969S9-2;Q969S9-3;Q969S9;Q969S9-4;Q969S9-5	Ribosome-releasing factor 2, mitochondrial	GFM2	1.43828	1.88682	0.368329	1.17523	0.898356	-0.890773
Q96A33-2;Q96A33;J3QR89;A0A087WYW6	Q96A33-2;Q96A33;J3QR89;A0A087WYW6	Coiled-coil domain-containing protein 47	CCDC47	-4.59273	-4.2285	-4.09568	-2.8622	0.556145	0.931673
Q96A65;Q96A65-2	Q96A65	Exocyst complex component 4	EXOC4	3.43017	3.31082	1.42839	1.56452	1.36325	-1.87404
Q96AE7-2;Q96AE7	Q96AE7-2;Q96AE7	Tetratricopeptide repeat protein 17	TTC17	-3.28373	-3.1925	-7.55597	-2.72321	0.24439	-1.90147
Q96AG4	Q96AG4	Leucine-rich repeat-containing protein 59	LRRC59	-7.55597	-3.07535	-2.85518	-1.88663	0.465568	2.94475
Q96AY3;H0Y827;K7ESG6;Q96AY3-2;C9JPC3;K7ELI6;O95302	Q96AY3;H0Y827	Peptidyl-prolyl cis-trans isomerase FKBP10	FKBP10	0.298424	-0.438202	-1.27115	1.01071	0.0111888	-0.060329
Q96CW5;Q96CW5-2;A0A3B3ITE3;A0A087WU06;Q96CW5-3;A0A0J9YX63;A0A087WZV5;A0A0J9YX56	Q96CW5;Q96CW5-2;A0A3B3ITE3	Gamma-tubulin complex component 3	TUBGCP3	1.08933	0.171484	-0.376822	-0.8566	0.955925	-1.24712
Q96D09	Q96D09	G-protein coupled receptor-associated sorting protein 2	GPRASP2	-1.34775	-0.858471	-0.24616	-0.860348	0.300089	0.549855
Q96DT7-3;Q96DT7-2;Q96DT7;Q96DT7-4	Q96DT7-3;Q96DT7-2;Q96DT7;Q96DT7-4	Zinc finger and BTB domain-containing protein 10	ZBTB10	0.286325	0.410223	0.363109	-0.239582	0.240424	-0.286511
Q96EB6;B0QZ35;E9PC49;Q96EB6-2	Q96EB6;B0QZ35;E9PC49;Q96EB6-2	NAD-dependent protein deacetylase sirtuin-1;SirtT1 75 kDa fragment	SIRT1	0.0196018	0.48996	-0.316764	0.31299	0.71745	-0.256668
Q96EC8;B1AV70;Q96EC8-2	Q96EC8;B1AV70;Q96EC8-2	Protein YIPF6;Protein YIPF	YIPF6	-1.61476	-2.16551	-7.55597	-1.69677	0.25954	-2.73623
Q96EV2;H0Y3K4;A8MTF7;Q96EV2-2	Q96EV2;H0Y3K4	RNA-binding protein 33	RBM33	-2.26706	-2.62759	-0.473115	0.235685	0.842594	2.32861
Q96EY7;Q96EY7-2;B8ZZQ4;F8WE76	Q96EY7;Q96EY7-2	Pentatricopeptide repeat domain-containing protein 3, mitochondrial	PTCD3	2.71815	2.72884	2.31321	2.76904	0.249497	-0.182368
Q96F86;H3BPN4;H3BSQ0;H3BQP5;H3BU87;H3BQ37;H3BPW9	Q96F86;H3BPN4;H3BSQ0	Enhancer of mRNA-decapping protein 3	EDC3	-4.1795	-7.55597	-1.88099	-2.71653	0.66211	3.56898
Q96FC9-4;Q96FC9-3;Q96FC9-2;F6WZM0;F5H235;C9K0E8;A8MPP1;Q96FC9;F5GXJ8;B4DMS8;Q96FC9-5;Q92771;F5GYY1;H0YFY8;F5GXL6	Q96FC9-4;Q96FC9-3;Q96FC9-2;F6WZM0;F5H235;C9K0E8;A8MPP1;Q96FC9;F5GXJ8;B4DMS8	Probable ATP-dependent RNA helicase DDX11;Putative ATP-dependent RNA helicase DDX11-like protein 8	DDX11;DDX11L8	-1.90829	-1.17987	-4.71441	-1.84242	0.452974	-1.73434
Q96G03;Q96G03-2;E9PD70;E7ENQ8;H0Y921	Q96G03	Phosphoglucomutase-2	PGM2	2.79995	2.60311	1.38309	2.59476	0.304303	-0.712607
Q96G46;Q96G46-2;K7EJX8	Q96G46;Q96G46-2	tRNA-dihydrouridine(47) synthase [NAD(P)(+)]-like	DUS3L	-1.83244	-1.29917	-1.22842	-3.19113	0.156934	-0.643972
Q96H55;Q96H55-3;Q96H55-4;A0A087WU55;A0A087WY49;Q96H55-2;A0A087WZQ9;A0A087WYT7;B4DSL5	Q96H55;Q96H55-3;Q96H55-4	Unconventional myosin-XIX	MYO19	1.62307	1.71343	1.43698	0.810688	0.431115	-0.544414
Q96HA1	Q96HA1	Nuclear envelope pore membrane protein POM 121	POM121	-3.01694	-3.5204	-2.79429	-2.94409	0.576259	0.399481
Q96HA7;Q96HA7-2;A0A087X1F6	Q96HA7;Q96HA7-2	Tonsoku-like protein	TONSL	-1.31636	-1.26029	-2.10629	-1.36384	0.379846	-0.446743
Q96HC4-7;Q96HC4-4;Q96HC4;Q96HC4-6;H0YBI4;H0Y8Y3;Q96HC4-3;Q96HC4-2;A0A0A0MSP3;H0Y929;A0A0D9SFR4	Q96HC4-7;Q96HC4-4;Q96HC4;Q96HC4-6;H0YBI4;H0Y8Y3;Q96HC4-3;Q96HC4-2	PDZ and LIM domain protein 5	PDLIM5	-0.588987	-0.235487	-0.488345	-0.195843	0.583177	0.0701432
Q96HW7;Q96HW7-4;Q96HW7-2;Q96HW7-3;E9PIM3;F8WAA7	Q96HW7	Integrator complex subunit 4	INTS4	-0.119461	-0.0888081	-0.175286	-0.570414	0.370046	-0.268715
Q96HY7;C9JWN1;H7C1J3;H7C149	Q96HY7;C9JWN1	Probable 2-oxoglutarate dehydrogenase E1 component DHKTD1, mitochondrial	DHTKD1	-1.48295	-0.451416	-0.848861	-2.00618	0.126955	-0.46034
Q96I24	Q96I24	Far upstream element-binding protein 3	FUBP3	-4.26679	-4.18444	-7.55597	-0.738625	0.00647711	0.0783191
Q96II8-3;Q96II8-4;Q96II8;Q96II8-2;E9PD99;F8WFB5	Q96II8-3;Q96II8-4;Q96II8;Q96II8-2;E9PD99	Leucine-rich repeat and calponin homology domain-containing protein 3	LRCH3	-4.96291	-4.24072	-7.55597	-1.90491	0.0146619	-0.128625
Q96J02-3;Q96J02-2;Q96J02	Q96J02-3;Q96J02-2;Q96J02	E3 ubiquitin-protein ligase Itchy homolog	ITCH	1.17077	1.17598	0.143962	0.11591	1.99377	-1.04344
Q96JB3-2;Q96JB3	Q96JB3-2;Q96JB3	Hypermethylated in cancer 2 protein	HIC2	0.452196	0.528963	0.623971	-2.68504	0.272465	-1.52111
Q96JC1-2;Q96JC1	Q96JC1-2;Q96JC1	Vam6/Vps39-like protein	VPS39	-3.6002	-4.34492	-7.55597	-3.4318	0.190829	-1.52133
Q96JM3;A0A2R8Y4S6;S4R3K0;A0A2R8Y735	Q96JM3	Chromosome alignment-maintaining phosphoprotein 1	CHAMP1	1.02558	1.20663	-0.403144	0.566242	0.634992	-1.03455
Q96JM7;Q96JM7-2;E9PLL7	Q96JM7;Q96JM7-2	Lethal(3)malignant brain tumor-like protein 3	L3MBTL3	-1.88758	-1.81666	-3.22193	-1.84838	0.314373	-0.683028
Q96K76-4;Q96K76;Q96K76-2	Q96K76-4;Q96K76;Q96K76-2	Ubiquitin carboxyl-terminal hydrolase 47	USP47	-0.955746	-1.2146	-1.09753	-1.04029	0.0293217	0.0162654
Q96KM6	Q96KM6	Zinc finger protein 512B	ZNF512B	-2.07118	-2.12072	-1.67382	-2.64964	0.0408677	-0.0657735
Q96KP1	Q96KP1	Exocyst complex component 2	EXOC2	1.39039	1.49861	0.387839	1.27167	0.445775	-0.614744
Q96KR1;H0Y8W1	Q96KR1	Zinc finger RNA-binding protein	ZFR	3.55919	3.4754	3.08023	3.14137	0.949576	-0.406499
Q96L91-3;Q96L91-5;Q96L91-2;Q96L91;Q96L91-4	Q96L91-3;Q96L91-5;Q96L91-2;Q96L91;Q96L91-4	E1A-binding protein p400	EP400	-0.267437	-0.737873	-0.268594	-0.191763	0.29986	0.272477
Q96MU7-2;Q96MU7;J3QR07;J3KRG5	Q96MU7-2;Q96MU7;J3QR07	YTH domain-containing protein 1	YTHDC1	0.93099	1.04846	0.505471	1.21781	0.130099	-0.128081
Q96N46-3;Q96N46-2;Q96N46	Q96N46-3;Q96N46-2;Q96N46	Tetratricopeptide repeat protein 14	TTC14	-4.0836	-3.88675	-3.79224	-7.55597	0.259286	-1.68893
Q96N66;Q96N66-2;Q96N66-3	Q96N66;Q96N66-2;Q96N66-3	Lysophospholipid acyltransferase 7	MBOAT7	-0.0492725	0.0501289	-0.00578594	-0.612614	0.266231	-0.309628
Q96N67;Q96N67-4;Q96N67-6;Q96N67-5;Q96N67-3;Q96N67-2;A0A1B0GWE0;Q96N67-7;A0A1B0GUE9;A0A1B0GVW2;A0A0U1RQT6;A0A0C4DGY6;Q8NF50-3;Q8NF50-2;Q8NF50-4;Q8NF50;A2A369	Q96N67;Q96N67-4;Q96N67-6;Q96N67-5;Q96N67-3;Q96N67-2;A0A1B0GWE0	Dedicator of cytokinesis protein 7	DOCK7	1.94011	1.81775	2.16616	1.9753	0.948856	0.191802
Q96P47-4;Q96P47-2;Q96P47;Q96P47-5;Q96P47-6;Q96P47-3;H0Y873;C9J975;E7ESL9;F5GXM9;A0A087X1U1;H7C5G0;A0A087X044;C9J8Z2;H7C4F1;H7C4U6;Q9UPQ3-3;Q9UPQ3-2;Q9UPQ3;E7EUN2	Q96P47-4;Q96P47-2;Q96P47;Q96P47-5;Q96P47-6;Q96P47-3;H0Y873	Arf-GAP with GTPase, ANK repeat and PH domain-containing protein 3	AGAP3	-1.51783	-0.97493	-0.270976	-0.470999	0.592642	0.875391
Q96P70	Q96P70	Importin-9	IPO9	1.84315	1.62183	1.46498	1.96641	0.013036	-0.0167975
Q96PI1	Q96PI1	Small proline-rich protein 4	SPRR4	-7.55597	-7.55597	1.74444	0.942036	1.5424	8.89921
Q96PK6;Q96PK6-2;A0A0A6YYI9;F8WDX3;A0A0A0MSL8;B8ZZ74;Q96PK6-3;Q96PK6-4	Q96PK6	RNA-binding protein 14	RBM14	4.76539	4.84767	4.73429	4.46314	0.348109	-0.207813
Q96PK6-5	Q96PK6-5	RNA-binding protein 14	RBM14	-7.55597	-7.55597	-1.46426	-0.70434	1.42789	6.47167
Q96PU4;Q96PU4-2;A0A0A0MSQ3;B1AL33	Q96PU4;Q96PU4-2	E3 ubiquitin-protein ligase UHRF2	UHRF2	1.13306	-7.55597	-5.30279	-2.83407	0.044328	-0.856972
Q96PZ0-2;Q96PZ0;E7EUH7	Q96PZ0-2;Q96PZ0;E7EUH7	Pseudouridylate synthase 7 homolog	PUS7	-3.59451	-3.50741	-7.55597	-1.51469	0.0987013	-0.98437
Q96Q89-4;Q96Q89-3;Q96Q89;Q96Q89-2;Q96Q89-5	Q96Q89-4;Q96Q89-3;Q96Q89;Q96Q89-2;Q96Q89-5	Kinesin-like protein KIF20B	KIF20B	-5.14371	-4.57376	-4.13862	-4.15574	0.603652	0.711558
Q96QA5;J3KRG2	Q96QA5;J3KRG2	Gasdermin-A	GSDMA	-7.55597	-7.55597	-0.212466	-1.88553	1.08939	6.50697
Q96QC0	Q96QC0	Serine/threonine-protein phosphatase 1 regulatory subunit 10	PPP1R10	-1.46094	-2.16257	-0.875281	-1.42827	1.14635	0.659983
Q96QK1;I3L4S0;A0A1W2PP10;A0A3B3ITD4	Q96QK1	Vacuolar protein sorting-associated protein 35	VPS35	4.40076	4.43149	4.26822	4.29095	1.72923	-0.136543
Q96QU8-2;Q96QU8;H3BPG8;I3L2K0;I3L0S8	Q96QU8-2;Q96QU8	Exportin-6	XPO6	-3.16349	-1.88629	-0.810075	-2.89403	0.120582	0.672843
Q96RF0-3;Q96RF0-2;Q96RF0	Q96RF0-3;Q96RF0-2;Q96RF0	Sorting nexin-18	SNX18	-7.55597	-7.55597	-3.51743	-4.2837	1.17729	3.6554
Q96RP9;Q96RP9-2;C9IZ01;F8WAU4	Q96RP9;Q96RP9-2;C9IZ01;F8WAU4	Elongation factor G, mitochondrial	GFM1	3.87844	4.20604	3.31817	3.4492	1.02541	-0.658552
Q96RQ3;E9PHF7;F5GYT8;E9PG35;G5E9X5;F8WDI3	Q96RQ3;E9PHF7;F5GYT8;E9PG35;G5E9X5	Methylcrotonoyl-CoA carboxylase subunit alpha, mitochondrial	MCCC1	8.75418	8.75705	8.1155	8.26691	1.0794	-0.564407
Q96RR1-3;Q96RR1-2;Q96RR1	Q96RR1-3;Q96RR1-2;Q96RR1	Twinkle protein, mitochondrial	PEO1	-1.36032	-3.98388	-1.92926	-1.98734	0.169586	0.713801
Q96RT1-7;Q96RT1-6;Q96RT1-4;Q96RT1-5;Q96RT1-3;Q96RT1-9;Q96RT1-2;Q96RT1;Q96RT1-8;B4DIP2	Q96RT1-7;Q96RT1-6;Q96RT1-4;Q96RT1-5;Q96RT1-3;Q96RT1-9;Q96RT1-2;Q96RT1;Q96RT1-8	Protein LAP2	ERBB2IP	-2.5016	-1.96727	-1.99481	-0.849499	0.640147	0.81228
Q96S15-2;A0A3B3ISA1;Q96S15	Q96S15-2;A0A3B3ISA1;Q96S15	WD repeat-containing protein 24	WDR24	-1.83318	-1.48368	-7.55597	-7.55597	1.72451	-5.89754
Q96S55-2;Q96S55;Q96S55-3;Q96S55-4	Q96S55-2;Q96S55;Q96S55-3;Q96S55-4	ATPase WRNIP1	WRNIP1	1.93397	2.28136	1.56242	1.10892	0.516229	-0.771994
Q96S59;Q96S59-2;Q96S59-3	Q96S59;Q96S59-2;Q96S59-3	Ran-binding protein 9	RANBP9	1.3261	1.08369	0.262935	0.58046	0.66043	-0.783195
Q96SB8;Q96SB8-2;C9JMN1;A0A0A0MRY1	Q96SB8;Q96SB8-2;C9JMN1	Structural maintenance of chromosomes protein 6	SMC6	1.38592	0.654783	1.46913	1.08968	0.420621	0.259053
Q96SI9-2;Q96SI9;H0YC91;E9PKQ0;Q5JPA5	Q96SI9-2;Q96SI9	Spermatid perinuclear RNA-binding protein	STRBP	1.90419	1.07144	1.1706	1.74197	0.0125885	-0.031528
Q96ST3;H3BP90;H3BNZ3	Q96ST3	Paired amphipathic helix protein Sin3a	SIN3A	2.39879	2.49374	2.43356	2.50013	0.415381	0.0205789
Q96SU4-7;Q96SU4-2;Q96SU4;Q96SU4-6;Q96SU4-5;Q96SU4-4;Q96SU4-3;A0A096LPC8;H0YE19;E9PKX6;H0YCW0;E9PJ80;E9PLH0;E9PNR1	Q96SU4-7;Q96SU4-2;Q96SU4;Q96SU4-6;Q96SU4-5;Q96SU4-4;Q96SU4-3	Oxysterol-binding protein-related protein 9	OSBPL9	0.14732	0.34108	-0.0563974	-0.122749	0.626096	-0.333773
Q96T23-2;Q96T23;H0YER1;H0YCN2;Q96T23-3;H7C306	Q96T23-2;Q96T23;H0YER1;H0YCN2;Q96T23-3	Remodeling and spacing factor 1	RSF1	-3.84509	-4.29382	-1.87782	-1.73754	1.08391	2.26177
Q96T58;H0Y5U7;F6WRY4	Q96T58	Msx2-interacting protein	SPEN	1.17029	1.52357	1.44116	1.59072	0.461802	0.169014
Q96T76;Q96T76-8;Q96T76-9;Q96T76-5;H0Y746;Q5T454;Q96T76-7;H7C1W5;B0QZ77;H0Y7V3;F8WCH8	Q96T76;Q96T76-8;Q96T76-9;Q96T76-5	MMS19 nucleotide excision repair protein homolog	MMS19	3.49968	3.29893	2.43773	3.16596	0.376026	-0.597457
Q99459	Q99459	Cell division cycle 5-like protein	CDC5L	2.62248	2.86416	3.07872	2.96698	0.445046	0.27953
Q99523;Q99523-2;A0A0J9YVU2	Q99523;Q99523-2	Sortilin	SORT1	-0.895823	-3.41898	-3.16948	-1.60649	0.0322401	-0.230584
Q99543-2;Q99543;H7C3L7;F2Z3H0;F2Z3N9;C9IZ83	Q99543-2;Q99543	DnaJ homolog subfamily C member 2;DnaJ homolog subfamily C member 2, N-terminally processed	DNAJC2	-2.22221	-1.89365	-1.06616	-1.11988	0.904842	0.964904
Q99549;Q99549-2	Q99549;Q99549-2	M-phase phosphoprotein 8	MPHOSPH8	-7.55597	-7.55597	-1.32493	-2.56263	1.15542	5.61219
Q99567;J3KMX1;I3L4K7;I3L245;I3L2W3	Q99567;J3KMX1	Nuclear pore complex protein Nup88	NUP88	2.9778	3.19636	3.04076	2.72546	0.233131	-0.203969
Q99570;D6RJ98;D6RAC3;D6RBB7	Q99570	Phosphoinositide 3-kinase regulatory subunit 4	PIK3R4	1.67277	1.67904	0.337016	1.33961	0.466508	-0.837595
Q99575;E5RK39	Q99575	Ribonucleases P/MRP protein subunit POP1	POP1	0.826195	0.508768	0.753003	0.333754	0.605837	-0.124103
Q99613-2;Q99613;B5ME19;H3BPE4;H3BPE3;H3BTY8	Q99613-2;Q99613;B5ME19	Eukaryotic translation initiation factor 3 subunit C;Eukaryotic translation initiation factor 3 subunit C-like protein	EIF3C;EIF3CL	5.73762	5.49544	5.19816	5.32044	0.522451	-0.35723
Q99615;Q99615-2;K7EIH8;K7ELJ8;K7EPP7;K7ESP1;K7EJE9;K7EK03;K7EJL5;K7EN19;K7EJV7;K7ER44;K7EJ24	Q99615;Q99615-2;K7EIH8	DnaJ homolog subfamily C member 7	DNAJC7	-3.20786	-2.40045	0.0362444	0.0840302	1.07609	2.86429
Q99661;Q99661-2;Q5JR91;Q5JR89;H0Y5Z9	Q99661;Q99661-2	Kinesin-like protein KIF2C	KIF2C	0.500568	1.2989	0.231267	-0.425596	0.396444	-0.996901
Q99666;O14715;J3KQ37;F8W705;Q99666-2;C9J1W9;C9JF75	Q99666;O14715;J3KQ37;F8W705;Q99666-2	RANBP2-like and GRIP domain-containing protein 5/6;RANBP2-like and GRIP domain-containing protein 8	RGPD5;RGPD8	-0.574585	-0.731083	-2.5237	-1.5371	0.601413	-1.37756
Q99707;Q99707-2;B1ANE3	Q99707;Q99707-2;B1ANE3	Methionine synthase	MTR	1.48774	0.888327	1.91442	1.23107	1.16	0.384712
Q99797	Q99797	Mitochondrial intermediate peptidase	MIPEP	-1.18987	-0.546646	-2.6281	-2.8617	0.835336	-1.87664
Q99832-3;Q99832;Q99832-4;Q99832-2;F8WAM2	Q99832-3;Q99832;Q99832-4;Q99832-2	T-complex protein 1 subunit eta	CCT7	-2.2145	-1.21546	0.911302	0.969164	0.952067	2.65521
Q99856;H0YFY1;K7EJ04	Q99856;H0YFY1;K7EJ04	AT-rich interactive domain-containing protein 3A	ARID3A	-3.43724	-3.17883	-5.28487	-5.23976	1.45958	-1.95428
Q99959;Q99959-2;A0A087WXY2	Q99959;Q99959-2	Plakophilin-2	PKP2	-0.412708	0.072588	0.436793	0.160545	0.362192	0.468729
Q9BPX3;D6RA93;H0Y9Z8	Q9BPX3	Condensin complex subunit 3	NCAPG	2.95033	2.84931	2.38809	2.87384	0.277565	-0.268855
Q9BQ52-4;Q9BQ52;E7ES68;G5E9D5;Q9BQ52-3;Q9BQ52-2;H7C2I4;V9GZ72	Q9BQ52-4;Q9BQ52;E7ES68;G5E9D5;Q9BQ52-3	Zinc phosphodiesterase ELAC protein 2	ELAC2	2.07117	1.82592	2.19038	1.97231	1.1875	0.132798
Q9BQ70;Q9H7D3;H3BSP8;H3BMJ8;H3BTU3;H3BQ53;H3BR53;H3BS87;H3BSS3;Q9H384	Q9BQ70;Q9H7D3;H3BSP8;H3BMJ8;H3BTU3;H3BQ53	Transcription factor 25	TCF25	-3.53956	-1.58916	-2.36336	-3.14534	0.0399897	-0.18999
Q9BQG0;Q9BQG0-2;I3L1L3;I3L2H8;I3L311	Q9BQG0;Q9BQG0-2;I3L1L3	Myb-binding protein 1A	MYBBP1A	5.18873	4.96141	4.92284	5.45181	0.0881576	0.112257
Q9BQS8;Q9BQS8-4;Q9BQS8-3;Q9BQS8-2	Q9BQS8;Q9BQS8-4	FYVE and coiled-coil domain-containing protein 1	FYCO1	-1.0504	-0.873346	-2.85229	-1.61914	0.601759	-1.27384
Q9BRS2;E9PFQ8	Q9BRS2	Serine/threonine-protein kinase RIO1	RIOK1	0.685883	0.943701	0.895633	0.319794	0.150908	-0.207078
Q9BSC4;Q9BSC4-4;Q9BSC4-2;H7C1Z3;Q9BSC4-3	Q9BSC4;Q9BSC4-4;Q9BSC4-2	Nucleolar protein 10	NOL10	2.60964	2.93192	2.39991	2.55109	0.745897	-0.295283
Q9BSJ2;Q9BSJ2-4;F2Z2B9;Q9BSJ2-3;B3KTU7;R4GMM4	Q9BSJ2;Q9BSJ2-4;F2Z2B9;Q9BSJ2-3	Gamma-tubulin complex component 2	TUBGCP2	-0.939402	0.31159	0.105302	0.534973	0.436644	0.634043
Q9BSJ8-2;Q9BSJ8;F8VZB1	Q9BSJ8-2;Q9BSJ8	Extended synaptotagmin-1	ESYT1	4.32089	4.32739	3.8316	4.15786	0.541122	-0.329409
Q9BTA9-5;Q9BTA9;A0A0A0MRT2;Q9BTA9-2;C9JVK6;C9JD58;J3QTA0;Q9BTA9-3	Q9BTA9-5;Q9BTA9;A0A0A0MRT2;Q9BTA9-2	WW domain-containing adapter protein with coiled-coil	WAC	-0.380253	-0.806396	-1.58976	-2.39373	1.06811	-1.39842
Q9BTC0;Q9BTC0-1	Q9BTC0;Q9BTC0-1	Death-inducer obliterator 1	DIDO1	-4.11329	-2.04648	-2.94227	-3.35138	0.0151991	-0.0669427
Q9BTE3;Q9BTE3-2;Q9BTE3-3	Q9BTE3;Q9BTE3-2;Q9BTE3-3	Mini-chromosome maintenance complex-binding protein	MCMBP	0.0856476	0.298477	0.768384	0.787558	0.981856	0.585908
Q9BTX1-6;Q9BTX1-5;Q9BTX1-2;Q9BTX1;Q9BTX1-4;Q9BTX1-3	Q9BTX1-6;Q9BTX1-5;Q9BTX1-2;Q9BTX1;Q9BTX1-4;Q9BTX1-3	Nucleoporin NDC1	NDC1	-2.32286	-2.56915	-2.90956	-3.03169	1.12504	-0.524626
Q9BUQ8;H0YI52;F8VVA2	Q9BUQ8	Probable ATP-dependent RNA helicase DDX23	DDX23	3.56322	3.65287	3.66778	3.69549	0.595874	0.0735908
Q9BVA0;H3BPK1;H3BT67;H3BPD8;H3BTU7;H3BTV8	Q9BVA0;H3BPK1	Katanin p80 WD40 repeat-containing subunit B1	KATNB1	-0.313099	-0.673145	-2.72812	-0.938515	0.366202	-1.3402
Q9BVA1	Q9BVA1	Tubulin beta-2B chain	TUBB2B	0.551743	-0.300249	0.379619	0.800554	0.222759	0.46434
Q9BVG9;E9PS47;E9PLE4;A0A0J9YWQ2	Q9BVG9;E9PS47;E9PLE4;A0A0J9YWQ2	Phosphatidylserine synthase 2	PTDSS2	-0.269545	-0.179308	-1.78652	-1.61441	1.75325	-1.47604
Q9BVJ6-3;Q9BVJ6;Q9BVJ6-2;X6RJY0;Q5TAP6	Q9BVJ6-3;Q9BVJ6;Q9BVJ6-2	U3 small nucleolar RNA-associated protein 14 homolog A	UTP14A	0.936287	-0.218697	-0.113574	1.13403	0.0361319	0.151433
Q9BVP2-2;Q9BVP2	Q9BVP2-2;Q9BVP2	Guanine nucleotide-binding protein-like 3	GNL3	-1.22471	-0.667145	-2.9959	-0.348537	0.212323	-0.726293
Q9BVQ7;Q9BVQ7-2;Q9BVQ7-3;H0YCA5	Q9BVQ7;Q9BVQ7-2;Q9BVQ7-3	Spermatogenesis-associated protein 5-like protein 1	SPATA5L1	1.79528	1.8222	0.0777979	1.1076	0.603817	-1.21604
Q9BW27-3;Q9BW27;J3QL54;J3KT10;J3QLV0;J3QLD4;Q9BW27-2;J3KS87;J3KSH3;J3KRC0;F5H0W7;J3QLH0	Q9BW27-3;Q9BW27;J3QL54;J3KT10;J3QLV0;J3QLD4;Q9BW27-2	Nuclear pore complex protein Nup85	NUP85	-0.108397	-0.962105	-1.54982	-0.152534	0.0831335	-0.315927
Q9BW92;U3KQG0;Q9BW92-2;F6S7Q7;U3KQ50;Q5T5E9	Q9BW92;U3KQG0;Q9BW92-2;F6S7Q7	Threonine--tRNA ligase, mitochondrial	TARS2	4.63877	4.57438	3.73249	4.04965	0.780194	-0.715506
Q9BWF3;E9PB51;Q9BWF3-4;D6R9K7;J3QRR5;Q9BWF3-3;Q9BWF3-2;Q9BQ04;E9PLB0;E9PM61;U3KQD5	Q9BWF3;E9PB51;Q9BWF3-4;D6R9K7;J3QRR5;Q9BWF3-3;Q9BWF3-2;Q9BQ04	RNA-binding protein 4;RNA-binding protein 4B	RBM4;RBM4B	-4.87734	-2.95684	-0.334983	-0.838078	0.653353	3.33056
Q9BWH6-2;Q9BWH6;H3BRE8;Q9BWH6-3;H3BPM3	Q9BWH6-2;Q9BWH6;H3BRE8;Q9BWH6-3	RNA polymerase II-associated protein 1	RPAP1	-1.88371	-1.6386	-3.05641	-2.01073	0.516583	-0.772416
Q9BX95	Q9BX95	Sphingosine-1-phosphate phosphatase 1	SGPP1	-2.89875	-2.95248	-3.45394	-7.55597	0.373053	-2.57934
Q9BXB4	Q9BXB4	Oxysterol-binding protein-related protein 11	OSBPL11	0.730488	1.07998	-0.0361414	1.48398	0.092179	-0.181313
Q9BXB5;Q9BXB5-2;H7C487	Q9BXB5;Q9BXB5-2;H7C487	Oxysterol-binding protein-related protein 10;Oxysterol-binding protein	OSBPL10	-3.61868	-3.45623	-2.51711	-3.87244	0.136689	0.34268
Q9BXJ9;A0A0B4J1W3;Q9BXJ9-4	Q9BXJ9;A0A0B4J1W3;Q9BXJ9-4	N-alpha-acetyltransferase 15, NatA auxiliary subunit	NAA15	4.75564	4.65704	4.56099	4.38269	0.970018	-0.2345
Q9BXP5-4;Q9BXP5-2;Q9BXP5-3;Q9BXP5;Q9BXP5-5;H7C3A1;H7C1K0;A0A286YEP7;H7C0U8;A0A0A0MSP6	Q9BXP5-4;Q9BXP5-2;Q9BXP5-3;Q9BXP5;Q9BXP5-5;H7C3A1	Serrate RNA effector molecule homolog	SRRT	4.72082	4.81279	4.8298	4.80076	0.244116	0.0484729
Q9BXW9;Q9BXW9-1;Q9BXW9-3;H7BZJ7;Q9BXW9-4	Q9BXW9;Q9BXW9-1;Q9BXW9-3	Fanconi anemia group D2 protein	FANCD2	2.30709	2.14668	1.46228	1.9306	0.467771	-0.530442
Q9BY89	Q9BY89	Uncharacterized protein KIAA1671	KIAA1671	-1.20883	-2.48813	-2.01517	-1.54441	0.0222186	0.0686917
Q9BYT8;E9PCB6;H0YAK4;H0YAF7	Q9BYT8;E9PCB6;H0YAK4	Neurolysin, mitochondrial	NLN	0.0365982	-0.125502	-0.71489	-0.044796	0.245569	-0.335392
Q9BYW2;H7C3H4;H7BZ93;Q9BYW2-3;Q9BYW2-2;C9JG86;H7BXT4;A0A1W2PPX9	Q9BYW2;H7C3H4;H7BZ93;Q9BYW2-3;Q9BYW2-2;C9JG86;H7BXT4	Histone-lysine N-methyltransferase SETD2	SETD2	-0.613203	-0.865101	0.26121	-0.332781	0.818536	0.703367
Q9BZE4;Q9BZE4-2;Q9BZE4-3;Q5T3R7	Q9BZE4;Q9BZE4-2;Q9BZE4-3	Nucleolar GTP-binding protein 1	GTPBP4	4.61345	4.57868	4.41819	4.00733	0.537058	-0.383301
Q9BZF1-3;Q9BZF1-2;Q9BZF1;F8VQX7;F8VUA7;F8VVD3;F8VVE7;F8VZ43;Q9H0X9-3;Q9H0X9-2;Q9H0X9	Q9BZF1-3;Q9BZF1-2;Q9BZF1;F8VQX7;F8VUA7	Oxysterol-binding protein-related protein 8;Oxysterol-binding protein	OSBPL8	1.8623	1.13751	0.912375	1.37617	0.182633	-0.355631
Q9BZH6;S4R3Z0;S4R451;S4R3P9	Q9BZH6	WD repeat-containing protein 11	WDR11	1.78104	1.5694	1.57403	1.28186	0.988144	-0.247277
Q9BZJ0-2;Q5JY65;Q9BZJ0-3;Q9BZJ0	Q9BZJ0-2;Q5JY65;Q9BZJ0-3;Q9BZJ0	Crooked neck-like protein 1	CRNKL1	3.36872	3.59965	3.01875	2.78177	0.615116	-0.583924
Q9BZL6;Q9BZL6-3;Q9BZL6-2;M0QXC6	Q9BZL6;Q9BZL6-3;Q9BZL6-2	Serine/threonine-protein kinase D2	PRKD2	-0.684341	-0.940941	-0.930247	-1.36729	0.777433	-0.336127
Q9C0B7	Q9C0B7	Transport and Golgi organization protein 6 homolog	TANGO6	-3.46335	-4.14322	-3.27554	-2.07426	0.354217	1.12838
Q9C0C9;K7ES11;K7EQ12	Q9C0C9;K7ES11	E2/E3 hybrid ubiquitin-protein ligase UBE2O	UBE2O	1.57919	1.56625	1.19011	0.862324	0.748245	-0.546504
Q9C0D5-2;Q9C0D5	Q9C0D5-2;Q9C0D5	Protein TANC1	TANC1	5.49905	0.37442	-7.55597	-4.01988	0.53269	-8.72466
Q9C0J8;C9J8B4;Q9C0J8-3;B9A053;Q9C0J8-2	Q9C0J8	pre-mRNA 3 end processing protein WDR33	WDR33	1.98982	2.24647	1.7971	1.49389	0.46801	-0.472657
Q9H089;H7C2X7;F8WFC6	Q9H089;H7C2X7	Large subunit GTPase 1 homolog	LSG1	-0.111111	0.359221	0.318803	0.700922	1.13987	0.385808
Q9H0A0;Q9H0A0-2;A0A087WV29;E9PMU0;E9PJN6	Q9H0A0;Q9H0A0-2;A0A087WV29	N-acetyltransferase 10	NAT10	5.23538	5.13648	5.01021	4.74068	0.767725	-0.310483
Q9H0B6-2;Q9H0B6;A8MZ87;E9PI24;E9PP09;C9JHT2;E9PM83;E9PQ02;A8MX29	Q9H0B6-2;Q9H0B6;A8MZ87	Kinesin light chain 2	KLC2	-1.90384	-2.3559	-1.94444	-1.60476	0.272149	0.355264
Q9H0D6;Q9H0D6-2	Q9H0D6;Q9H0D6-2	5-3 exoribonuclease 2	XRN2	2.68129	2.89532	2.22822	2.98229	0.207094	-0.18305
Q9H0W5	Q9H0W5	Coiled-coil domain-containing protein 8	CCDC8	-3.95272	-5.36423	-4.84068	-7.55597	0.593553	-1.53986
Q9H1A4;H0Y564;F8WAS1	Q9H1A4;H0Y564	Anaphase-promoting complex subunit 1	ANAPC1	1.14902	0.89386	0.761519	0.79344	0.470347	-0.243962
Q9H1I8-3;Q9H1I8	Q9H1I8-3;Q9H1I8	Activating signal cointegrator 1 complex subunit 2	ASCC2	-1.77252	-1.54793	-1.32293	-0.678877	0.707597	0.659321
Q9H269;Q9H269-2;Q5JUA9;Q5JUB0;REV__Q674X7;REV__A0A1B0GWK2	Q9H269;Q9H269-2	Vacuolar protein sorting-associated protein 16 homolog	VPS16	1.1709	1.04039	1.08633	0.188023	0.359473	-0.468467
Q9H2F5-2;Q9H2F5;Q9H2F5-3	Q9H2F5-2;Q9H2F5;Q9H2F5-3	Enhancer of polycomb homolog 1	EPC1	4.71692	4.76579	4.41007	4.39817	1.24255	-0.337231
Q9H2G2-2;Q9H2G2	Q9H2G2-2;Q9H2G2	STE20-like serine/threonine-protein kinase	SLK	-0.797426	-0.514582	0.177791	-0.127657	0.58579	0.681071
Q9H2M9;F8WDJ2;Q9H2M9-2	Q9H2M9	Rab3 GTPase-activating protein non-catalytic subunit	RAB3GAP2	1.54265	1.44838	0.901311	0.974764	1.02202	-0.557477
Q9H2P0;A0A2R8Y6X0;A0A2R8Y469;E9PQK8	Q9H2P0;A0A2R8Y6X0	Activity-dependent neuroprotector homeobox protein	ADNP	1.88948	2.76559	1.76424	1.49877	0.359256	-0.696029
Q9H2U1-2;Q9H2U1;Q9H2U1-3;E7EWK3;A0A0G2JQU7;A0A0G2JRP3;H7C514;H7C5F5	Q9H2U1-2;Q9H2U1;Q9H2U1-3;E7EWK3	ATP-dependent RNA helicase DHX36	DHX36	1.08438	1.02437	-0.079524	0.532928	0.609676	-0.827675
Q9H307;G3V5F0;G3V579	Q9H307	Pinin	PNN	1.1524	1.06738	0.431676	0.921682	0.428269	-0.433206
Q9H3P7	Q9H3P7	Golgi resident protein GCP60	ACBD3	2.38964	2.57651	2.0387	1.68538	0.58309	-0.621034
Q9H3S7;R4GMM7;C9JD91	Q9H3S7	Tyrosine-protein phosphatase non-receptor type 23	PTPN23	0.157061	0.0715866	-0.430142	-0.938126	0.783405	-0.798458
Q9H3U1;A0A1W2PNX8;Q9H3U1-2;Q9H3U1-3	Q9H3U1;A0A1W2PNX8;Q9H3U1-2	Protein unc-45 homolog A	UNC45A	3.28157	3.15434	3.24618	2.80057	0.35999	-0.19458
Q9H4L4;A0A087X0R7;J3QL36;A0A087WV50;J3QRE4;J3KSF5	Q9H4L4;A0A087X0R7;J3QL36	Sentrin-specific protease 3	SENP3;SENP3-EIF4A1	1.7937	1.92791	-0.270238	1.03186	0.621157	-1.48
Q9H4L5;Q9H4L5-5;Q9H4L5-2;Q9H4L5-6;Q9H4L5-3;Q9H4L5-7;Q9H4L5-4;Q9H4L5-8	Q9H4L5;Q9H4L5-5;Q9H4L5-2;Q9H4L5-6;Q9H4L5-3	Oxysterol-binding protein-related protein 3	OSBPL3	-0.786917	-0.86837	-0.626178	-1.24861	0.122274	-0.109748
Q9H4L7;Q9H4L7-2;Q9H4L7-3;D6RAY8	Q9H4L7;Q9H4L7-2;Q9H4L7-3	SWI/SNF-related matrix-associated actin-dependent regulator of chromatin subfamily A containing DEAD/H box 1	SMARCAD1	0.630419	0.523811	-1.33974	0.513441	0.30395	-0.990263
Q9H501;A0A087WX71	Q9H501	ESF1 homolog	ESF1	2.1949	1.52547	2.09539	1.70416	0.0843395	0.0395875
Q9H583;Q5T3Q7;Q6P664	Q9H583;Q5T3Q7	HEAT repeat-containing protein 1;HEAT repeat-containing protein 1, N-terminally processed	HEATR1	4.64868	4.63018	4.29956	4.37013	1.03421	-0.304583
Q9H6R0;I3L1L6;Q9H6R0-2;Q05BE5;I3L0M5	Q9H6R0;I3L1L6;Q9H6R0-2	Putative ATP-dependent RNA helicase DHX33	DHX33	3.25019	3.44779	2.51991	2.29706	0.853879	-0.940503
Q9H6R4-4;Q9H6R4;A0A0A0MRW6;Q9H6R4-2;Q9H6R4-3;A0A0C4DFX0	Q9H6R4-4;Q9H6R4;A0A0A0MRW6;Q9H6R4-2;Q9H6R4-3	Nucleolar protein 6	NOL6	2.23912	2.56402	2.74864	2.1979	0.0473734	0.0717025
Q9H6S0;D6RA70;D6R9T8	Q9H6S0	Probable ATP-dependent RNA helicase YTHDC2	YTHDC2	-0.382032	0.417463	0.183476	-1.20628	0.146694	-0.529117
Q9H6T0-2;Q9H6T0;H0YBR2;H0YBB3;A0A2U3TZN9;Q6NXG1-2;Q6NXG1-5;Q6NXG1-4;Q6NXG1-3;Q6NXG1	Q9H6T0-2;Q9H6T0	Epithelial splicing regulatory protein 2	ESRP2	-3.29581	-7.55597	-2.519	-1.75344	0.381663	3.28967
Q9H6W3;Q9H6W3-2	Q9H6W3	Bifunctional lysine-specific demethylase and histidyl-hydroxylase NO66	NO66	0.348579	0.807894	-1.4773	0.24577	0.508821	-1.194
Q9H7D7-2;Q9H7D7;C9JCS7;H0Y9R3;H0Y917;Q9H7D7-3;Q9H7D7-4	Q9H7D7-2;Q9H7D7;C9JCS7;H0Y9R3	WD repeat-containing protein 26	WDR26	0.572222	-0.00532722	0.430907	1.00759	0.230441	0.435802
Q9H7N4	Q9H7N4	Splicing factor, arginine/serine-rich 19	SCAF1	-4.72181	-4.23745	-2.58467	-4.20879	0.30851	1.0829
Q9H7Z3	Q9H7Z3	Protein NRDE2 homolog	NRDE2	-2.02426	-2.75428	-3.58109	-1.48375	0.0288385	-0.143152
Q9H857;Q9H857-2;Q9H857-3;Q9H857-4;H7C4G8;C9J036;H7C519	Q9H857;Q9H857-2;Q9H857-3;Q9H857-4;H7C4G8	5-nucleotidase domain-containing protein 2	NT5DC2	1.382	1.151	0.816991	0.897671	0.635127	-0.40917
Q9H8H0;J3QR28;J3QLQ6;Q9H8H0-2;J3QKV1	Q9H8H0	Nucleolar protein 11	NOL11	3.90463	3.97828	3.1168	3.34683	1.15576	-0.709638
Q9H8V3-2;Q9H8V3-4;Q9H8V3;Q9H8V3-3;C9J0L6;C9JDV9;C9JTI2;C9J1C4;C9JDB4;C9JB41;H7C103	Q9H8V3-2;Q9H8V3-4;Q9H8V3;Q9H8V3-3;C9J0L6;C9JDV9;C9JTI2;C9J1C4;C9JDB4	Protein ECT2	ECT2	-1.67611	-2.64752	-2.18385	-3.30005	1.10221	-0.58014
Q9H900;Q9H900-2;H3BQ07	Q9H900;Q9H900-2;H3BQ07	Protein zwilch homolog	ZWILCH	-1.17387	-0.672752	-2.03813	-2.18666	0.770155	-1.18909
Q9H9A6	Q9H9A6	Leucine-rich repeat-containing protein 40	LRRC40	4.01999	4.18222	2.76818	3.7437	0.544411	-0.84517
Q9H9B4;D6RAE9;D6RDG7;S4R2X2;D6RFI0	Q9H9B4	Sideroflexin-1	SFXN1	-1.59916	-1.71984	-0.761977	-1.95249	0.172269	0.302265
Q9H9Y6;Q9H9Y6-3;Q9H9Y6-5;Q9H9Y6-2;Q9H9Y6-4;H7C0D9;C9JJG2;C9JS83;F8WDS4;F8WAK7;F8WBB9;F8WCS3	Q9H9Y6;Q9H9Y6-3;Q9H9Y6-5;Q9H9Y6-2;Q9H9Y6-4	DNA-directed RNA polymerase I subunit RPA2	POLR1B	1.79753	2.06362	1.73528	1.81878	0.466592	-0.153545
Q9HAU0-5;Q9HAU0;Q9HAU0-2;Q9HAU0-4;Q9HAU0-6;A0JP02;B4DJX4;Q9HAU0-8;Q9HAU0-3;H0YGJ6	Q9HAU0-5;Q9HAU0;Q9HAU0-2;Q9HAU0-4;Q9HAU0-6;A0JP02;B4DJX4;Q9HAU0-8;Q9HAU0-3	Pleckstrin homology domain-containing family A member 5	PLEKHA5	-0.773491	-2.90558	-1.83378	-1.96546	0.0169133	-0.060082
Q9HAU4;J3QQM4;Q9HCE7-2;Q9HCE7;J3QLG1;J3QRY2	Q9HAU4	E3 ubiquitin-protein ligase SMURF2	SMURF2	-2.23104	-1.9194	-0.341525	-0.101591	1.90973	1.85366
Q9HAU5;Q9HAU5-2	Q9HAU5;Q9HAU5-2	Regulator of nonsense transcripts 2	UPF2	-1.05312	-1.52138	-1.03344	-1.05537	0.325017	0.242845
Q9HAV4;E2QRM3;H0Y3W3;H0Y3Q8;H0Y9I3	Q9HAV4	Exportin-5	XPO5	3.13343	3.05606	2.90535	2.72662	0.941256	-0.278759
Q9HBG6-5;Q9HBG6-9;Q9HBG6-4;Q9HBG6-6;Q9HBG6-3;Q9HBG6;Q9HBG6-10;Q9HBG6-7;Q9HBG6-8;Q9HBG6-11;H0Y978;D6RAF7;H0YAG6;H0Y9I6;H0Y9E1;H0Y8I2;H0Y9E5;H0YAG9	Q9HBG6-5;Q9HBG6-9;Q9HBG6-4;Q9HBG6-6;Q9HBG6-3;Q9HBG6;Q9HBG6-10;Q9HBG6-7;Q9HBG6-8;Q9HBG6-11;H0Y978	Intraflagellar transport protein 122 homolog	IFT122	1.01089	0.368494	-0.678973	-3.09069	0.676318	-2.57453
Q9HC07;D6RBL0;D6RD79;V9GY93;Q9HC07-2	Q9HC07;D6RBL0;D6RD79;V9GY93;Q9HC07-2	Transmembrane protein 165	TMEM165	0.143217	-0.0806122	-0.443322	-0.468529	0.892762	-0.487228
Q9HC35;B5MBZ0;Q9HC35-2	Q9HC35;B5MBZ0;Q9HC35-2	Echinoderm microtubule-associated protein-like 4	EML4	1.77147	1.4869	1.27909	1.31843	0.537413	-0.330422
Q9HCC0-2;Q9HCC0;D6RD67;D6R9R1;D6RDF7;A0A0G2JM88	Q9HCC0-2;Q9HCC0	Methylcrotonoyl-CoA carboxylase beta chain, mitochondrial	MCCC2	-0.804092	-0.588335	0.108274	0.78236	0.899195	1.14153
Q9HCE1;Q5JR04;Q9HCE1-2;Q9HCE1-3	Q9HCE1;Q5JR04;Q9HCE1-2	Putative helicase MOV-10	MOV10	1.55642	1.19377	1.36961	1.6968	0.138842	0.158113
Q9HCJ3;Q9HCJ3-2;E9PE10	Q9HCJ3;Q9HCJ3-2;E9PE10	Ribonucleoprotein PTB-binding 2	RAVER2	-2.58005	-3.03744	-2.91864	-2.67452	0.00969294	0.0121655
Q9HCL2;Q5VW52	Q9HCL2;Q5VW52	Glycerol-3-phosphate acyltransferase 1, mitochondrial	GPAM	0.479156	0.643507	-0.493964	-0.388144	1.73093	-1.00239
Q9HCS7	Q9HCS7	Pre-mRNA-splicing factor SYF1	XAB2	3.43978	3.4526	2.96579	3.08779	1.08405	-0.419398
Q9HCY8	Q9HCY8	Protein S100-A14	S100A14	-7.55597	-7.55597	-0.824332	-0.0988541	1.48782	7.09438
Q9HD20-2;Q9HD20;H7C3H2;Q9HD20-3	Q9HD20-2;Q9HD20	Manganese-transporting ATPase 13A1	ATP13A1	0.57428	0.689396	0.533301	0.947721	0.221738	0.108674
Q9HD45;Q5TB53	Q9HD45;Q5TB53	Transmembrane 9 superfamily member 3	TM9SF3	1.63593	1.77145	1.57889	1.44488	0.409035	-0.191803
Q9HDC5	Q9HDC5	Junctophilin-1	JPH1	-3.51698	-3.10617	-4.48916	-3.92318	1.25907	-0.894599
Q9NPI1-2;Q9NPI1;I3L4V5	Q9NPI1-2;Q9NPI1	Bromodomain-containing protein 7	BRD7	-1.63611	-2.90063	-1.99161	-1.0563	0.206753	0.744417
Q9NPI6-2;Q9NPI6;A0A087WT55;A0A087WVE6;A0A087WXD0	Q9NPI6-2;Q9NPI6	mRNA-decapping enzyme 1A	DCP1A	0.440117	-0.616213	-0.882895	-0.581167	0.286627	-0.643983
Q9NQT8;H0YBA8;E7ERX9	Q9NQT8;H0YBA8;E7ERX9	Kinesin-like protein KIF13B;Kinesin-like protein	KIF13B	-1.26606	-0.819868	0.283334	-7.55597	0.191163	-2.59336
Q9NQW7-3;Q9NQW7;Q5T6H7;Q9NQW7-4;Q9NQW7-2;Q5T6H3;Q5T6H2;A0A2R8YCE9;A0A2R8Y4U7;E9PFW2;A0A2R8Y524;O00462	Q9NQW7-3;Q9NQW7;Q5T6H7;Q9NQW7-4;Q9NQW7-2	Xaa-Pro aminopeptidase 1	XPNPEP1	0.731575	-0.799816	0.175544	0.945091	0.157148	0.594438
Q9NQZ2	Q9NQZ2	Something about silencing protein 10	UTP3	1.65246	1.78026	1.75088	1.08248	0.229736	-0.29968
Q9NR09;A0A3B3IUB9	Q9NR09;A0A3B3IUB9	Baculoviral IAP repeat-containing protein 6	BIRC6	1.29927	-3.51418	-2.68314	-2.38965	0.170566	-1.42894
Q9NR19;Q9NR19-2;C9J7L5;C9JY31	Q9NR19;Q9NR19-2	Acetyl-coenzyme A synthetase, cytoplasmic	ACSS2	1.14771	0.445839	-0.0659189	1.45451	0.0262021	-0.102479
Q9NR30;Q9NR30-2	Q9NR30;Q9NR30-2	Nucleolar RNA helicase 2	DDX21	6.18124	6.16599	5.77538	6.17083	0.294482	-0.200511
Q9NRA2-2;Q9NRA2	Q9NRA2-2;Q9NRA2	Sialin	SLC17A5	-1.30646	-2.60019	-2.75559	-7.55597	0.496355	-3.20246
Q9NRF8	Q9NRF8	CTP synthase 2	CTPS2	1.44936	1.19084	-0.743194	0.565639	0.49058	-1.40888
Q9NRK6	Q9NRK6	ATP-binding cassette sub-family B member 10, mitochondrial	ABCB10	-3.08027	-3.68536	-3.68368	-2.87833	0.0415679	0.101811
Q9NRL2;Q9NRL2-2;A0A087WWN7	Q9NRL2;Q9NRL2-2	Bromodomain adjacent to zinc finger domain protein 1A	BAZ1A	2.31337	2.36235	2.53249	2.33628	0.24003	0.0965209
Q9NRR4-2;Q9NRR4-4;Q9NRR4;Q9NRR4-3	Q9NRR4-2;Q9NRR4-4;Q9NRR4;Q9NRR4-3	Ribonuclease 3	DROSHA	-2.14611	-3.22133	-1.99765	-2.112	0.381633	0.628899
Q9NRY4	Q9NRY4	Rho GTPase-activating protein 35	ARHGAP35	-0.768267	-1.41721	-2.89598	-1.05512	0.216589	-0.882812
Q9NS91;F8WE49;C9J0Q4;F8WFA6;F8WAZ7	Q9NS91;F8WE49	E3 ubiquitin-protein ligase RAD18	RAD18	0.626492	0.540657	1.07215	0.860292	0.983383	0.382646
Q9NSD9;Q9NSD9-2	Q9NSD9;Q9NSD9-2	Phenylalanine--tRNA ligase beta subunit	FARSB	2.89936	2.95857	2.80338	2.98986	0.154522	-0.0323482
Q9NSE4	Q9NSE4	Isoleucine--tRNA ligase, mitochondrial	IARS2	5.2862	5.3809	4.63701	4.75252	1.98431	-0.638782
Q9NTI5-2;Q9NTI5;Q9NTI5-3;A9IYQ1;Q9NTI5-4	Q9NTI5-2;Q9NTI5	Sister chromatid cohesion protein PDS5 homolog B	PDS5B	3.08174	3.15385	2.42377	2.68689	0.970309	-0.562462
Q9NTJ3;E9PD53;Q9NTJ3-2;C9JR83;C9J9E4;C9JVD8;C9J578;C9JWF0;C9IYK2;C9JJ64	Q9NTJ3;E9PD53;Q9NTJ3-2	Structural maintenance of chromosomes protein 4;Structural maintenance of chromosomes protein	SMC4	3.9106	3.97969	3.99041	3.61683	0.195298	-0.141528
Q9NTJ5;F8WCQ2;C9JV50;E9PGZ4;Q9NTJ5-2	Q9NTJ5;F8WCQ2;C9JV50;E9PGZ4;Q9NTJ5-2	Phosphatidylinositide phosphatase SAC1	SACM1L	-1.84158	-2.37511	-7.55597	-1.49708	0.223982	-2.41818
Q9NTZ6	Q9NTZ6	RNA-binding protein 12	RBM12	0.333298	0.0433655	0.446422	0.357897	0.552524	0.213828
Q9NU22;Q5T795;M0QXR3;REV__P21359-3;REV__P21359-5;REV__P21359-4;REV__J3KSB5;REV__P21359-2;REV__P21359-6;REV__P21359	Q9NU22	Midasin	MDN1	3.87453	3.7294	3.4869	3.47957	0.867962	-0.318734
Q9NUB1-3;Q9NUB1-2;Q9NUB1;Q9NUB1-4	Q9NUB1-3;Q9NUB1-2;Q9NUB1	Acetyl-coenzyme A synthetase 2-like, mitochondrial	ACSS1	-0.0834465	-0.960661	-3.16825	-2.33251	0.631514	-2.22833
Q9NUQ8;Q9NUQ8-2;F8WCU6	Q9NUQ8;Q9NUQ8-2	ATP-binding cassette sub-family F member 3	ABCF3	2.49319	2.58653	2.21905	1.92911	0.604685	-0.465778
Q9NUY8-2;Q9NUY8;E9PGE5;C9IZ32	Q9NUY8-2;Q9NUY8;E9PGE5	TBC1 domain family member 23	TBC1D23	-0.692446	-2.09278	-7.55597	-0.77895	0.207323	-2.77484
Q9NV70-2;Q9NV70	Q9NV70-2;Q9NV70	Exocyst complex component 1	EXOC1	0.939939	0.652859	1.10482	0.524586	0.0357831	0.0183043
Q9NV72-2;Q9NV72;M0R327;M0R085	Q9NV72-2;Q9NV72;M0R327;M0R085	Zinc finger protein 701	ZNF701	-1.29206	-1.01161	-7.55597	-7.55597	1.85582	-6.40414
Q9NV88-2;Q9NV88;Q9NV88-3;G3XAN1;H0YBH8;E5RG70;H0YBK3;E5RK47;E5RJ88	Q9NV88-2;Q9NV88;Q9NV88-3;G3XAN1	Integrator complex subunit 9	INTS9	0.899626	0.494444	-0.0196447	-0.311045	1.3774	-0.86238
Q9NVE7;A0A0G2JR38;E9PHT6;H0YA26;H0YA31;A0A0G2JQS7;H0YA02;H0Y9E4;D6RJF3	Q9NVE7;A0A0G2JR38;E9PHT6	Pantothenate kinase 4	PANK4	2.26369	2.01291	0.535445	1.76386	0.388397	-0.988647
Q9NVH0;Q9NVH0-2;C9JLF4	Q9NVH0;Q9NVH0-2	Exonuclease 3-5 domain-containing protein 2	EXD2	-1.51892	-2.19709	-3.73131	-3.63761	0.877559	-1.82645
Q9NVH1-3;Q9NVH1-2;Q9NVH1;B1AK20;Q5TH61	Q9NVH1-3;Q9NVH1-2;Q9NVH1	DnaJ homolog subfamily C member 11	DNAJC11	-2.73002	-3.43608	-3.30025	-2.716	0.0332029	0.074924
Q9NVH2-3;Q9NVH2-2;Q9NVH2;Q9NVH2-4;A0A087WYC2;A0A087WXK3	Q9NVH2-3;Q9NVH2-2;Q9NVH2;Q9NVH2-4	Integrator complex subunit 7	INTS7	0.439714	0.406681	0.722339	-0.494617	0.158988	-0.309337
Q9NVI1;Q9NVI1-1;Q9NVI1-2;F8W7R3;H3BP78;H3BS60;H3BQE2;H3BT54;H3BMG4;Q9NVI1-4;H3BN35	Q9NVI1;Q9NVI1-1;Q9NVI1-2;F8W7R3;H3BP78	Fanconi anemia group I protein	FANCI	3.17452	3.22739	3.06939	2.92826	0.545389	-0.20213
Q9NVI7-2;Q9NVI7;H0Y2W2;Q9NVI7-3;Q5SV16	Q9NVI7-2;Q9NVI7;H0Y2W2;Q9NVI7-3	ATPase family AAA domain-containing protein 3A	ATAD3A	-3.25364	-3.97753	-2.80559	0.98978	0.353859	2.70768
Q9NVM9-2;Q9NVM9;H0YH12;F8VRX9;H0YIA9;F5H5W1;F5H457	Q9NVM9-2;Q9NVM9;H0YH12	Protein asunder homolog	ASUN	-0.709152	-1.31953	-0.398051	-0.114916	0.469667	0.75786
Q9NVN8	Q9NVN8	Guanine nucleotide-binding protein-like 3-like protein	GNL3L	2.0602	0.855589	0.785378	1.34627	0.134357	-0.39207
Q9NVP1;H7C452	Q9NVP1	ATP-dependent RNA helicase DDX18	DDX18	5.04314	4.91185	4.78102	4.86616	0.408788	-0.15391
Q9NVR0	Q9NVR0	Kelch-like protein 11	KLHL11	-0.88155	-0.145882	-1.88663	-1.36207	1.21952	-1.11063
Q9NVR2;E5RHN1;E5RJN5;H0YBW3;H0YB36	Q9NVR2	Integrator complex subunit 10	INTS10	0.559999	0.755018	-1.6827	-0.781246	0.929405	-1.88948
Q9NW08;Q9NW08-2;F8VRU2	Q9NW08;Q9NW08-2	DNA-directed RNA polymerase III subunit RPC2	POLR3B	-0.178562	-0.176998	-2.39258	-1.13868	0.621365	-1.58785
Q9NW13;Q9NW13-2;C9JAA9;C9JE21;H7C5G8	Q9NW13;Q9NW13-2	RNA-binding protein 28	RBM28	2.75409	3.2707	3.262	3.43844	0.527334	0.337828
Q9NW82;D6RIW8	Q9NW82;D6RIW8	WD repeat-containing protein 70	WDR70	-0.329287	-0.951185	-4.83034	-1.03837	0.311874	-2.29412
Q9NWH9;H7BXE3;H0YL55;H0YLW7;H0YMW8;H0YNF3;H0YMR6;H0YLE6;H0YKU6;H7C3F4;Q9NWH9-3	Q9NWH9;H7BXE3;H0YL55	SAFB-like transcription modulator	SLTM	-1.08073	-0.922775	-0.0548334	-1.53111	0.0753356	0.20878
Q9NXC5;Q9NXC5-2	Q9NXC5;Q9NXC5-2	WD repeat-containing protein mio	MIOS	-0.294474	0.497074	-1.28083	-0.630575	1.37175	-1.057
Q9NXE4;Q9NXE4-4;Q9NXE4-3;H7C1Q6	Q9NXE4;Q9NXE4-4;Q9NXE4-3;H7C1Q6	Sphingomyelin phosphodiesterase 4	SMPD4	4.32264	4.32616	3.39343	3.63626	1.02958	-0.809556
Q9NXF1;Q9NXF1-2;A0A0A0MSR3	Q9NXF1;Q9NXF1-2	Testis-expressed sequence 10 protein	TEX10	3.28813	3.26903	0.922885	2.85687	0.408749	-1.3887
Q9NXH9-2;Q9NXH9;K7EQQ8;K7EJX9;K7EQY6;K7ENI9;K7ERR5;K7EQU7	Q9NXH9-2;Q9NXH9;K7EQQ8	tRNA (guanine(26)-N(2))-dimethyltransferase	TRMT1	-3.26895	-1.33165	-2.11137	-2.22734	0.0365727	0.130946
Q9NY61;A0A087WWS8;A0A087WW41	Q9NY61	Protein AATF	AATF	-1.1985	0.549683	0.839011	1.37906	0.595336	1.43344
Q9NYJ8;A0A1B0GV57;Q9NYJ8-2;U3KQR0	Q9NYJ8;A0A1B0GV57;Q9NYJ8-2	TGF-beta-activated kinase 1 and MAP3K7-binding protein 2	TAB2	-1.69075	-2.05278	-3.41921	-2.77176	0.603718	-1.22372
Q9NYU2-2;Q9NYU2;H7BZG0;Q9NYU1	Q9NYU2-2;Q9NYU2	UDP-glucose:glycoprotein glucosyltransferase 1	UGGT1	1.74905	1.37711	1.49608	1.59851	0.0187787	-0.0157895
Q9NYV4;Q9NYV4-2;Q9NYV4-3;J3QSD7;K7ELV5;Q00537;F5H6Z0;A0A2R8YD28;A0A087WZU2;A0A087X209;E5RGN0;A0A2R8YEB7;E7EUK8;Q9BVE2;A0A2R8Y644;Q00537-2;G3V5T9;F8VYH9;F8VTV8;F8VWX7;F8VZ51;K7EJ83;F8VZZ0;E7ESI2;F8VXD2;H0YAZ9;Q00535-2;Q00536;Q07002;O94921;Q07002-3;Q96Q40-5;O94921-2;Q96Q40;O94921-3;Q00536-2;Q96Q40-3;Q96Q40-4;Q96Q40-6;Q00534;Q00526;P11802;P24941;Q00535;P24941-2;Q00536-3;P11802-2	Q9NYV4;Q9NYV4-2;Q9NYV4-3;J3QSD7	Cyclin-dependent kinase 12	CDK12	-1.00471	-0.102219	-1.07883	-1.47505	0.331928	-0.723473
Q9NYY8-2;Q9NYY8	Q9NYY8-2;Q9NYY8	FAST kinase domain-containing protein 2	FASTKD2	-2.86837	-3.04901	-3.70175	-2.22025	0.000766719	-0.00230265
Q9NZ01;M0R2N5;M0R3C3;Q9NZ01-2	Q9NZ01;M0R2N5	Very-long-chain enoyl-CoA reductase	TECR	1.48889	0.933992	1.54634	1.47497	0.363871	0.299214
Q9NZ08;Q9NZ08-2	Q9NZ08;Q9NZ08-2	Endoplasmic reticulum aminopeptidase 1	ERAP1	0.920111	0.904799	-0.271941	-0.182442	1.53382	-1.13965
Q9NZB2;Q9NZB2-6;Q9NZB2-4;Q9NZB2-2;Q9NZB2-5;A0A0C4DG79;A0A0C4DH52;F8W881;Q5T035;Q9NX05	Q9NZB2;Q9NZB2-6;Q9NZB2-4;Q9NZB2-2;Q9NZB2-5	Constitutive coactivator of PPAR-gamma-like protein 1	FAM120A	2.34933	2.35777	1.85806	1.57176	0.840503	-0.638644
Q9NZI8;Q9NZI8-2	Q9NZI8;Q9NZI8-2	Insulin-like growth factor 2 mRNA-binding protein 1	IGF2BP1	3.90966	3.57552	3.16564	4.03031	0.0709458	-0.144615
Q9NZJ4;Q9NZJ4-2;B2REB0;H0Y6M8	Q9NZJ4;Q9NZJ4-2	Sacsin	SACS	-2.44582	-7.55597	-4.84906	-4.85785	0.0162645	0.147438
Q9NZT1	Q9NZT1	Calmodulin-like protein 5	CALML5	1.14529	1.19746	3.75078	3.66047	1.74736	2.53424
Q9NZT2-2;Q9NZT2;A0A0A0MRN5;A0A087X028	Q9NZT2-2;Q9NZT2;A0A0A0MRN5	Opioid growth factor receptor	OGFR	-0.864328	-1.21231	-0.926309	-0.879311	0.209607	0.135508
Q9P0K7-4;Q9P0K7-3;Q9P0K7;Q9P0K7-2	Q9P0K7-4;Q9P0K7-3;Q9P0K7;Q9P0K7-2	Ankycorbin	RAI14	-2.75612	-2.81047	-1.99955	-3.38164	0.0401585	0.0926986
Q9P0U3;Q9P0U3-2;F8VRZ8	Q9P0U3;Q9P0U3-2	Sentrin-specific protease 1	SENP1	-1.46177	-1.20844	-1.20101	-2.82321	0.220458	-0.677004
Q9P0U4;Q9P0U4-2;K7EKZ6;K7EQ21	Q9P0U4;Q9P0U4-2;K7EKZ6;K7EQ21	CXXC-type zinc finger protein 1	CXXC1	-0.446432	-3.46405	-1.66934	-0.509485	0.125037	0.865832
Q9P1Y5;Q9P1Y5-2	Q9P1Y5;Q9P1Y5-2	Calmodulin-regulated spectrin-associated protein 3	CAMSAP3	-2.30238	-3.2226	-7.55597	-1.12943	0.129962	-1.58021
Q9P232	Q9P232	Contactin-3	CNTN3	-1.30403	-0.790268	-1.3146	-1.47539	0.309646	-0.347846
Q9P253;H0YMC9;H0YLM6	Q9P253	Vacuolar protein sorting-associated protein 18 homolog	VPS18	0.724314	1.29064	1.14243	0.917849	0.0161222	0.0226617
Q9P258	Q9P258	Protein RCC2	RCC2	-2.4567	-4.16656	-1.0837	0.244505	0.511596	2.89203
Q9P265	Q9P265	Disco-interacting protein 2 homolog B	DIP2B	-2.5523	-2.4302	-4.11666	-7.55597	0.506649	-3.34507
Q9P275;A0A075B784;E9PEW0;K7EIH0;K7ELR5;K7EMM6;Q8IXW9	Q9P275;A0A075B784	Ubiquitin carboxyl-terminal hydrolase 36;Ubiquitin carboxyl-terminal hydrolase	USP36	-0.736401	-0.785463	-1.22875	-0.468416	0.0633765	-0.0876489
Q9P2B2	Q9P2B2	Prostaglandin F2 receptor negative regulator	PTGFRN	-4.40265	-2.78736	-2.81358	-1.57657	1.06806	1.39994
Q9P2I0;H0YJF4;G3V3T7	Q9P2I0	Cleavage and polyadenylation specificity factor subunit 2	CPSF2	3.81506	3.7078	2.72351	3.1559	0.694682	-0.821722
Q9P2J5;Q9P2J5-2;Q9P2J5-3;A0A087WXY1	Q9P2J5;Q9P2J5-2;Q9P2J5-3	Leucine--tRNA ligase, cytoplasmic	LARS	5.74079	5.6295	5.19393	5.37683	0.648858	-0.399765
Q9P2N5;U3KPZ7	Q9P2N5;U3KPZ7	RNA-binding protein 27	RBM27	-1.41242	-0.704441	-0.662053	-0.48143	0.500193	0.486687
Q9P2N6-6;Q9P2N6-5;Q9P2N6-4;Q9P2N6-3;Q9P2N6-8;Q9P2N6;Q9P2N6-2;Q9P2N6-7	Q9P2N6-6;Q9P2N6-5;Q9P2N6-4;Q9P2N6-3;Q9P2N6-8;Q9P2N6;Q9P2N6-2	KAT8 regulatory NSL complex subunit 3	KANSL3	-1.66007	-1.98821	-3.64333	-2.3149	0.40223	-1.15497
Q9P2R3;Q9P2R3-2;Q9P2R3-4;I3L1Z9;I3L3P8;K7EPT2	Q9P2R3;Q9P2R3-2;Q9P2R3-4	Rabankyrin-5	ANKFY1	1.15493	1.47102	1.13326	1.28818	0.37171	-0.102253
Q9UBB6-2;Q9UBB6;Q9UBB6-3;C9J5H8;H7C2R2	Q9UBB6-2;Q9UBB6;Q9UBB6-3;C9J5H8	Neurochondrin	NCDN	1.33395	-0.776857	1.12707	1.49057	0.253425	1.03028
Q9UBB9;H0Y4U8;Q9UBB9-2;F6UQ07;F6UKU9;F6SQZ1;F6XM96	Q9UBB9	Tuftelin-interacting protein 11	TFIP11	3.59529	3.70453	1.72806	2.252	1.10174	-1.65988
Q9UBC3-7;Q9UBC3-8;Q9UBC3-3;Q9UBC3-2;Q9UBC3-6;Q9UBC3;Q9UBC3-4;Q9UBC3-5	Q9UBC3-7;Q9UBC3-8;Q9UBC3-3;Q9UBC3-2;Q9UBC3-6;Q9UBC3;Q9UBC3-4;Q9UBC3-5	DNA (cytosine-5)-methyltransferase 3B	DNMT3B	-2.51015	-2.55953	-2.82293	-2.65578	0.508708	-0.20452
Q9UBD5;Q9UBD5-2;Q9UBD5-3;U3KQL3;O75330-4;O75330-2;O75330;O75330-3	Q9UBD5;Q9UBD5-2;Q9UBD5-3	Origin recognition complex subunit 3	ORC3	1.41366	1.27092	1.14707	1.98721	0.138567	0.224847
Q9UBF2;Q9UBF2-2	Q9UBF2;Q9UBF2-2	Coatomer subunit gamma-2	COPG2	3.00557	3.09486	1.81726	2.40301	0.784231	-0.940078
Q9UBM7;E9PJ54;E9PM00;E9PRL8;E9PQ71;E9PIP9;E9PLZ2;H0YE57	Q9UBM7;E9PJ54;E9PM00	7-dehydrocholesterol reductase	DHCR7	1.69724	1.88295	-0.0266237	1.15275	0.61097	-1.22704
Q9UBT2;Q9UBT2-2;K7EPL2;K7ESK7;U3KQ93;U3KQ55;K7ES38	Q9UBT2;Q9UBT2-2;K7EPL2	SUMO-activating enzyme subunit 2	UBA2	4.29268	3.83595	3.48618	3.82751	0.306851	-0.407468
Q9UBU9;E9PIN3;Q9UBU9-2;B4E227;E9PQA4;E9PLA7;H0YDU0;E9PMV7	Q9UBU9;E9PIN3;Q9UBU9-2	Nuclear RNA export factor 1	NXF1	4.85841	4.86339	4.36748	4.47411	1.13553	-0.44011
Q9UBV2;G3V3B3;Q9UBV2-2	Q9UBV2;G3V3B3;Q9UBV2-2	Protein sel-1 homolog 1	SEL1L	0.788424	0.906284	0.490817	-0.325752	0.457037	-0.764822
Q9UDR5;F8WAH1;F8WE53	Q9UDR5;F8WAH1;F8WE53	Alpha-aminoadipic semialdehyde synthase, mitochondrial;Lysine ketoglutarate reductase;Saccharopine dehydrogenase	AASS	2.56913	2.44643	2.41692	1.98997	0.53004	-0.304338
Q9UDY8-2;Q9UDY8;A0A3B3IS32;K7EP42;A0A3B3IS82	Q9UDY8-2;Q9UDY8;A0A3B3IS32	Mucosa-associated lymphoid tissue lymphoma translocation protein 1	MALT1	-3.22955	-3.71299	-3.49446	-1.83453	0.229744	0.806775
Q9UEG4	Q9UEG4	Zinc finger protein 629	ZNF629	-1.33266	-1.0013	-0.538297	-2.09734	0.046117	-0.150838
Q9UEY8-2;Q9UEY8	Q9UEY8-2;Q9UEY8	Gamma-adducin	ADD3	0.386421	-0.194227	-1.07476	-1.74676	1.71462	-1.50686
Q9UFC0;F8WDB4;H7C5S6;H7C5N7	Q9UFC0	Leucine-rich repeat and WD repeat-containing protein 1	LRWD1	-1.30349	-1.28901	-0.757834	-0.353241	0.785352	0.740711
Q9UG63;Q9UG63-2;C9JHK9;C9JZV3	Q9UG63;Q9UG63-2;C9JHK9;C9JZV3	ATP-binding cassette sub-family F member 2	ABCF2	4.47762	4.43435	3.92827	3.96882	1.28023	-0.50744
Q9UGJ1-2;Q9UGJ1;H3BPU4;H3BN56	Q9UGJ1-2;Q9UGJ1;H3BPU4	Gamma-tubulin complex component 4	TUBGCP4	-1.0636	-4.11702	-4.31652	-1.5177	0.0318942	-0.326803
Q9UGP8;A6PVC9	Q9UGP8	Translocation protein SEC63 homolog	SEC63	4.00635	3.89095	3.22233	3.5514	0.620129	-0.561781
Q9UGR2	Q9UGR2	Zinc finger CCCH domain-containing protein 7B	ZC3H7B	-2.19447	-1.76517	-3.39951	-3.08243	1.54816	-1.26115
Q9UGU0-2;Q9UGU0	Q9UGU0-2;Q9UGU0	Transcription factor 20	TCF20	-7.55597	-7.55597	-2.73378	-2.35188	1.61552	5.01314
Q9UH99-3;Q9UH99;Q9UH99-2;H0Y686;B0QY60;B0QY63;B0QY64	Q9UH99-3;Q9UH99;Q9UH99-2	SUN domain-containing protein 2	SUN2	-1.37897	-1.03308	-0.861796	-0.821365	0.597511	0.364447
Q9UHB6-4;Q9UHB6-5;Q9UHB6;F8VQE1;Q9UHB6-2;F8VRN8;F8VS07;Q9UHB6-3;F8VTU2	Q9UHB6-4;Q9UHB6-5;Q9UHB6;F8VQE1;Q9UHB6-2;F8VRN8	LIM domain and actin-binding protein 1	LIMA1	0.87435	0.746862	0.631795	-0.151005	0.478823	-0.570211
Q9UHB7;Q9UHB7-2;Q9UHB7-3	Q9UHB7;Q9UHB7-2	AF4/FMR2 family member 4	AFF4	1.18429	-3.38164	-2.09192	-1.59911	0.0876605	-0.746839
Q9UHB9;Q9UHB9-4;Q9UHB9-2;Q9UHB9-3;K7EN53;K7EQC2	Q9UHB9;Q9UHB9-4;Q9UHB9-2	Signal recognition particle subunit SRP68	SRP68	4.579	4.779	4.76916	4.35456	0.114553	-0.117141
Q9UHD2;F5GZI4;F5H206;F5H1A3	Q9UHD2	Serine/threonine-protein kinase TBK1	TBK1	-0.0105915	0.605528	-0.601701	-0.320126	0.859482	-0.758381
Q9UHD8;Q9UHD8-5;Q9UHD8-2;Q9UHD8-7;Q9UHD8-3;Q9UHD8-9;Q9UHD8-4;Q9UHD8-8;K7ENL0;K7EL40;K7EK18;K7EJV0;K7EPY1;K7EIE4;K7EQD7;K7ER14;K7ER52;K7EJ51;K7ELJ9;K7EJZ2;K7ENQ5;K7EN52;K7EJL9;K7EKN4;K7EIR4;K7ER34;K7ERG1	Q9UHD8;Q9UHD8-5;Q9UHD8-2;Q9UHD8-7;Q9UHD8-3;Q9UHD8-9;Q9UHD8-4;Q9UHD8-8	Septin-9	2022-09-09	4.57152	4.67138	4.23583	4.12013	0.818803	-0.443472
Q9UHI6;E9PJ60;Q9UHI6-2	Q9UHI6	Probable ATP-dependent RNA helicase DDX20	DDX20	2.28258	2.20523	1.89179	1.86735	1.33587	-0.364336
Q9UHI8;E5RJR7;E5RI60;H7C206;Q8TE58	Q9UHI8	A disintegrin and metalloproteinase with thrombospondin motifs 1	ADAMTS1	2.1882	2.79493	1.28157	1.53377	0.986312	-1.08389
Q9UI26;Q9UI26-2;F8WDV0;E7EMB7;F8WBN4;D6RCN7;H0Y8M5;D6RJB1	Q9UI26;Q9UI26-2;F8WDV0	Importin-11	IPO11	1.14193	0.972881	0.317935	1.20294	0.171771	-0.296967
Q9UIA9;E7ESC6;E5RIW1;H0YBE1	Q9UIA9;E7ESC6	Exportin-7	XPO7	2.85645	3.27728	2.71063	2.9691	0.660255	-0.227001
Q9UID3;Q9UID3-2;E9PJ36;E9PKX7;E9PMB6;E9PRV0;E9PQN6;H0YCB7;E9PQD5;H0YEE1	Q9UID3;Q9UID3-2;E9PJ36;E9PKX7	Vacuolar protein sorting-associated protein 51 homolog	VPS51	0.92144	1.29553	0.450902	-0.292509	0.499468	-1.02929
Q9UIG0-2;Q9UIG0	Q9UIG0-2;Q9UIG0	Tyrosine-protein kinase BAZ1B	BAZ1B	3.22889	2.91669	2.38197	3.11593	0.189035	-0.323843
Q9UII4;E9PBL0	Q9UII4	E3 ISG15--protein ligase HERC5	HERC5	-0.976896	-1.75911	-1.87354	-2.73207	1.5855	-0.934802
Q9UIQ6-3;Q9UIQ6-2;Q9UIQ6	Q9UIQ6-3;Q9UIQ6-2;Q9UIQ6	Leucyl-cystinyl aminopeptidase;Leucyl-cystinyl aminopeptidase, pregnancy serum form	LNPEP	-3.63191	-3.31835	-4.486	-2.475	0.00175431	-0.00537443
Q9UJ14;Q9UJ14-5;A2A2G5;Q9UJ14-4	Q9UJ14	Gamma-glutamyltransferase 7;Gamma-glutamyltransferase 7 heavy chain;Gamma-glutamyltransferase 7 light chain	GGT7	1.32103	1.04048	-0.927293	0.0538921	0.625708	-1.61746
Q9UJC3-2;Q9UJC3	Q9UJC3-2;Q9UJC3	Protein Hook homolog 1	HOOK1	-4.14109	-3.39621	-1.54117	-1.46584	1.0296	2.26514
Q9UJS0-2;Q9UJS0;R4GN64	Q9UJS0-2;Q9UJS0	Calcium-binding mitochondrial carrier protein Aralar2	SLC25A13	5.33929	5.25239	4.53062	4.86963	0.660416	-0.595716
Q9UJX5-3;Q9UJX5;Q9UJX5-2	Q9UJX5-3;Q9UJX5;Q9UJX5-2	Anaphase-promoting complex subunit 4	ANAPC4	-2.72933	-2.20305	-7.55597	-3.9953	0.562798	-3.30944
Q9UJX6-2;Q9UJX6	Q9UJX6-2;Q9UJX6	Anaphase-promoting complex subunit 2	ANAPC2	-1.19888	-1.75549	-2.73137	-1.47066	0.209724	-0.623832
Q9UK59;F8WAY1;Q9UK59-2	Q9UK59	Lariat debranching enzyme	DBR1	1.37443	0.891529	1.23748	1.40493	0.176559	0.188226
Q9UK61-3;Q9UK61-4;Q9UK61;Q9UK61-2;A0A087X0F1	Q9UK61-3;Q9UK61-4;Q9UK61;Q9UK61-2;A0A087X0F1	Protein FAM208A	FAM208A	-0.56509	-0.9209	0.320876	0.134308	1.25677	0.970587
Q9UKE5-7;Q9UKE5-3;Q9UKE5-4;Q9UKE5;Q9UKE5-8;Q9UKE5-5;Q9UKE5-6;Q9UKE5-2	Q9UKE5-7;Q9UKE5-3;Q9UKE5-4;Q9UKE5;Q9UKE5-8;Q9UKE5-5;Q9UKE5-6;Q9UKE5-2	TRAF2 and NCK-interacting protein kinase	TNIK	-3.51473	-3.25866	-7.55597	-3.44693	0.327567	-2.11475
Q9UKF6;G5E9W3;C9JZH6	Q9UKF6;G5E9W3	Cleavage and polyadenylation specificity factor subunit 3	CPSF3	4.64763	4.60849	4.04538	4.60382	0.305342	-0.303464
Q9UKG1;C9K0C4;C9JAB0	Q9UKG1	DCC-interacting protein 13-alpha	APPL1	1.33809	1.25745	0.775794	0.128534	0.68653	-0.845605
Q9UKJ3-2;Q9UKJ3	Q9UKJ3-2;Q9UKJ3	G patch domain-containing protein 8	GPATCH8	-2.92609	-2.84146	-3.78937	-3.61677	1.46663	-0.819298
Q9UKM7;H0YGV7;H0YG20	Q9UKM7;H0YGV7;H0YG20	Endoplasmic reticulum mannosyl-oligosaccharide 1,2-alpha-mannosidase;alpha-1,2-Mannosidase	MAN1B1	-0.34573	0.24235	-0.142776	-0.502405	0.174331	-0.2709
Q9UKN8;F2Z356	Q9UKN8	General transcription factor 3C polypeptide 4	GTF3C4	3.18303	2.78832	2.2423	2.07062	1.07004	-0.829213
Q9UKV8-2;Q9UKV8;Q5TA58;Q9H9G7-2;Q9UL18;Q9H9G7;Q9HCK5	Q9UKV8-2;Q9UKV8;Q5TA58;Q9H9G7-2;Q9UL18;Q9H9G7;Q9HCK5	Protein argonaute-2;Protein argonaute;Protein argonaute-3;Protein argonaute-1;Protein argonaute-4	AGO2;AGO1;AGO3;AGO4	-3.94016	-2.36024	-3.12484	-1.74147	1.06194	0.717042
Q9UL54-2;Q9UL54-4;Q9UL54;Q9UL54-3	Q9UL54-2;Q9UL54-4;Q9UL54;Q9UL54-3	Serine/threonine-protein kinase TAO2	TAOK2	-0.118334	0.0136013	-0.481301	-0.393671	1.43677	-0.38512
Q9ULE6	Q9ULE6	Paladin	PALD1	-3.40526	-3.32162	-2.89837	-2.97843	0.916808	0.425041
Q9ULJ6;E7EWM3;A0A087X127;F6WR09;Q8NF64-3;Q8NF64-2;Q8NF64;Q9ULJ6-2;A0A087WYE6	Q9ULJ6;E7EWM3;A0A087X127;F6WR09;Q8NF64-3;Q8NF64-2;Q8NF64;Q9ULJ6-2	Zinc finger MIZ domain-containing protein 1;Zinc finger MIZ domain-containing protein 2	ZMIZ1;ZMIZ2	-2.58749	-2.70664	-7.55597	-2.921	0.325552	-2.59142
Q9ULT8;A0A087X2H1;H0YJP0;H0YJD4;G3V4V5;A0A087WVU6;H0YJ72	Q9ULT8;A0A087X2H1;H0YJP0	E3 ubiquitin-protein ligase HECTD1	HECTD1	0.685337	0.848293	0.46828	1.25295	0.0896774	0.0937991
Q9ULW0;Q9ULW0-2	Q9ULW0;Q9ULW0-2	Targeting protein for Xklp2	TPX2	-0.317726	-1.12692	-1.54858	-0.647808	0.132935	-0.375872
Q9ULX6;Q9ULX6-2;V9GZ50;M0R1Y5;M0R010;M0QYT7	Q9ULX6;Q9ULX6-2	A-kinase anchor protein 8-like	AKAP8L	2.14843	1.80142	1.45999	1.46162	0.681696	-0.514114
Q9UMF0	Q9UMF0	Intercellular adhesion molecule 5	ICAM5	-2.15232	-0.849308	-1.21536	-2.83286	0.107383	-0.523293
Q9UNF1;Q5H909;Q9UNF1-2;Q5H907;A0A087X070;G5E9N2;Q12816-5;Q12816-2;Q12816-3;Q12816-4;Q12816	Q9UNF1;Q5H909;Q9UNF1-2;Q5H907	Melanoma-associated antigen D2	MAGED2	2.23773	2.15086	2.23333	1.85497	0.30933	-0.150145
Q9UNN5;B3KT28;B1ANM7;Q9UNN5-2	Q9UNN5;B3KT28;B1ANM7;Q9UNN5-2	FAS-associated factor 1	FAF1	1.10324	1.17217	0.951213	1.14142	0.428374	-0.0913892
Q9UNS1-2;Q9UNS1	Q9UNS1-2;Q9UNS1	Protein timeless homolog	TIMELESS	-3.30551	-3.56369	-4.57547	-2.63267	0.0444433	-0.16947
Q9UNX4;Q6PDA5	Q9UNX4	WD repeat-containing protein 3	WDR3	4.28603	4.28228	3.98451	4.36797	0.169877	-0.107915
Q9UNY4;Q9UNY4-2;X6RI15	Q9UNY4	Transcription termination factor 2	TTF2	-0.0315056	-0.431015	-0.884023	-0.715612	0.530352	-0.568557
Q9UPN7;K7EM28	Q9UPN7	Serine/threonine-protein phosphatase 6 regulatory subunit 1	PPP6R1	0.645979	1.13366	0.590373	0.226465	0.336273	-0.4814
Q9UPU5;A0A0U1RQI9	Q9UPU5	Ubiquitin carboxyl-terminal hydrolase 24	USP24	0.332474	1.20722	-0.0177374	0.651257	0.847292	-0.453086
Q9UPY3-2;Q9UPY3;Q9UPY3-3;H0YJZ6	Q9UPY3-2;Q9UPY3	Endoribonuclease Dicer	DICER1	0.241941	0.287628	0.656447	1.24295	0.62091	0.684912
Q9UQ35;Q9UQ35-2;I3L1I8;I3L182;I3L4D8;Q9UQ35-3;I3L1C0;A0A087X1W1	Q9UQ35	Serine/arginine repetitive matrix protein 2	SRRM2	-1.22292	-0.80057	1.87046	1.98516	1.47777	2.93956
Q9UQE7	Q9UQE7	Structural maintenance of chromosomes protein 3	SMC3	5.87745	6.01832	5.33428	5.44894	1.82402	-0.556276
Q9UQR0;Q9UQR0-2;H0Y6S1	Q9UQR0	Sex comb on midleg-like protein 2	SCML2	3.08606	2.62462	2.078	2.97865	0.145688	-0.327019
Q9Y223-4;Q9Y223;Q9Y223-2;Q9Y223-3;Q9Y223-5	Q9Y223-4;Q9Y223;Q9Y223-2;Q9Y223-3;Q9Y223-5	Bifunctional UDP-N-acetylglucosamine 2-epimerase/N-acetylmannosamine kinase;UDP-N-acetylglucosamine 2-epimerase (hydrolyzing);N-acetylmannosamine kinase	GNE	-1.45651	-2.23245	-0.825997	-0.328499	0.528102	1.26723
Q9Y230-2;Q9Y230;M0R0Y3;M0QXI6;X6R2L4	Q9Y230-2;Q9Y230;M0R0Y3	RuvB-like 2	RUVBL2	-3.49962	-3.11236	-1.58213	-0.915167	1.36444	2.05734
Q9Y263;E5RIM3;H0YBW4;H0YAU9;H0YC16	Q9Y263;E5RIM3;H0YBW4	Phospholipase A-2-activating protein	PLAA	1.09852	0.947329	1.72905	1.09966	0.457065	0.391431
Q9Y265;Q9Y265-2;J3QLR1;H7C4I3;H7C4G5;E7ETR0	Q9Y265;Q9Y265-2	RuvB-like 1	RUVBL1	-1.20026	-2.37322	-1.89793	-0.465839	0.14072	0.604855
Q9Y266;A0A0A0MSS4;A0A0A0MSU9	Q9Y266;A0A0A0MSS4;A0A0A0MSU9	Nuclear migration protein nudC	NUDC	-1.85085	-2.56621	0.00578594	-0.845196	1.61759	1.78883
Q9Y2A7;Q9Y2A7-2	Q9Y2A7;Q9Y2A7-2	Nck-associated protein 1	NCKAP1	1.88613	2.27524	2.02211	2.30291	0.429191	0.0818276
Q9Y2G0;H7BXG9;E7ESK9;Q9Y2G0-2;Q9Y2G0-3	Q9Y2G0;H7BXG9;E7ESK9;Q9Y2G0-2;Q9Y2G0-3	Protein EFR3 homolog B	EFR3B	-2.1	-2.65047	-7.55597	-7.55597	1.47122	-5.18073
Q9Y2H6-2;Q9Y2H6;G5E9X3;H7C507;A0A087X1M6	Q9Y2H6-2;Q9Y2H6;G5E9X3	Fibronectin type-III domain-containing protein 3A	FNDC3A	0.621029	0.420837	-0.0983858	0.171059	0.541729	-0.484597
Q9Y2I1;Q9Y2I1-2;C9J715;Q9Y2I1-4;Q9Y2I1-3	Q9Y2I1;Q9Y2I1-2	Nischarin	NISCH	-0.0264301	-1.52177	-1.0902	-0.812439	0.0582912	-0.177219
Q9Y2J2-2;Q9Y2J2-4;A0A0A0MRA8;Q9Y2J2;A0A0A0MSA4;A8K968;Q9Y2J2-3;A0A1B0GTF8;A0A0J9YY18;J3KT37;A0A0J9YW31;J3QS55;A0A0J9YW26;A0A0J9YWN0;A0A0J9YWE1;A0A0J9YWS4;J3QS83;J3QR33;J3KS70;J3QKK4;J3KRD1;J3QKY2;J3QLU5;J3QRQ6	Q9Y2J2-2;Q9Y2J2-4;A0A0A0MRA8;Q9Y2J2;A0A0A0MSA4;A8K968;Q9Y2J2-3;A0A1B0GTF8	Band 4.1-like protein 3;Band 4.1-like protein 3, N-terminally processed	EPB41L3	2.56248	2.5708	1.71307	2.35715	0.46454	-0.531527
Q9Y2L1;G3V1J5;Q9Y2L1-2;F2Z2C0	Q9Y2L1;G3V1J5;Q9Y2L1-2;F2Z2C0	Exosome complex exonuclease RRP44	DIS3	5.84196	5.7687	5.57315	5.70278	0.459795	-0.167362
Q9Y2U8	Q9Y2U8	Inner nuclear membrane protein Man1	LEMD3	-0.571657	-0.952501	-0.429889	-0.276171	0.43361	0.40905
Q9Y2W1;A0A3B3ITZ9	Q9Y2W1;A0A3B3ITZ9	Thyroid hormone receptor-associated protein 3	THRAP3	3.321	3.40407	3.78322	3.74182	1.0076	0.399989
Q9Y2W2	Q9Y2W2	WW domain-binding protein 11	WBP11	-0.809927	-1.42556	-2.37696	-1.40866	0.295107	-0.775064
Q9Y2X0;Q9Y2X0-3;Q9Y2X0-2;Q9Y2X0-4;Q9Y2X0-5;U3KQ43;B9TWZ6;K7EKS6;U3KQB4;A0A0J9YXA0;A0A0J9YXE6;A0A0J9YYC6;A0A0J9YXL6;A0A0J9YW49;A0A0J9YXK9;B9TX03;B9TX11;B9TX12;A0A0J9YY02;A0A0J9YXE7;A0A087WU12	Q9Y2X0;Q9Y2X0-3;Q9Y2X0-2;Q9Y2X0-4;Q9Y2X0-5;U3KQ43;B9TWZ6;K7EKS6;U3KQB4;A0A0J9YXA0;A0A0J9YXE6;A0A0J9YYC6	Mediator of RNA polymerase II transcription subunit 16	MED16	1.35344	1.35833	0.83118	0.675974	1.07514	-0.602309
Q9Y2X3;H7BZ72	Q9Y2X3	Nucleolar protein 58	NOP58	1.82829	2.09264	2.11669	2.00226	0.159051	0.099009
Q9Y2Z2-4;Q9Y2Z2-6;Q9Y2Z2;Q9Y2Z2-2;Q9Y2Z2-5;Q9Y2Z2-3;E5RFF7;H7C2S9;E7EWI1;H0YC00	Q9Y2Z2-4;Q9Y2Z2-6;Q9Y2Z2;Q9Y2Z2-2;Q9Y2Z2-5;Q9Y2Z2-3	Protein MTO1 homolog, mitochondrial	MTO1	-0.50148	-0.142056	-0.937436	-0.972071	0.716452	-0.632986
Q9Y3F4-2;Q9Y3F4;H0YH33	Q9Y3F4-2;Q9Y3F4	Serine-threonine kinase receptor-associated protein	STRAP	-7.55597	-7.55597	-0.644078	-1.89563	1.19951	6.28612
Q9Y3I0	Q9Y3I0	tRNA-splicing ligase RtcB homolog	RTCB	-2.67644	-1.77915	-1.22171	-2.41658	0.117526	0.40865
Q9Y3I1;Q9Y3I1-3;Q9Y3I1-2;F8WBR0;F8WDR9	Q9Y3I1;Q9Y3I1-3;Q9Y3I1-2	F-box only protein 7	FBXO7	-0.940241	-2.08259	-2.42256	-0.701504	0.0098821	-0.0506158
Q9Y3P9;Q9Y3P9-2;Q9Y3P9-3;A0A0U1RQV7;Q9Y3P9-4	Q9Y3P9;Q9Y3P9-2	Rab GTPase-activating protein 1	RABGAP1	5.54591	5.21286	4.87194	5.04941	0.457752	-0.41871
Q9Y3T9	Q9Y3T9	Nucleolar complex protein 2 homolog	NOC2L	4.37295	4.44969	4.11878	3.94415	0.691606	-0.379858
Q9Y3Z3;A0A2R8YCS7;Q9Y3Z3-4;A0A2R8YD90;Q9Y3Z3-3;A0A2R8YF51;A0A2R8Y5D2;A0A2R8Y6J9;A0A2R8Y586;A0A2R8YG48;A0A2R8Y7R5;A0A2R8Y755;A0A2R8YDI8;A0A2R8YFV6	Q9Y3Z3;A0A2R8YCS7;Q9Y3Z3-4;A0A2R8YD90;Q9Y3Z3-3	Deoxynucleoside triphosphate triphosphohydrolase SAMHD1	SAMHD1	1.81463	1.62067	0.870973	1.37651	0.47003	-0.593906
Q9Y450-4;Q9Y450;B7Z524;H0YDX7;J3QT46;H0YES5;E9PHZ9;E9PJ90;E9PN23;E9PS53;G5E991;E9PMN1;E9PLR4;Q9Y450-2	Q9Y450-4;Q9Y450;B7Z524;H0YDX7;J3QT46	HBS1-like protein	HBS1L	0.676882	0.231382	0.883012	0.75915	0.58012	0.366949
Q9Y483;Q9Y483-4;B4DZG1;Q9Y483-3;Q9Y483-2	Q9Y483;Q9Y483-4;B4DZG1;Q9Y483-3;Q9Y483-2	Metal-response element-binding transcription factor 2	MTF2	0.366755	0.426922	-0.362056	0.264416	0.443294	-0.445658
Q9Y487;Q8TBM3	Q9Y487	V-type proton ATPase 116 kDa subunit a isoform 2	ATP6V0A2	-3.45908	-2.88282	-2.95265	-2.91794	0.264346	0.235657
Q9Y490;H0YMT1;A0A1B0GVU7;Q9Y4G6	Q9Y490	Talin-1	TLN1	1.08902	0.815151	0.953475	1.14749	0.12695	0.0983958
Q9Y4B4;H0Y760	Q9Y4B4;H0Y760	Helicase ARIP4	RAD54L2	-0.806959	-0.649094	1.54278	-1.27661	0.176436	0.861109
Q9Y4B6;Q9Y4B6-2;Q9Y4B6-3	Q9Y4B6;Q9Y4B6-2	Protein VPRBP	VPRBP	-1.05494	-1.37452	-1.55271	-1.88729	2.02455	-0.505274
Q9Y4C2-2;Q9Y4C2;C9K0E7;C9J9F4;C9JD13	Q9Y4C2-2;Q9Y4C2	TRPM8 channel-associated factor 1	TCAF1	1.74791	0.854393	1.19604	1.5245	0.0275215	0.0591159
Q9Y4C8	Q9Y4C8	Probable RNA-binding protein 19	RBM19	0.892487	0.890228	-0.0282049	0.539246	0.571643	-0.635837
Q9Y4E6;Q9Y4E6-2;A2RRE0	Q9Y4E6;Q9Y4E6-2;A2RRE0	WD repeat-containing protein 7	WDR7	-7.55597	-1.62937	-2.49064	-3.72013	0.125397	1.48728
Q9Y4E8-2;Q9Y4E8-3;Q9Y4E8;Q9Y4E8-4;H0YI31;F8VVY7;F8W0H4;H0YHM4;F8VZG8	Q9Y4E8-2;Q9Y4E8-3;Q9Y4E8	Ubiquitin carboxyl-terminal hydrolase 15	USP15	0.349823	0.2215	0.584519	0.897974	0.541509	0.455585
Q9Y4H2	Q9Y4H2	Insulin receptor substrate 2	IRS2	-1.83016	-1.80443	-2.39587	-3.46544	0.536074	-1.11336
Q9Y4J8;Q9Y4J8-16;Q9Y4J8-3;Q9Y4J8-13;Q9Y4J8-2;Q9Y4J8-14;Q9Y4J8-4;Q9Y4J8-5;Q9Y4J8-15;Q9Y4J8-12;Q9Y4J8-11;K7ERZ2;M0R021;K7EJ84;M0QZ28;E9PEY4;Q9Y4J8-8;O60941-4;O60941-7;O60941;Q9Y4J8-10;O60941-2;Q9Y4J8-9;Q9Y4J8-7;E7EVB6;Q9Y4J8-6;O60941-3;O60941-5;O60941-6;K7ESB2	Q9Y4J8;Q9Y4J8-16;Q9Y4J8-3;Q9Y4J8-13;Q9Y4J8-2;Q9Y4J8-14;Q9Y4J8-4;Q9Y4J8-5;Q9Y4J8-15;Q9Y4J8-12;Q9Y4J8-11;K7ERZ2;M0R021;K7EJ84;M0QZ28;E9PEY4;Q9Y4J8-8;O60941-4;O60941-7;O60941;Q9Y4J8-10;O60941-2;Q9Y4J8-9;Q9Y4J8-7;E7EVB6;Q9Y4J8-6;O60941-3;O60941-5;O60941-6;K7ESB2	Dystrobrevin alpha;Dystrobrevin;Dystrobrevin beta	DTNA;DTNB	-7.55597	-7.55597	-1.65238	-3.10506	1.05191	5.17725
Q9Y4K4;G3V3V7;G3V4Q4;G3V4T8	Q9Y4K4	Mitogen-activated protein kinase kinase kinase kinase 5	MAP4K5	-2.97834	-3.15688	-1.80267	-2.13961	1.33816	1.09647
Q9Y4L1;A0A087X054;E9PJ21;A0A087WWI4;K7EQK2;Q9Y4L1-2;J3KTF1;J3QL06;Q9BST8;J3QQH7;J3QLE9;A0A087X214;A0A087WW13;A0A2R8Y358;A0A1W2PS94;Q9BXT5	Q9Y4L1;A0A087X054;E9PJ21;A0A087WWI4;K7EQK2;Q9Y4L1-2	Hypoxia up-regulated protein 1	HYOU1	5.19082	5.3037	4.57343	4.91036	0.857359	-0.505365
Q9Y4R8;H3BRS3;H3BU45	Q9Y4R8;H3BRS3	Telomere length regulation protein TEL2 homolog	TELO2	0.813776	1.20566	0.838906	0.356821	0.284965	-0.411856
Q9Y4W2-2;Q9Y4W2;Q9Y4W2-3;Q9Y4W2-4	Q9Y4W2-2;Q9Y4W2;Q9Y4W2-3	Ribosomal biogenesis protein LAS1L	LAS1L	4.13069	3.91943	2.43086	2.44232	1.35108	-1.58847
Q9Y4W6;K7EP56	Q9Y4W6	AFG3-like protein 2	AFG3L2	4.47036	4.61168	3.80735	4.00107	1.58208	-0.636813
Q9Y5B6;Q9Y5B6-3;Q9Y5B6-4;Q9Y5B6-2	Q9Y5B6	PAX3- and PAX7-binding protein 1	PAXBP1	-1.2737	-1.88098	-0.969134	-2.28728	0.0411932	-0.0508657
Q9Y5B9;G3V5A4;G3V401;G3V2X0	Q9Y5B9	FACT complex subunit SPT16	SUPT16H	6.14994	6.07271	5.5194	5.79516	0.627045	-0.454044
Q9Y5J1;J3QLD6;J3QRG0;J3QR85;J3KSR7	Q9Y5J1	U3 small nucleolar RNA-associated protein 18 homolog	UTP18	-0.193428	-0.149305	-0.246829	0.232826	0.230333	0.164365
Q9Y5M8;C9J5Z8;H7C4H2	Q9Y5M8;C9J5Z8;H7C4H2	Signal recognition particle receptor subunit beta	SRPRB	-7.55597	-7.55597	-2.99568	-0.476007	0.867388	5.82013
Q9Y5Q9;Q9Y5Q9-2;H7C0C0;H7BZV8;F8WC64;H7C143	Q9Y5Q9	General transcription factor 3C polypeptide 3	GTF3C3	2.13044	2.27089	1.96084	2.59757	0.094285	0.0785403
Q9Y5S2;H0YLY0	Q9Y5S2;H0YLY0	Serine/threonine-protein kinase MRCK beta	CDC42BPB	1.26505	0.0297413	-0.87485	-3.60933	0.79159	-2.88949
Q9Y5T5-2;Q9Y5T5;Q9Y5T5-3;Q9Y5T5-4;Q9Y5T5-5;H9KVB6	Q9Y5T5-2;Q9Y5T5;Q9Y5T5-3;Q9Y5T5-4	Ubiquitin carboxyl-terminal hydrolase 16	USP16	-0.644398	-0.906111	-1.47717	0.453611	0.0706622	0.263475
Q9Y5V3;Q9Y5V3-2	Q9Y5V3;Q9Y5V3-2	Melanoma-associated antigen D1	MAGED1	-0.670961	-0.726984	-0.0286379	-0.695387	0.329097	0.33696
Q9Y5X1	Q9Y5X1	Sorting nexin-9	SNX9	1.42877	0.569235	0.870563	1.40408	0.0578926	0.13832
Q9Y613	Q9Y613	FH1/FH2 domain-containing protein 1	FHOD1	-1.37372	-1.29639	-1.09914	-3.10081	0.224654	-0.764921
Q9Y623	Q9Y623	Myosin-4	MYH4	-0.913425	-2.60229	-5.00236	-0.410488	0.0897745	-0.948568
Q9Y678;H0Y8X7;D6RG17;H0Y8G2	Q9Y678	Coatomer subunit gamma-1	COPG1	5.15953	5.03925	4.32434	4.85093	0.445132	-0.51176
Q9Y6D6;E5RHL7;E5RIF2;Q9Y6D5	Q9Y6D6;E5RHL7;E5RIF2;Q9Y6D5	Brefeldin A-inhibited guanine nucleotide-exchange protein 1;Brefeldin A-inhibited guanine nucleotide-exchange protein 2	ARFGEF1;ARFGEF2	-4.55535	-1.86175	-3.54875	-4.20295	0.120042	-0.667299
Q9Y6D9-3;Q9Y6D9;C9JP81;C9JKI7;C9JTA2;C9K086	Q9Y6D9-3;Q9Y6D9;C9JP81;C9JKI7	Mitotic spindle assembly checkpoint protein MAD1	MAD1L1	-2.58509	-1.87775	-1.55617	-1.5058	0.554131	0.700439
Q9Y6I3-3;Q9Y6I3;Q9Y6I3-1	Q9Y6I3-3;Q9Y6I3;Q9Y6I3-1	Epsin-1	EPN1	-7.55597	-7.55597	-2.01033	-3.13704	1.14461	4.98229
Q9Y6K1;A0A0C4DG02;F8WE91;Q9Y6K1-2;Q9Y6K1-3	Q9Y6K1;A0A0C4DG02;F8WE91;Q9Y6K1-2	DNA (cytosine-5)-methyltransferase 3A	DNMT3A	-1.04791	-1.19027	-1.63082	-7.55597	0.354708	-3.4743
Q9Y6K5	Q9Y6K5	2-5-oligoadenylate synthase 3	OAS3	-3.29603	-3.01173	-2.25878	-3.18504	0.217963	0.431974
Q9Y6X9;Q9Y6X9-2	Q9Y6X9;Q9Y6X9-2	MORC family CW-type zinc finger protein 2	MORC2	-0.882658	-0.647058	-0.980784	-1.38285	0.381327	-0.416958
Q9Y6Y8;Q9Y6Y8-2;H7C0V8;A0A0C4DH82;H7C4C4	Q9Y6Y8;Q9Y6Y8-2	SEC23-interacting protein	SEC23IP	2.04027	2.12699	0.968024	1.1798	1.40481	-1.00972
