# Supplementary material for: Spatiotemporal and direct capturing global substrates of lysine-modifying enzymes in living cells
Source: Nat Commun. 2024 Feb 17;15:1465. doi: 10.1038/s41467-024-45765-3 (PMC10874396; doi:10.1038/s41467-024-45765-3)
Supplement: Supplementary file 9 — Dataset 7 [file 41467_2024_45765_MOESM9_ESM.xlsx]

## Sheet: Data 7
Data 7. Substrate profiling by GCN5-E575o-NBAK
Protein IDs	Majority protein IDs	Protein names	Gene names	log2int (-UV1)	log2int (-UV2)	log2int (+UV1)	log2int (+UV2)	-Log T-test p-value	log2 (+UV/-UV)
A0A024R4E5;Q00341;H7C0A4;H0Y394;Q00341-2	A0A024R4E5;Q00341;H7C0A4;H0Y394;Q00341-2	Vigilin	HDLBP	0.0265102	-5.33523	0.0432339	0.479871	0.302623	2.91591
A0A087WZ65;A0A087WTF3;Q12955-6;Q12955-7;Q12955-5;Q12955-4;Q12955	A0A087WZ65;A0A087WTF3;Q12955-6;Q12955-7;Q12955-5;Q12955-4;Q12955	Ankyrin-3	ANK3	-2.01729	-1.97122	-0.734344	-1.77876	0.392324	0.7377
A0A087WUE9;Q92797;M0R3C7;Q92797-2	A0A087WUE9;Q92797;M0R3C7;Q92797-2	Symplekin	SYMPK	-2.80959	-3.211	-2.18382	-0.758742	0.46732	1.53901
A0A087WUZ3;Q01082;Q01082-3;Q01082-2;F8W6C1;A4QPE4	A0A087WUZ3;Q01082;Q01082-3;Q01082-2	Spectrin beta chain, non-erythrocytic 1	SPTBN1	0.578665	1.08908	2.82832	2.6161	0.919528	1.88834
A0A087WVQ6;Q00610-2;Q00610;A0A087WX41;P53675-2;P53675;J3KS13;K7EJJ5;J3KRF5	A0A087WVQ6;Q00610-2;Q00610	Clathrin heavy chain;Clathrin heavy chain 1	CLTC	2.1452	1.24306	2.65476	2.13965	0.767024	0.703073
A0A087WVQ9;P68104-2;Q5VTE0;P68104;A0A087WV01;A0A2U3TZH3;Q05639;A6PW80;Q5JR01;A0A2R8YDN5;A0A2R8Y660;A0A2R8Y488	A0A087WVQ9;P68104-2;Q5VTE0;P68104;A0A087WV01;A0A2U3TZH3;Q05639;A6PW80;Q5JR01	Elongation factor 1-alpha 1;Putative elongation factor 1-alpha-like 3;Elongation factor 1-alpha;Elongation factor 1-alpha 2	EEF1A1;EEF1A1P5;EEF1A2	3.43367	2.88708	2.8166	2.82194	0.363467	-0.3411
F8W7S5;A0A087WVV2;Q9P2E9;Q9P2E9-3;A0A087WU26;Q8N4C6-11;C9J066;H9KV85;E9PN67;Q8N4C6-6;H0YDJ4;Q8N4C6-4;Q8N4C6-9;Q8N4C6-2;Q8N4C6;Q8N4C6-5;Q8N4C6-10;Q8N4C6-7	F8W7S5;A0A087WVV2;Q9P2E9;Q9P2E9-3	Ribosome-binding protein 1	RRBP1	-0.0217628	1.07178	3.14313	3.27917	0.949674	2.68614
A0A087WW66;Q99460-2;Q99460;H7BZR6	A0A087WW66;Q99460-2;Q99460;H7BZR6	26S proteasome non-ATPase regulatory subunit 1	PSMD1	-0.50878	-0.249542	0.515564	0.894826	1.45349	1.08436
A0A087WWP4;Q96T37-4;Q96T37-2;Q96T37-3;Q96T37	A0A087WWP4;Q96T37-4;Q96T37-2;Q96T37-3;Q96T37	Putative RNA-binding protein 15	RBM15	-0.70236	-0.42169	-3.55029	-1.58841	0.597787	-2.00733
A0A087X054;Q9Y4L1;E9PJ21;A0A087WWI4;K7EQK2;Q9Y4L1-2;J3QL06;J3KTF1;Q9BST8;J3QQH7;J3QLE9	A0A087X054;Q9Y4L1;E9PJ21;A0A087WWI4;K7EQK2;Q9Y4L1-2	Hypoxia up-regulated protein 1	HYOU1	1.86509	1.93147	2.70667	2.59688	1.13027	0.753492
M0R019;M0R2T0;A0A087X0X3;P52272-2;P52272;M0R0Y6;M0QYQ7;M0R0N3	M0R019;M0R2T0;A0A087X0X3;P52272-2;P52272;M0R0Y6;M0QYQ7;M0R0N3	Heterogeneous nuclear ribonucleoprotein M	HNRNPM	-5.33523	-5.33523	-1.64334	-1.64267	4.23439	3.69222
E9PDU5;A0A087X295;Q9NNW5;Q6PKC6;E9PBK6	E9PDU5;A0A087X295;Q9NNW5;Q6PKC6;E9PBK6	WD repeat-containing protein 6	WDR6	-2.87385	-5.33523	-2.07339	-2.19895	0.467354	1.96837
A0A0A0MRM8;Q9UM54-6;A0A0D9SGC1;E7EW20;Q9UM54-5;Q9UM54-2;Q9UM54-4;Q9UM54-1;Q9UM54	A0A0A0MRM8;Q9UM54-6;A0A0D9SGC1;E7EW20;Q9UM54-5;Q9UM54-2;Q9UM54-4;Q9UM54-1;Q9UM54	Unconventional myosin-VI	MYO6	0.779217	-1.03783	-0.892609	-0.528256	0.162193	-0.581128
A0A0A0MRW6;Q9H6R4-2;Q9H6R4-4;Q9H6R4;Q9H6R4-3	A0A0A0MRW6;Q9H6R4-2;Q9H6R4-4;Q9H6R4;Q9H6R4-3	Nucleolar protein 6	NOL6	-1.95189	-1.6419	-3.78577	-1.38106	0.229189	-0.786523
Q06830;A0A0A0MSI0;A0A0A0MRQ5	Q06830;A0A0A0MSI0;A0A0A0MRQ5	Peroxiredoxin-1	PRDX1	1.31828	1.18463	1.88573	0.475768	0.0316321	-0.070703
A0A0A0MSJ0;Q86XP3-2;Q86XP3	A0A0A0MSJ0;Q86XP3-2;Q86XP3	ATP-dependent RNA helicase DDX42	DDX42	-1.36828	-1.27367	0.437422	-1.7408	0.179693	0.669281
A0A0A0MSM0;Q92598-2;Q92598-3;Q92598;Q92598-4	A0A0A0MSM0;Q92598-2;Q92598-3;Q92598;Q92598-4	Heat shock protein 105 kDa	HSPH1	-3.69438	-0.919474	0.419353	0.306205	0.500791	2.66971
J3KR24;A0A0A0MSX9;P41252;Q5TCD1;Q5TCC6	J3KR24;A0A0A0MSX9;P41252	Isoleucine--tRNA ligase, cytoplasmic	IARS	2.69584	2.16898	2.00284	1.3309	1.22081	-0.76554
A0A2R8Y440;P51532-2;A0A2R8YGG3;A0A2R8Y6N0;A0A2R8Y7F3;A0A2R8Y7Y7;A0A2R8Y4C5;A0A2R8Y7S2;P51532;P51532-4;A0A2R8YG32;P51532-3;P51532-5;A0A2R8Y4P4;A0A2R8YF80;A0A2R8YF58;A0A2R8Y6V2;A0A2R8YDA1;A0A2R8Y523;A0A0A0MT49;Q9HBD4;A0A2R8Y526;A0A2R8Y5K3;F6VDE0;A0A0U1RQZ9;K7EP28;K7EQF0;A0A2R8Y4R6;A0A2R8YGP5;A0A2R8YFK5;A0A2R8YFV8;P51531-2;A0A2R8YCY3;P51531	A0A2R8Y440;P51532-2;A0A2R8YGG3;A0A2R8Y6N0;A0A2R8Y7F3;A0A2R8Y7Y7;A0A2R8Y4C5;A0A2R8Y7S2;P51532;P51532-4;A0A2R8YG32;P51532-3;P51532-5;A0A2R8Y4P4;A0A2R8YF80;A0A2R8YF58;A0A2R8Y6V2;A0A2R8YDA1;A0A2R8Y523;A0A0A0MT49;Q9HBD4;A0A2R8Y526;A0A2R8Y5K3	Transcription activator BRG1	SMARCA4	-2.94852	-1.88218	-0.921057	-1.41536	0.448634	1.24714
A0A0A0MTB8;Q8NI36	A0A0A0MTB8;Q8NI36	WD repeat-containing protein 36	WDR36	-2.58578	-2.00745	-1.9402	-2.62014	0.00728761	0.0164485
F8VV32;A0A0B4J259;P61626	F8VV32;A0A0B4J259;P61626	Lysozyme;Lysozyme C	LYZ	-1.11162	-1.52462	-1.75074	-3.84099	0.483319	-1.47775
E7EQD7;A0A0C4DFT3;Q12959-8;Q12959-9;Q12959-5;Q12959-3;Q12959-6;Q12959-4;Q12959;Q12959-7;Q12959-2;C9IYP1;H7C166;B4E2H8	E7EQD7;A0A0C4DFT3;Q12959-8;Q12959-9;Q12959-5;Q12959-3;Q12959-6;Q12959-4;Q12959;Q12959-7;Q12959-2;C9IYP1;H7C166;B4E2H8	Disks large homolog 1	DLG1	-5.33523	-1.98751	-1.09904	-0.15426	0.619809	3.03472
F5H1H2;F5H2E6;A0A0C4DGG8;Q8IX12-2;Q8IX12;F5H3E1	F5H1H2;F5H2E6;A0A0C4DGG8;Q8IX12-2;Q8IX12;F5H3E1	Cell division cycle and apoptosis regulator protein 1	CCAR1	-2.30059	-1.57218	-1.47389	-0.567231	1.2093	0.915823
A0A2R8YFK9;A0A2U3TZM0;A0A2R8Y5J0;A0A2R8Y425;A0A2R8YDJ9;F5GWX5;A0A2R8YDW2;A0A2R8Y212;Q14839;Q14839-2;A0A2R8Y521;A0A0C4DGG9;A0A2R8Y8C1;A0A2R8YFD8;A0A2R8Y4X2;A0A2R8YD40;A0A2R8Y445;A0A2R8YER1;Q8TDI0;A0A2R8Y5M9;A0A2R8YE38;K7EMY3;A0A2R8Y7M9;A0A2R8Y7I0;A0A2R8Y5Z7;A0A2R8Y685;Q12873-3;F2Z2R5;A0A2R8Y8B3;Q12873-2;Q12873;K7ESA5;K7EPV1	A0A2R8YFK9;A0A2U3TZM0;A0A2R8Y5J0;A0A2R8Y425;A0A2R8YDJ9;F5GWX5;A0A2R8YDW2;A0A2R8Y212;Q14839;Q14839-2;A0A2R8Y521;A0A0C4DGG9;A0A2R8Y8C1;A0A2R8YFD8;A0A2R8Y4X2;A0A2R8YD40;A0A2R8Y445;A0A2R8YER1;Q8TDI0;A0A2R8Y5M9;A0A2R8YE38;K7EMY3;A0A2R8Y7M9;A0A2R8Y7I0;A0A2R8Y5Z7	Chromodomain-helicase-DNA-binding protein 4;Chromodomain-helicase-DNA-binding protein 5	CHD4;CHD5	0.29291	-0.00559807	0.869259	0.0489664	0.356637	0.315457
H0YIC4;A0A0C4DGI3;B4DJV2;O75390	H0YIC4;A0A0C4DGI3;B4DJV2;O75390	Citrate synthase;Citrate synthase, mitochondrial	CS	-5.33523	-5.33523	-2.24977	-1.89138	1.45707	3.26466
A0A0D9SEI3;A0A0D9SEN2;A0A0D9SER5;Q5QPR4;Q5QPR3;Q9UQ88-5;Q9UQ88;P21127-2;P21127-3;Q9UQ88-2;Q9UQ88-3;P21127-8;P21127-12;Q9UQ88-4;P21127-9;P21127-6;P21127-10;P21127-5;P21127-4;Q9UQ88-10;P21127;Q9UQ88-9	A0A0D9SEI3;A0A0D9SEN2;A0A0D9SER5;Q5QPR4;Q5QPR3;Q9UQ88-5;Q9UQ88;P21127-2;P21127-3;Q9UQ88-2;Q9UQ88-3;P21127-8;P21127-12;Q9UQ88-4;P21127-9;P21127-6;P21127-10;P21127-5;P21127-4;Q9UQ88-10;P21127;Q9UQ88-9	Cyclin-dependent kinase 11A;Cyclin-dependent kinase 11B	CDK11B;CDK11A	-2.65812	-2.09974	-1.40126	-1.54708	0.626592	0.904757
O00571;F6S8Q4;A0A2R8Y645;A0A2R8Y4A4;A0A2U3TZJ9;A0A2R8YFS5;A0A2R8YFR4;A0A0D9SG12;A0A2R8YCW1;A0A2R8YF78;A0A0D9SFB3;A0A2R8Y5G6;A0A2R8YDH3;A0A2R8Y7T2;A0A2R8YDT5;A0A0D9SF53;O00571-2;O15523-2;O15523;J3KRZ1;J3QSF1	O00571;F6S8Q4;A0A2R8Y645;A0A2R8Y4A4;A0A2U3TZJ9;A0A2R8YFS5;A0A2R8YFR4;A0A0D9SG12;A0A2R8YCW1;A0A2R8YF78;A0A0D9SFB3;A0A2R8Y5G6;A0A2R8YDH3;A0A2R8Y7T2;A0A2R8YDT5;A0A0D9SF53;O00571-2;O15523-2;O15523	ATP-dependent RNA helicase DDX3X;ATP-dependent RNA helicase DDX3Y	DDX3X;DDX3Y	-2.57419	-2.32121	-1.81549	-0.743075	0.668153	1.16842
E9PFG7;A0A0D9SFS3;E9PDF2;E9PCR7;Q02218-2;Q02218;Q9ULD0-3;Q9ULD0-2;Q9ULD0;Q02218-3	E9PFG7;A0A0D9SFS3;E9PDF2;E9PCR7;Q02218-2;Q02218;Q9ULD0-3;Q9ULD0-2;Q9ULD0	2-oxoglutarate dehydrogenase, mitochondrial;2-oxoglutarate dehydrogenase-like, mitochondrial	OGDH;OGDHL	-4.55264	-0.743938	0.25342	0.442868	0.461079	2.99643
A0A0G2JIW1;P0DMV9;P0DMV8;P0DMV8-2;V9GZ37;E9PM13;E9PS65	A0A0G2JIW1;P0DMV9;P0DMV8;P0DMV8-2;V9GZ37	Heat shock 70 kDa protein 1B;Heat shock 70 kDa protein 1A	HSPA1B;HSPA1A	3.57307	3.84641	5.18034	5.10564	1.11396	1.43325
A0A0G2JMS7;A0A0G2JNZ2;A0A0G2JPP5;Q14160-2;Q14160;Q14160-3	A0A0G2JMS7;A0A0G2JNZ2;A0A0G2JPP5;Q14160-2;Q14160;Q14160-3	Protein scribble homolog	SCRIB	-2.87196	-3.12247	-1.60876	-3.48477	0.168888	0.450452
D6REM6;A0A0R4J2E8;A8MXP9;P43243;D6R991;H0Y8T4;B3KM87;P43243-2;D6RAM9;D6RAY2;D6RBI2;D6RE02;D6RIA2;D6R8Z5;D6RBK5	D6REM6;A0A0R4J2E8;A8MXP9;P43243;D6R991	Matrin-3	MATR3	1.32889	1.31603	3.11614	2.651	1.03818	1.56111
A0A0U1RQF0;P49327;A0A0U1RRG3;A0A1B0GTR5	A0A0U1RQF0;P49327	Fatty acid synthase;[Acyl-carrier-protein] S-acetyltransferase;[Acyl-carrier-protein] S-malonyltransferase;3-oxoacyl-[acyl-carrier-protein] synthase;3-oxoacyl-[acyl-carrier-protein] reductase;3-hydroxyacyl-[acyl-carrier-protein] dehydratase;Enoyl-[acyl-carrier-protein] reductase;Oleoyl-[acyl-carrier-protein] hydrolase	FASN	4.14046	3.65139	3.90121	3.57782	0.508522	-0.156411
A0A140T936;P26640;A0A140T904;A2ABF4;A0A0G2JJT9;A0A140T954	A0A140T936;P26640;A0A140T904;A2ABF4;A0A0G2JJT9;A0A140T954	Valine--tRNA ligase	VARS	-0.593168	-1.85924	-1.3071	-1.74132	0.218811	-0.298006
C9J4M6;A0A1W2PPT5;C9J2Y9;P30876	C9J4M6;A0A1W2PPT5;C9J2Y9;P30876	DNA-directed RNA polymerase;DNA-directed RNA polymerase II subunit RPB2	POLR2B	-1.5718	-5.33523	-1.55758	-2.83554	0.304186	1.25695
A0A1W2PQ43;E9PK09;E9PQN2;E9PKI6;E9PK91;Q9NYF8-3;Q9NYF8-2;Q9NYF8;Q9NYF8-4;E9PJA7	A0A1W2PQ43;E9PK09;E9PQN2;E9PKI6;E9PK91;Q9NYF8-3;Q9NYF8-2;Q9NYF8	Bcl-2-associated transcription factor 1	BCLAF1	-3.16755	-4.00618	0.453075	-2.22794	0.679106	2.69943
A0A1X7SBZ2;A0A1W2PQ51;Q92841-1;Q92841-3;Q92841;Q92841-2	A0A1X7SBZ2;A0A1W2PQ51;Q92841-1;Q92841-3;Q92841;Q92841-2	Probable ATP-dependent RNA helicase DDX17	DDX17	0.523046	0.231182	0.319378	0.0967302	0.890939	-0.16906
A0A1W2PQ90;Q92878-3;Q92878;Q92878-2;E7ESD9;E7EN38;H7C0V2	A0A1W2PQ90;Q92878-3;Q92878;Q92878-2;E7ESD9	DNA repair protein RAD50	RAD50	-0.328743	0.504189	0.206816	0.300199	0.135677	0.165784
A0A1W2PQY5;A0A2Q2TH77;Q08379-2;Q08379	A0A1W2PQY5;A0A2Q2TH77;Q08379-2;Q08379	Golgin subfamily A member 2	GOLGA2	-2.88935	-2.06413	0.430313	-0.558154	0.640407	2.41282
A0A2R8Y6X0;Q9H2P0	A0A2R8Y6X0;Q9H2P0	Activity-dependent neuroprotector homeobox protein	ADNP	-1.40625	-2.2963	-1.91137	-1.28489	0.0997004	0.25314
A0A2R8YD50;E7EWE5;P51659-3;P51659;P51659-2;A0A2R8YDT8;A0A2R8YF45;E7EPL9;E7ER27;A0A2R8Y7L2;G5E9S2;E7ET17	A0A2R8YD50;E7EWE5;P51659-3;P51659;P51659-2;A0A2R8YDT8;A0A2R8YF45;E7EPL9;E7ER27;A0A2R8Y7L2;G5E9S2;E7ET17	Peroxisomal multifunctional enzyme type 2;(3R)-hydroxyacyl-CoA dehydrogenase;Enoyl-CoA hydratase 2	HSD17B4	-5.33523	-5.33523	-2.05642	-3.71071	0.683718	2.45167
A0A3B3IU89;A0A3B3ISC6;A0A3B3IT15;A0A3B3IS84;P53621;P53621-2;A0A3B3ISK1;A0A3B3ITV3	A0A3B3IU89;A0A3B3ISC6;A0A3B3IT15;A0A3B3IS84;P53621;P53621-2;A0A3B3ISK1;A0A3B3ITV3	Coatomer subunit alpha;Xenin;Proxenin	COPA	1.48605	1.52918	1.21086	0.865891	0.602697	-0.469243
F8W8V9;A0A3B3ITE5;Q12756-2;Q12756-3;A0A3B3ITW6;Q12756;A0A3B3ITF7;A0A3B3IT28;A0A3B3IU40;A0A3F2YNW9;A0A3B3IUA1;Q4R9M9;A0A087WWA3;H7C0K6;A0A3B3ITK3;O43896;O60333-2;O60333-3;O60333;O60333-4	F8W8V9;A0A3B3ITE5;Q12756-2;Q12756-3;A0A3B3ITW6;Q12756;A0A3B3ITF7;A0A3B3IT28;A0A3B3IU40;A0A3F2YNW9;A0A3B3IUA1;Q4R9M9;A0A087WWA3;H7C0K6;A0A3B3ITK3;O43896;O60333-2;O60333-3;O60333;O60333-4	Kinesin-like protein;Kinesin-like protein KIF1A;Kinesin-like protein KIF1C;Kinesin-like protein KIF1B	KIF1A;KIF1Bbeta;KIF1B;KIF1C	-3.33361	-5.33523	-4.06888	-2.24387	0.187986	1.17804
A0A3B3ITZ9;Q9Y2W1	A0A3B3ITZ9;Q9Y2W1	Thyroid hormone receptor-associated protein 3	THRAP3	-0.280655	-0.881302	2.01195	2.04364	1.11475	2.60877
A0A3F2YNY6;O75400-2;O75400-3;O75400;H0YG38;F5H578	A0A3F2YNY6;O75400-2;O75400-3;O75400	Pre-mRNA-processing factor 40 homolog A	PRPF40A	-0.75102	-1.99733	-0.163643	0.746186	0.436841	1.66544
A0AVT1-2;A0AVT1	A0AVT1-2;A0AVT1	Ubiquitin-like modifier-activating enzyme 6	UBA6	-4.0735	-1.28746	-0.836792	-5.33523	0.0317931	-0.40553
A2A274;Q99798	A2A274;Q99798	Aconitate hydratase, mitochondrial	ACO2	-5.33523	-5.33523	-0.0403652	0.348166	1.64741	5.48913
A6NEM2;P51610-2;P51610;P51610-4;P51610-3;H7C1C4	A6NEM2;P51610-2;P51610;P51610-4;P51610-3	Host cell factor 1;HCF N-terminal chain 1;HCF N-terminal chain 2;HCF N-terminal chain 3;HCF N-terminal chain 4;HCF N-terminal chain 5;HCF N-terminal chain 6;HCF C-terminal chain 1;HCF C-terminal chain 2;HCF C-terminal chain 3;HCF C-terminal chain 4;HCF C-terminal chain 5;HCF C-terminal chain 6	HCFC1	-1.68946	-1.70873	-1.24129	-1.79383	0.207983	0.181533
B4DR61;P61619;H7C1Q9;C9JXC6;H7C069;A6NK38;F2Z2C7;A6NIF9;C9JJV4;F8W776;Q8TC24;P61619-3;Q9H9S3-2;Q9H9S3-3;Q9H9S3	B4DR61;P61619;H7C1Q9;C9JXC6;H7C069;A6NK38;F2Z2C7;A6NIF9;C9JJV4;F8W776;Q8TC24;P61619-3;Q9H9S3-2;Q9H9S3-3;Q9H9S3	Protein transport protein Sec61 subunit alpha isoform 1;Protein transport protein Sec61 subunit alpha isoform 2	SEC61A1;SEC61A2	3.28305	2.23652	2.04537	1.617	0.689187	-0.928598
P0CG48;F5GYU3;Q96C32;Q5PY61;J3QKN0;F5GXK7;F5H747;F5H388;B4DV12;F5H265;F5H2Z3;F5H6Q2;J3QTR3;J3QS39;P62987;P62979;P0CG47;M0R2S1;M0R1M6;Q49A90;A0A2R8Y422;M0R1V7;F5GZ39;J3QSA3	P0CG48;F5GYU3;Q96C32;Q5PY61;J3QKN0;F5GXK7;F5H747;F5H388;B4DV12;F5H265;F5H2Z3;F5H6Q2;J3QTR3;J3QS39;P62987;P62979;P0CG47;M0R2S1;M0R1M6;Q49A90;A0A2R8Y422;M0R1V7;F5GZ39;J3QSA3	Polyubiquitin-C;Ubiquitin;Ubiquitin-60S ribosomal protein L40;Ubiquitin;60S ribosomal protein L40;Ubiquitin-40S ribosomal protein S27a;Ubiquitin;40S ribosomal protein S27a;Polyubiquitin-B;Ubiquitin	UBC;UBB;RPS27A;UBA52	8.55618	7.06801	7.18376	7.30502	0.215476	-0.567704
B5MBZ0;Q9HC35-2;Q9HC35	B5MBZ0;Q9HC35-2;Q9HC35	Echinoderm microtubule-associated protein-like 4	EML4	-3.26299	-3.25062	-1.06323	-0.823333	1.50473	2.31352
Q99613-2;Q99613;B5ME19	Q99613-2;Q99613;B5ME19	Eukaryotic translation initiation factor 3 subunit C;Eukaryotic translation initiation factor 3 subunit C-like protein	EIF3C;EIF3CL	1.29915	1.13758	1.3688	1.66881	0.379849	0.300438
B7ZM99;Q6UB35;A0A087WVM4;H0Y327;Q6UB35-2;Q4VXM0;Q5JYA8;Q5JYA3;Q4VXM1;Q4VXV2	B7ZM99;Q6UB35;A0A087WVM4	Monofunctional C1-tetrahydrofolate synthase, mitochondrial	MTHFD1L	2.82425	2.6997	1.88282	2.20493	0.716809	-0.718101
H7BZK5;B8ZZK2;O75223;M0QZK8;O75223-2;O75223-4	H7BZK5;B8ZZK2;O75223;M0QZK8;O75223-2;O75223-4	Gamma-glutamylcyclotransferase	GGCT	-0.977474	-0.32045	-1.75008	-5.33523	0.395036	-2.89369
H7C463;C9J406;B9A067;Q16891-3;Q16891-2;Q16891-4;Q16891	H7C463;C9J406;B9A067;Q16891-3;Q16891-2;Q16891-4;Q16891	MICOS complex subunit MIC60	IMMT	-5.33523	-5.33523	-0.947622	-0.287713	1.35209	4.71756
B9ZVN9;O95602	B9ZVN9;O95602	DNA-directed RNA polymerase;DNA-directed RNA polymerase I subunit RPA1	POLR1A	-5.33523	-5.33523	-3.23758	-3.27586	2.23193	2.07851
E7EV54;C9JFV4;Q8IZL8;I3L445	E7EV54;C9JFV4;Q8IZL8;I3L445	Proline-, glutamic acid- and leucine-rich protein 1	PELP1	-5.33523	-2.99003	-2.5056	-1.25599	0.823932	2.28184
C9JZ65;P48594;H0Y5H9	C9JZ65;P48594;H0Y5H9	Serpin B4	SERPINB4	-0.0507374	-2.43411	0.699259	0.164212	0.493353	1.67416
D6RJ96;E9PDE8;O95757	D6RJ96;E9PDE8;O95757	Heat shock 70 kDa protein 4L	HSPA4L	-5.33523	-5.33523	-3.44162	-1.54222	0.687776	2.84331
E7EPN9;Q9Y520-3;Q9Y520-6;Q9Y520-4;Q9Y520-5;Q9Y520;Q9Y520-7;Q9Y520-2;A0A2R8Y7F4;A0A2R8YET2;H7C5N8	E7EPN9;Q9Y520-3;Q9Y520-6;Q9Y520-4;Q9Y520-5;Q9Y520;Q9Y520-7;Q9Y520-2	Protein PRRC2C	PRRC2C	-2.72295	-2.86296	-0.00253296	-0.0634222	2.0398	2.75997
G3V3B0;S4R3H4;E7EQT4;Q9UKV3-3;Q9UKV3-2;Q9UKV3-5;Q9UKV3;G3V3T3	G3V3B0;S4R3H4;E7EQT4;Q9UKV3-3;Q9UKV3-2;Q9UKV3-5;Q9UKV3	Apoptotic chromatin condensation inducer in the nucleus	ACIN1	-2.03267	-2.12337	-0.602087	-0.229409	1.0547	1.66227
E7ET15;O15042-2;O15042;H0Y8D9;E7EW00;U3KPT1;C9JDJ7;C9J5L1;O15042-3	E7ET15;O15042-2;O15042;H0Y8D9;E7EW00	U2 snRNP-associated SURP motif-containing protein	U2SURP	0.124203	0.364468	0.175686	0.239114	0.126046	-0.0369353
E7EUT5;P04406-2;P04406	E7EUT5;P04406-2;P04406	Glyceraldehyde-3-phosphate dehydrogenase	GAPDH	0.597752	0.687675	0.109182	0.18106	1.93768	-0.497592
Q04637-8;E7EUU4;Q04637-7;E9PGM1;E7EX73;H7C0V6;H7C044;C9K073;C9J2Z7;REV__Q8NEG2-2;REV__F5H7J8;A0A0A0MSA7;REV__J3KQX6;A0A0U1RQK7;REV__C9JQZ6;REV__Q8NEG2;O43432;O43432-3;O43432-4	Q04637-8;E7EUU4;Q04637-7;E9PGM1;E7EX73	Eukaryotic translation initiation factor 4 gamma 1	EIF4G1	-2.92251	-1.86692	-3.13912	-0.981391	0.18527	0.33446
E7EVA0;P27816-6;P27816;P27816-2;P27816-5;H7C4C5;B5MEG9;P27816-4;H0Y2V1;F8W9U4;H7C456	E7EVA0;P27816-6;P27816;P27816-2;P27816-5;H7C4C5;B5MEG9;P27816-4	Microtubule-associated protein;Microtubule-associated protein 4	MAP4	-0.0885506	0.0733109	1.51022	1.78698	1.65612	1.65622
E7EW33;H7C229;E7EVJ5;Q96F07-2;Q96F07;H0YL50;Q7L576-3;Q7L576-2	E7EW33;H7C229;E7EVJ5;Q96F07-2;Q96F07	Cytoplasmic FMR1-interacting protein 2	CYFIP2	-5.33523	-5.33523	-3.92029	-3.45624	1.05011	1.64696
E9PCY5;Q02880-2;Q02880;J3KTB7	E9PCY5;Q02880-2;Q02880	DNA topoisomerase 2;DNA topoisomerase 2-beta	TOP2B	0.0131149	0.705011	-2.71395	-1.39354	1.08379	-2.41281
P31943;E9PCY7;G8JLB6;D6R9T0;D6RBM0;D6RIH9;D6RJ04;D6RDU3;D6RIU0;D6RFM3;D6RIT2;E5RGV0;D6RAM1;E7EQJ0;P55795;E7EN40;H0YAQ2;D6RF17;E5RGH4;H0YBG7;H0YBD7;D6RDL0;H0YB39;D6R9D3	P31943;E9PCY7;G8JLB6;D6R9T0;D6RBM0;D6RIH9;D6RJ04;D6RDU3;D6RIU0;D6RFM3;D6RIT2;E5RGV0;D6RAM1;E7EQJ0;P55795	Heterogeneous nuclear ribonucleoprotein H;Heterogeneous nuclear ribonucleoprotein H, N-terminally processed;Heterogeneous nuclear ribonucleoprotein H2	HNRNPH1;HNRNPH2	-3.11603	-2.20929	0.996038	0.429976	0.864118	3.37567
E9PD53;Q9NTJ3-2;Q9NTJ3;C9JVD8;C9J578;C9J9E4;C9JR83	E9PD53;Q9NTJ3-2;Q9NTJ3	Structural maintenance of chromosomes protein;Structural maintenance of chromosomes protein 4	SMC4	0.101414	0.261553	-0.77339	-0.701331	1.51584	-0.918844
E9PDF6;O43795-2;O43795;C9K0I9;C9JUP5;C9JYW1;H7C2Y7;E7EQD9	E9PDF6;O43795-2;O43795	Unconventional myosin-Ib	MYO1B	0.593113	0.465273	-1.20925	-4.89611	0.532333	-3.58187
E9PF10;O75694-2;O75694	E9PF10;O75694-2;O75694	Nuclear pore complex protein Nup155	NUP155	-1.25703	-5.33523	-0.693419	-1.13448	0.381856	2.38218
E9PKE3;P11142;P11142-2;P54652;E9PNE6;E9PLF4;E9PN89;E9PN25;E9PPY6;E9PI65;E9PQQ4;E9PQK7;E9PK54;A8K7Q2	E9PKE3;P11142;P11142-2;P54652;E9PNE6;E9PLF4;E9PN89	Heat shock cognate 71 kDa protein;Heat shock-related 70 kDa protein 2	HSPA8;HSPA2	-3.73318	-3.40149	-0.571331	-0.0843363	1.81653	3.2395
P50454;E9PKH2;H0YEP8	P50454;E9PKH2;H0YEP8	Serpin H1	SERPINH1	-5.33523	-5.33523	-2.09234	-2.0601	2.50183	3.25901
E9PPU1;H0YEU2;E9PL09;P23396;P23396-2;H0YES8;E9PQX2;E9PQ96;E9PSF4;E9PJH4;F2Z2S8;H0YF32;E9PK82;H0YCJ7	E9PPU1;H0YEU2;E9PL09;P23396;P23396-2;H0YES8;E9PQX2;E9PQ96;E9PSF4;E9PJH4;F2Z2S8;H0YF32;E9PK82;H0YCJ7	40S ribosomal protein S3	RPS3	-0.67964	-1.64366	-1.43359	-1.82933	0.460567	-0.46981
E9PLK3;P55786;P55786-2;A6NEC2;H0YCQ5;E9PI82;E9PJ74;H0YDG0;E9PP11;A6NEC2-2	E9PLK3;P55786;P55786-2;A6NEC2	Puromycin-sensitive aminopeptidase;Puromycin-sensitive aminopeptidase-like protein	NPEPPS;NPEPPSL1	1.34996	0.876884	-0.337866	-1.20356	1.17986	-1.88414
F2Z2C0;G3V1J5;Q9Y2L1-2;Q9Y2L1	F2Z2C0;G3V1J5;Q9Y2L1-2;Q9Y2L1	Exosome complex exonuclease RRP44	DIS3	0.644497	-0.099453	-0.535454	-0.571996	0.589222	-0.826247
F5H3C5;F5H4R2;F5GYZ5;P04179-4;P04179;G8JLJ2;P04179-2;P04179-3;G5E9P6;F5GXZ9	F5H3C5;F5H4R2;F5GYZ5;P04179-4;P04179;G8JLJ2;P04179-2;P04179-3	Superoxide dismutase [Mn], mitochondrial	SOD2	-1.8677	-5.33523	1.3682	0.657647	0.733277	4.61439
F5GZS6;J3KPF3;P08195-2;P08195-3;P08195;P08195-4;F5H867;F5H0E2;H0YFS2;F5GZR9;H0YFX4	F5GZS6;J3KPF3;P08195-2;P08195-3;P08195;P08195-4;F5H867;F5H0E2;H0YFS2	4F2 cell-surface antigen heavy chain	SLC3A2	-0.93791	-0.913975	0.233452	-0.134246	0.899251	0.975545
Q71U36;F5H5D3;Q71U36-2;Q9BQE3;P68363;A0A1W2PQM2;P0DPH7-2;F8VQQ4;P0DPH7;P0DPH8;F8VVB9;Q6PEY2;Q9NY65;P68366;C9J2C0;P68366-2;F8VS66;Q9NY65-2;P68363-2;F8VRZ4;F8VX09;C9K0S6;C9JJQ8;C9JDS9;F8VWV9;C9JEV8;C9JDL2;C9JQ00;A6NHL2;A6NHL2-2	Q71U36;F5H5D3;Q71U36-2;Q9BQE3;P68363;A0A1W2PQM2;P0DPH7-2;F8VQQ4;P0DPH7;P0DPH8;F8VVB9;Q6PEY2;Q9NY65;P68366;C9J2C0;P68366-2;F8VS66;Q9NY65-2;P68363-2;F8VRZ4	Tubulin alpha-1A chain;Tubulin alpha-1C chain;Tubulin alpha-1B chain;Tubulin alpha-3E chain;Tubulin alpha-8 chain;Tubulin alpha-4A chain	TUBA1A;TUBA1C;TUBA1B;TUBA3E;TUBA8;TUBA4A	-0.669762	0.787542	1.80017	2.61813	1.02708	2.15026
F5H6E2;O00159-2;O00159-3;O00159;I3L3F5;I3L501;I3L3Y6;I3L204	F5H6E2;O00159-2;O00159-3;O00159	Unconventional myosin-Ic	MYO1C	0.838543	1.17584	-0.736244	-0.492976	1.73401	-1.6218
F6UXX1;O60506-4;O60506-3;O60506-2;O60506;B7Z645;O43390-4;O43390;O43390-2	F6UXX1;O60506-4;O60506-3;O60506-2;O60506;B7Z645;O43390-4;O43390;O43390-2	Heterogeneous nuclear ribonucleoprotein Q;Heterogeneous nuclear ribonucleoprotein R	SYNCRIP;HNRNPR	-2.40647	-5.33523	-0.705704	-0.881391	0.572227	3.0773
F8VPD4;P27708	F8VPD4;P27708	CAD protein;Glutamine-dependent carbamoyl-phosphate synthase;Aspartate carbamoyltransferase;Dihydroorotase	CAD	0.561068	-0.331217	-1.77974	-5.33523	0.654725	-3.67241
F8VVM2;Q00325-2;Q00325	F8VVM2;Q00325-2;Q00325	Phosphate carrier protein, mitochondrial	SLC25A3	3.60798	3.09309	2.24072	2.40378	0.693095	-1.02828
F8VXC8;Q8TAQ2-2;Q8TAQ2-3;Q8TAQ2;F8VZW6;Q92922	F8VXC8;Q8TAQ2-2;Q8TAQ2-3;Q8TAQ2	SWI/SNF complex subunit SMARCC2	SMARCC2	-3.52539	-5.33523	-0.865549	-1.59516	0.972852	3.19996
F8W079;H0YH81;P06576	F8W079;H0YH81;P06576	ATP synthase subunit beta;ATP synthase subunit beta, mitochondrial	ATP5B	-0.300953	-1.81422	-0.586035	-0.772998	0.173839	0.378071
F8W6I7;P09651-3;P09651-2;P09651;F8W646;F8VZ49;Q32P51;F8VYN5;F8VTQ5;H0YH80;A0A2R8Y4L2	F8W6I7;P09651-3;P09651-2;P09651;F8W646;F8VZ49;Q32P51	Heterogeneous nuclear ribonucleoprotein A1;Heterogeneous nuclear ribonucleoprotein A1, N-terminally processed;Heterogeneous nuclear ribonucleoprotein A1-like 2	HNRNPA1;HNRNPA1L2	-1.17623	-1.57527	-1.39059	-1.81302	1.48277	-0.226049
F8W726;Q14157-4;Q14157-1;Q14157-3;Q14157;Q14157-5;Q5VU81;Q5VU80;Q5VU79;Q5VU78;Q5VU77	F8W726;Q14157-4;Q14157-1;Q14157-3;Q14157;Q14157-5;Q5VU81;Q5VU80;Q5VU79;Q5VU78;Q5VU77	Ubiquitin-associated protein 2-like	UBAP2L	-1.17475	-1.01981	0.0214081	0.426993	1.22044	1.32148
F8W785;O00461	F8W785;O00461	Golgi integral membrane protein 4	GOLIM4	-4.44937	-4.01851	-0.571299	-0.223918	2.15952	3.83633
G3XAM7;P35221;P35221-2;P26232;P26232-3;P35221-3;P26232-5;P26232-2;E5RG03;E5RIB1;E5RGY6;E5RJ41;A0A0A0MRI5;E5RIT8;A0A0A0MTJ6;E5RJZ2;E5RHV7;E5RIE0;E5RFM3;P26232-6;P26232-4;E5RJL0	G3XAM7;P35221;P35221-2;P26232;P26232-3;P35221-3;P26232-5;P26232-2;E5RG03;E5RIB1;E5RGY6	Catenin alpha-1;Catenin alpha-2	CTNNA1;CTNNA2	-1.7314	-1.67701	-0.132399	-0.515422	0.999833	1.38029
G5E9X5;Q96RQ3;F5GYT8;E9PG35;E9PHF7;F8WDI3	G5E9X5;Q96RQ3;F5GYT8;E9PG35;E9PHF7	Methylcrotonoyl-CoA carboxylase subunit alpha, mitochondrial	MCCC1	-0.619932	-0.273272	0.159639	0.415116	1.40347	0.73398
G5E9Z2;Q96KA5-2;Q96KA5	G5E9Z2;Q96KA5-2;Q96KA5	Cleft lip and palate transmembrane protein 1-like protein	CLPTM1L	0.451406	0.978407	-0.600525	-0.281751	1.24276	-1.15604
G5EA31;P53992;P53992-2	G5EA31;P53992;P53992-2	Protein transport protein Sec24C	SEC24C	-0.885983	-1.29204	0.331434	1.01597	0.71898	1.76271
G8JLG1;Q14683;V9GY57;H0Y7K8	G8JLG1;Q14683	Structural maintenance of chromosomes protein;Structural maintenance of chromosomes protein 1A	SMC1A	1.71914	2.09005	0.568214	1.84868	0.433688	-0.696153
P0DP25;P0DP24;P0DP23;H0Y7A7;E7ETZ0;E7EMB3;F8WBR5;G3V226;M0QZ52;G3V479;G3V361;Q96HY3;C9J7T9;P02585	P0DP25;P0DP24;P0DP23;H0Y7A7;E7ETZ0;E7EMB3;F8WBR5;G3V226;M0QZ52;G3V479;G3V361;Q96HY3		CALM2;CALM1;CALM3	-1.70616	-2.38954	0.188616	-0.311313	1.53203	1.9865
H0Y8E6;P49736	H0Y8E6;P49736	DNA replication licensing factor MCM2	MCM2	1.26356	0.484182	1.99389	1.30932	1.41169	0.777738
H0YGW7;Q8NE71-2;Q8NE71;A0A0G2JIC2;Q5STZ8	H0YGW7;Q8NE71-2;Q8NE71;A0A0G2JIC2	ATP-binding cassette sub-family F member 1	ABCF1	0.834003	0.401352	0.736979	0.911336	0.207828	0.20648
P07355-2;P07355;H0YN42;H0YM50;H0YMU9;H0YMD0;H0YKS4;A6NMY6;H0YNP5;H0YMM1;H0YMW4;H0YN52;H0YN28;H0YL33;H0YKX9;H0YMT9;H0YLV6;H0YKZ7;H0YNA0;H0YKL9;H0YKV8;H0YLE2	P07355-2;P07355;H0YN42;H0YM50;H0YMU9;H0YMD0;H0YKS4;A6NMY6;H0YNP5;H0YMM1;H0YMW4;H0YN52;H0YN28;H0YL33;H0YKX9;H0YMT9;H0YLV6;H0YKZ7;H0YNA0	Annexin A2;Annexin;Putative annexin A2-like protein	ANXA2;ANXA2P2	1.27921	2.31919	0.647146	1.26427	0.805895	-0.843493
H3BND8;Q93009-3;Q93009;F5H2X1	H3BND8;Q93009-3;Q93009	Ubiquitin carboxyl-terminal hydrolase;Ubiquitin carboxyl-terminal hydrolase 7	USP7	-0.895222	-0.462191	-0.360661	0.290385	0.971361	0.643569
H3BPZ1;H3BS72;Q9P035;H3BMZ1;H3BRL8;Q9P035-2	H3BPZ1;H3BS72;Q9P035	Very-long-chain (3R)-3-hydroxyacyl-CoA dehydratase 3	HACD3	2.08839	2.4744	1.11227	1.20523	1.08291	-1.12264
H3BTN5;P14618-2;P14618;H3BT25;H3BUW1;H3BTJ2;H3BQ34;P14618-3;B4DNK4;H3BN34;H3BQZ3;H3BU13;H3BR70;P30613-2;P30613	H3BTN5;P14618-2;P14618;H3BT25;H3BUW1;H3BTJ2;H3BQ34;P14618-3;B4DNK4	Pyruvate kinase;Pyruvate kinase PKM	PKM	-1.15266	-1.32629	0.115713	-1.13258	0.394132	0.73104
H7BXY3;Q7L2E3-3;Q7L2E3;Q7L2E3-2	H7BXY3;Q7L2E3-3;Q7L2E3;Q7L2E3-2	Putative ATP-dependent RNA helicase DHX30	DHX30	0.485638	0.317631	0.865652	0.0937815	0.0762932	0.0780826
H7BZ94;P07237;I3NI03;I3L398;I3L4M2;I3L3U6;I3L312;H0Y3Z3	H7BZ94;P07237;I3NI03;I3L398	Protein disulfide-isomerase	P4HB	-2.72769	-5.33523	-0.407297	-0.548661	0.672364	3.55348
H7BZJ3	H7BZJ3		PDIA3	-4.24772	-5.33523	-2.43679	-2.99847	1.09539	2.07384
H7C3P6;P52948-6;P52948-5;P52948;P52948-2;H0YCT1;H0YDF4	H7C3P6;P52948-6;P52948-5;P52948;P52948-2	Nuclear pore complex protein Nup98-Nup96;Nuclear pore complex protein Nup98;Nuclear pore complex protein Nup96	NUP98	-0.772188	0.15506	-0.122292	0.225577	0.365329	0.360207
H7C3T4;Q13162	H7C3T4;Q13162	Peroxiredoxin-4	PRDX4	-0.141085	-0.0785847	2.05242	1.62618	1.10018	1.94914
I6L8B7;Q01469	I6L8B7;Q01469	Fatty acid-binding protein, epidermal	FABP5	0.362499	0.576237	-1.7664	-0.306245	0.602354	-1.50569
J3KN36;Q5JPE7-3;Q5JPE7-2;P69849;Q5JPE7;A0A087WTD5	J3KN36;Q5JPE7-3;Q5JPE7-2;P69849;Q5JPE7	Nodal modulator 2;Nodal modulator 3	NOMO3;NOMO2	-0.234247	-1.47395	0.847244	-1.10396	0.537374	0.72574
Q9BTW9-4;Q9BTW9;J3KR97;Q9BTW9-5;I3L439;I3L0V3;I3L163;A0A0J9YVU1;A0A0J9YVR1;A0A0J9YWI5;I3L500;A0A0J9YYG2;I3L131;I3L3H4;I3L1S3;I3L4D2;Q9BTW9-3;I3L143	Q9BTW9-4;Q9BTW9;J3KR97;Q9BTW9-5;I3L439;I3L0V3;I3L163	Tubulin-specific chaperone D	TBCD	-0.118496	-0.124575	-0.872677	-0.351169	0.502808	-0.490387
J3KRG2;Q96QA5	J3KRG2;Q96QA5	Gasdermin-A	GSDMA	0.723562	0.77984	-2.08739	-5.33523	0.646472	-4.46301
J3KTA4;P17844-2;P17844;A0A0U1RQJ0;J3QR02;J3KRX8;J3KTQ4;J3QRQ7	J3KTA4;P17844-2;P17844	Probable ATP-dependent RNA helicase DDX5	DDX5	-5.33523	-5.33523	-3.15206	-1.25902	0.728235	3.12969
J3QK89;Q8IWX8	J3QK89;Q8IWX8	Calcium homeostasis endoplasmic reticulum protein	CHERP	0.820641	-5.33523	0.798407	-1.90757	0.297458	1.70272
K7EJE8;K7EKE6;P36776-3;P36776-2;P36776;K7ER27	K7EJE8;K7EKE6;P36776-3;P36776-2;P36776	Lon protease homolog, mitochondrial	LONP1	-0.43541	-0.385323	-0.422352	0.459132	0.309665	0.428756
M0R3F6;M0R2Z9;Q8IX01-4;Q8IX01-3;Q8IX01	M0R3F6;M0R2Z9;Q8IX01-4;Q8IX01-3;Q8IX01	SURP and G-patch domain-containing protein 2	SUGP2	-5.33523	-1.0531	-1.25604	-2.20022	0.171006	1.46604
O00203-3;O00203;H0YBD0;A0A2R8Y2A8;Q13367-3;Q13367;Q13367-4	O00203-3;O00203	AP-3 complex subunit beta-1	AP3B1	-2.09458	-0.770617	-0.677481	-0.656692	0.347821	0.765514
O00410-3;O00410;O00410-2;H0Y8C6;E7EQT5;H0Y3V4;E7ETV3;E7EV12;E7ETV8;C9JXE0;C9JZD8;E7EWK4;E7ESZ1;E7ESA1;C9JQT6;C9J875;E7EX05	O00410-3;O00410;O00410-2;H0Y8C6	Importin-5	IPO5	-0.544035	0.366499	1.14337	1.23735	0.706211	1.27913
O00411;K7EMH3	O00411	DNA-directed RNA polymerase, mitochondrial	POLRMT	-2.00924	-2.6106	-1.24649	-2.32115	0.57008	0.526102
O00592-2;O00592	O00592-2;O00592	Podocalyxin	PODXL	-5.33523	-5.33523	-0.87336	-1.35511	1.44021	4.22099
O14654	O14654	Insulin receptor substrate 4	IRS4	2.77069	3.10716	2.56734	3.03184	0.561988	-0.139335
O14776;O14776-2;G3V220	O14776;O14776-2;G3V220	Transcription elongation regulator 1	TCERG1	-1.74502	-2.42382	-1.26518	-0.477115	0.46074	1.21327
O14828-2;O14828	O14828-2;O14828	Secretory carrier-associated membrane protein 3	SCAMP3	-5.33523	-5.33523	-1.92655	-2.64098	1.12967	3.05146
O14974-5;O14974-2;O14974;H0YIM2;H0YIS3;O14974-4;O14974-3;H0YHI8;A0A3B3ISH4	O14974-5;O14974-2;O14974;H0YIM2;H0YIS3;O14974-4;O14974-3	Protein phosphatase 1 regulatory subunit 12A	PPP1R12A	-3.95022	-5.33523	-1.35229	-1.27208	0.860621	3.33054
O14980;C9J673;C9JKM9	O14980	Exportin-1	XPO1	2.29978	0.587557	1.31482	1.29234	0.0479855	-0.140087
O15020-2;O15020	O15020-2;O15020	Spectrin beta chain, non-erythrocytic 2	SPTBN2	-5.33523	-5.33523	-3.16182	-2.76878	1.27845	2.36993
O15067	O15067	Phosphoribosylformylglycinamidine synthase	PFAS	-2.14134	-1.60888	-1.94822	-1.18828	0.645952	0.30686
O43143	O43143	Pre-mRNA-splicing factor ATP-dependent RNA helicase DHX15	DHX15	-5.33523	-5.33523	-2.27799	-2.47677	1.66991	2.95785
O43149;O43149-3	O43149;O43149-3	Zinc finger ZZ-type and EF-hand domain-containing protein 1	ZZEF1	-0.303654	-0.819092	-2.48496	-2.58646	1.17722	-1.97434
O43290;E9PQI8	O43290;E9PQI8	U4/U6.U5 tri-snRNP-associated protein 1	SART1	-4.6919	-2.73564	0.439171	-0.296996	0.662437	3.78486
O43719;Q5H919;Q5H918	O43719;Q5H919;Q5H918	HIV Tat-specific factor 1	HTATSF1	-2.38049	-2.20874	-0.153658	-0.208386	1.46758	2.11359
O60216;E5RFV8;E5RIN7;E5RJW1;E5RJK5	O60216;E5RFV8;E5RIN7;E5RJW1;E5RJK5	Double-strand-break repair protein rad21 homolog	RAD21	0.113207	0.00959969	-0.660017	0.399283	0.0984396	-0.19177
O60231;A0A140T947;Q5SQH5;A0A140T8Y5;F5H658	O60231;A0A140T947	Putative pre-mRNA-splicing factor ATP-dependent RNA helicase DHX16	DHX16	-1.87441	-5.33523	-1.46261	-2.0483	0.376075	1.84937
O60264;A0A0A0MRP6;P28370-2	O60264	SWI/SNF-related matrix-associated actin-dependent regulator of chromatin subfamily A member 5	SMARCA5	2.14879	2.21753	2.09241	2.49674	0.202837	0.111413
O60287	O60287	Nucleolar pre-ribosomal-associated protein 1	URB1	-5.33523	-0.965923	-2.23907	-2.69105	0.0842732	0.685518
O60763;O60763-2	O60763;O60763-2	General vesicular transport factor p115	USO1	-0.243294	-0.0745411	1.01851	0.878711	1.05496	1.10753
O75369-6;O75369-3;O75369-2;O75369-9;O75369;O75369-8;O75369-5;O75369-4;E7EN95;O75369-7;H7C5L4	O75369-6;O75369-3;O75369-2;O75369-9;O75369;O75369-8;O75369-5;O75369-4;E7EN95;O75369-7	Filamin-B	FLNB	0.540583	0.195467	0.996698	0.698176	1.50987	0.479413
O75396;A0A087X1A9	O75396;A0A087X1A9	Vesicle-trafficking protein SEC22b	SEC22B	-5.33523	-5.33523	-2.51059	-3.98939	0.663676	2.08524
O75533;H7C341	O75533	Splicing factor 3B subunit 1	SF3B1	2.06803	1.18109	1.56171	0.759105	1.23899	-0.464155
O75643;O75643-2;B4E0P5	O75643	U5 small nuclear ribonucleoprotein 200 kDa helicase	SNRNP200	2.6415	2.85115	3.42052	3.32145	0.811837	0.62466
O75683	O75683	Surfeit locus protein 6	SURF6	-0.622292	0.669605	-3.16868	-1.58465	1.41238	-2.40032
O75976;O75976-2;J3QQJ4	O75976;O75976-2	Carboxypeptidase D	CPD	-0.172277	0.366961	0.572187	1.59734	0.813636	0.987422
O94832;K7EIG7;J3QRN6;J3KRL0	O94832;K7EIG7;J3QRN6;J3KRL0	Unconventional myosin-Id	MYO1D	2.55906	3.25784	-1.41868	-0.75702	2.52934	-3.9963
O94906;O94906-2	O94906;O94906-2	Pre-mRNA-processing factor 6	PRPF6	-0.451794	-1.74982	-0.886839	0.0242815	0.185027	0.66953
O95347;O95347-2;Q5T821	O95347;O95347-2;Q5T821	Structural maintenance of chromosomes protein 2	SMC2	-2.98218	-2.97694	-2.07422	-3.37153	0.118621	0.256687
O95373	O95373	Importin-7	IPO7	1.68273	1.05443	1.5669	1.26716	0.0875529	0.04845
O95674	O95674	Phosphatidate cytidylyltransferase 2	CDS2	-0.676048	-0.373297	-1.11591	-1.21319	0.714729	-0.639879
P00338;P00338-3;P00338-5;P00338-2;P00338-4;F5GXH2;F5GYU2;F5GXY2;F5H5G7;F5H155;A0A087WUM2;G3XAP5;F5H245;Q6ZMR3;P07864	P00338;P00338-3;P00338-5;P00338-2;P00338-4	L-lactate dehydrogenase A chain	LDHA	-1.26504	-1.40763	-0.659636	-5.33523	0.223762	-1.6611
P00505-2;P00505	P00505-2;P00505	Aspartate aminotransferase, mitochondrial	GOT2	-3.09318	-3.68571	-0.203764	-1.98478	0.792404	2.29517
P01040;C9J0E4	P01040;C9J0E4	Cystatin-A;Cystatin-A, N-terminally processed	CSTA	1.37568	1.52206	0.569662	0.749496	1.86996	-0.789294
P02458;P02458-1;P02458-3	P02458;P02458-1	Collagen alpha-1(II) chain;Collagen alpha-1(II) chain;Chondrocalcin	COL2A1	-5.33523	-2.75567	-0.23403	1.09507	1.05377	4.47597
Q3BDU5;P02545-2;P02545-6;P02545-3;P02545;Q5TCI8;P02545-5;P02545-4;H0YAB0	Q3BDU5;P02545-2;P02545-6;P02545-3;P02545;Q5TCI8;P02545-5;P02545-4	Prelamin-A/C;Lamin-A/C	LMNA	-1.0048	-1.3809	-0.382675	0.542054	0.521715	1.27254
P02786;G3V0E5;F8WBE5;H7C3V5	P02786;G3V0E5	Transferrin receptor protein 1;Transferrin receptor protein 1, serum form	TFRC	-2.73227	-1.59777	-0.869389	-0.926015	0.553348	1.26732
P02792	P02792	Ferritin light chain	FTL	-1.08025	-1.5948	0.842974	-1.94494	0.211375	0.786542
P02794;G3V192;G3V1D1;E9PRK8;E9PKY7;E9PQR3;E9PPQ4;E9PKM5;E9PK45	P02794;G3V192;G3V1D1	Ferritin heavy chain;Ferritin heavy chain, N-terminally processed;Ferritin	FTH1	1.64329	1.65335	3.4187	3.3493	1.83657	1.73568
P04040	P04040	Catalase	CAT	1.26966	1.53883	-0.502277	-0.270329	2.1793	-1.79055
P04259	P04259	Keratin, type II cytoskeletal 6B	KRT6B	-0.098835	0.629126	1.38694	0.0362864	0.129775	0.446466
P04843;B7Z4L4;F8WF32	P04843;B7Z4L4	Dolichyl-diphosphooligosaccharide--protein glycosyltransferase subunit 1	RPN1	-0.240961	-5.33523	-0.115578	0.325923	0.313451	2.89327
P04844;P04844-2;Q5JYR3	P04844;P04844-2;Q5JYR3	Dolichyl-diphosphooligosaccharide--protein glycosyltransferase subunit 2	RPN2	-1.81658	-1.73253	-0.407618	-0.536048	1.28566	1.30272
P05023-4;P05023-3;P05023;P05023-2;P50993;B1AKY9;A0A2R8YEY8;A0A0A0MT26;M0R116;P13637;P13637-2;P13637-3;H0Y7C1;Q13733;E9PRA5;P20648;P54707;P54707-2;M0QXF2;Q5TC01	P05023-4;P05023-3;P05023;P05023-2;P50993;B1AKY9	Sodium/potassium-transporting ATPase subunit alpha-1;Sodium/potassium-transporting ATPase subunit alpha-2	ATP1A1;ATP1A2	4.32431	3.66965	3.75297	3.20677	1.17706	-0.51711
P05109	P05109	Protein S100-A8;Protein S100-A8, N-terminally processed	S100A8	2.29922	2.36197	1.02628	0.792291	1.17903	-1.42131
P05141;P12235;V9GYG0;Q9H0C2	P05141;P12235;V9GYG0	ADP/ATP translocase 2;ADP/ATP translocase 2, N-terminally processed;ADP/ATP translocase 1	SLC25A5;SLC25A4	-1.15767	-2.9412	-1.73672	-2.23876	0.0273847	0.0616946
P05556;P05556-2;P05556-5;P05556-4;P05556-3;H7C4N8	P05556;P05556-2;P05556-5;P05556-4;P05556-3	Integrin beta-1	ITGB1	-1.35855	-1.97343	0.981897	1.67443	0.863774	2.99416
P06702	P06702	Protein S100-A9	S100A9	2.33298	1.19972	0.831928	-5.33523	0.448228	-4.018
P06733;A0A2R8Y6G6;P06733-2;K7EM90;A0A2R8Y6I8;A0A2R8Y879;A0A2R8YEM5	P06733;A0A2R8Y6G6;P06733-2	Alpha-enolase	ENO1	-0.462847	-0.106348	1.22462	-1.35721	0.042828	0.218304
P06748-3;P06748-2;P06748;E5RGW4;E5RI98	P06748-3;P06748-2;P06748;E5RGW4	Nucleophosmin	NPM1	1.28361	0.617142	3.502	3.34598	1.18406	2.47362
P06756-3;P06756-2;P06756	P06756-3;P06756-2;P06756	Integrin alpha-V;Integrin alpha-V heavy chain;Integrin alpha-V light chain	ITGAV	-2.99951	-5.33523	-0.798494	-1.70437	0.815123	2.91594
P07195;A0A3B3IS95;A8MW50;F5H793;C9J7H8	P07195;A0A3B3IS95;A8MW50	L-lactate dehydrogenase B chain;L-lactate dehydrogenase	LDHB	0.204382	-0.311863	1.43801	1.81853	0.780282	1.68201
P07437;Q5JP53;Q13885;Q9BVA1;P68371;Q5ST81;Q3ZCM7;Q9H4B7;Q13509;CON__ENSEMBL:ENSBTAP00000025008;A6NNZ2;Q5SQY0;A0A075B736;A0A0B4J269;K7ESM5;G3V2R8;G3V5W4;G3V2A3;G3V2N6;M0R2D3;Q13509-2;P04350;Q9BUF5;G3V3R4	P07437;Q5JP53;Q13885;Q9BVA1;P68371;Q5ST81	Tubulin beta chain;Tubulin beta-2A chain;Tubulin beta-2B chain;Tubulin beta-4B chain	TUBB;TUBB2A;TUBB2B;TUBB4B	0.365816	-0.201889	1.3819	0.648023	1.24762	0.932996
P07814;V9GYZ6	P07814	Bifunctional glutamate/proline--tRNA ligase;Glutamate--tRNA ligase;Proline--tRNA ligase	EPRS	2.52588	2.1125	2.00421	1.30414	0.869182	-0.665016
P07900;P07900-2;G3V2J8;Q58FG0;Q14568;Q58FF6	P07900;P07900-2	Heat shock protein HSP 90-alpha	HSP90AA1	0.846756	1.58554	2.77351	3.12226	1.14635	1.73174
P08238;Q58FF8	P08238	Heat shock protein HSP 90-beta	HSP90AB1	2.60641	2.53412	4.03877	3.91789	1.95926	1.40807
P08670;B0YJC4;B0YJC5;A0A1B0GTT5;A0A1B0GVG8	P08670;B0YJC4	Vimentin	VIM	0.909935	2.28166	1.88946	2.50416	0.446355	0.601014
P09874;Q5VX84;Q5VX85	P09874	Poly [ADP-ribose] polymerase 1	PARP1	1.75476	1.64805	2.59682	3.03395	0.816964	1.11398
P10809;E7EXB4;E7ESH4;P10809-2	P10809	60 kDa heat shock protein, mitochondrial	HSPD1	1.93387	1.91863	2.7402	3.17084	0.867121	1.02927
P11021	P11021	78 kDa glucose-regulated protein	HSPA5	-0.578701	0.873739	2.81071	2.88589	0.798781	2.70078
P11279;P11279-2	P11279;P11279-2	Lysosome-associated membrane glycoprotein 1	LAMP1	0.210642	0.598318	1.02564	1.92258	0.827447	1.06963
P11388;P11388-2;P11388-3;P11388-4	P11388;P11388-2;P11388-3;P11388-4	DNA topoisomerase 2-alpha	TOP2A	1.70292	1.5746	-0.14959	-0.974154	1.00052	-2.20063
P11498;P11498-2;E9PRE7;E9PS68	P11498	Pyruvate carboxylase, mitochondrial	PC	10.871	10.4592	10.0541	10.1619	0.55627	-0.557103
P11586;F5H2F4;V9GYY3	P11586;F5H2F4	C-1-tetrahydrofolate synthase, cytoplasmic;Methylenetetrahydrofolate dehydrogenase;Methenyltetrahydrofolate cyclohydrolase;Formyltetrahydrofolate synthetase;C-1-tetrahydrofolate synthase, cytoplasmic, N-terminally processed	MTHFD1	4.63484	4.67136	3.0573	2.8953	1.42434	-1.67679
P12236	P12236	ADP/ATP translocase 3;ADP/ATP translocase 3, N-terminally processed	SLC25A6	2.37264	-5.33523	3.16282	-3.44483	0.60564	1.34029
P12270;P12270-2;Q5SWX9	P12270	Nucleoprotein TPR	TPR	1.06714	0.975916	3.10528	3.3196	1.3534	2.19091
P13010;C9JZ81	P13010;C9JZ81	X-ray repair cross-complementing protein 5	XRCC5	-1.05147	0.633291	-2.20915	-1.09299	0.906836	-1.44198
P13639	P13639	Elongation factor 2	EEF2	1.45977	1.74035	2.87327	1.75874	0.308284	0.715946
P13667	P13667	Protein disulfide-isomerase A4	PDIA4	-1.71378	-3.70516	1.85648	1.26504	0.985335	4.27023
P14625;Q96GW1;A0A1W2PRR1;H0YIV0;F8W026;F8VPC7;Q58FF3	P14625	Endoplasmin	HSP90B1	1.14223	0.9503	3.54863	3.404	2.20794	2.43005
P14923;C9JTX4;C9J826;C9JK18;C9JKY1	P14923;C9JTX4;C9J826;C9JK18;C9JKY1	Junction plakoglobin	JUP	1.39266	1.62308	-0.0396671	0.274646	1.7167	-1.39038
P15924;P15924-2;P15924-3	P15924;P15924-2;P15924-3	Desmoplakin	DSP	4.10443	3.86011	1.6768	1.8108	1.27027	-2.23846
P16402;P22492;P16403;Q02539;P10412	P16402;P22492;P16403;Q02539;P10412	Histone H1.3;Histone H1t;Histone H1.2;Histone H1.1;Histone H1.4	HIST1H1D;HIST1H1T;HIST1H1C;HIST1H1A;HIST1H1E	-1.85888	-0.594984	0.101273	0.212312	0.599837	1.38372
P16615;P16615-4;P16615-5;P16615-2;P16615-3;H7C5W9;O14983-2;O14983;O14983-3;Q93084-6;Q93084;Q93084-5;Q93084-7;Q93084-3;Q93084-2;Q93084-4;H3BVB2	P16615;P16615-4;P16615-5;P16615-2;P16615-3;H7C5W9	Sarcoplasmic/endoplasmic reticulum calcium ATPase 2	ATP2A2	6.39348	6.14441	5.07649	4.81167	2.42189	-1.32486
P17066;P48741	P17066;P48741	Heat shock 70 kDa protein 6;Putative heat shock 70 kDa protein 7	HSPA6;HSPA7	2.42161	2.87603	2.89088	4.16054	0.557502	0.876894
P18206;P18206-2;P18206-3	P18206;P18206-2	Vinculin	VCL	0.833942	1.82626	3.84834	3.93817	0.954911	2.56315
P18583-8;P18583-6;P18583-2;P18583-10;P18583-3;P18583-4;P18583-7;P18583;P18583-5;P18583-9	P18583-8;P18583-6;P18583-2;P18583-10;P18583-3;P18583-4;P18583-7;P18583;P18583-5;P18583-9	Protein SON	SON	-4.69715	-5.33523	-0.996658	-1.48812	1.90778	3.7738
P19022-2;P19022	P19022-2;P19022	Cadherin-2	CDH2	-3.79409	-3.39156	-0.176943	-1.01482	0.886354	2.99694
P19338;H7BY16	P19338;H7BY16	Nucleolin	NCL	3.20367	3.18437	4.0421	3.7457	0.905123	0.699884
P19367-4;P19367-2;P19367;P19367-3;B1AR63;Q2TB90	P19367-4;P19367-2;P19367;P19367-3;B1AR63	Hexokinase-1;Hexokinase	HK1	-0.549234	-0.0666752	-0.305449	0.559236	0.579135	0.434848
P20020-1;P23634-4;P23634-6;P20020-4;P20020;P23634;P23634-8;P20020-2;P23634-5;P23634-7;P20020-6;P23634-3;P20020-5;P23634-2;Q01814-4;Q01814;Q01814-2;Q16720-4;Q16720-2;Q01814-8;Q01814-3;Q01814-6;Q01814-5;H0Y7S3;Q16720-6;A0A2U3TZI3;A0A2R8Y4R4;Q16720-5;A0A2U3U055;Q16720-3;Q01814-7;Q16720-8;Q16720-7;Q16720;E7ERY9	P20020-1;P23634-4;P23634-6;P20020-4;P20020;P23634;P23634-8;P20020-2;P23634-5;P23634-7;P20020-6;P23634-3;P20020-5;P23634-2;Q01814-4;Q01814;Q01814-2;Q16720-4;Q16720-2;Q01814-8;Q01814-3;Q01814-6;Q01814-5;H0Y7S3;Q16720-6;A0A2U3TZI3;A0A2R8Y4R4;Q16720-5;A0A2U3U055;Q16720-3;Q01814-7;Q16720-8;Q16720-7;Q16720;E7ERY9	Plasma membrane calcium-transporting ATPase 1;Plasma membrane calcium-transporting ATPase 4;Plasma membrane calcium-transporting ATPase 2;Plasma membrane calcium-transporting ATPase 3;Calcium-transporting ATPase	ATP2B1;ATP2B4;ATP2B2;ATP2B3	0.89679	0.38118	0.34486	0.307202	0.381767	-0.312953
P20700;E9PBF6;A0A0D9SFE5;A0A0D9SFY5;A0A0C4DGC5	P20700;E9PBF6;A0A0D9SFE5	Lamin-B1	LMNB1	2.7491	2.93924	2.96551	3.06347	0.774028	0.170317
Q60FE5;P21333-2;P21333;A0A087WWY3;F8WE98;H0Y5F3;H0Y5C6	Q60FE5;P21333-2;P21333;A0A087WWY3	Filamin-A	FLNA	1.88241	1.76444	2.90157	2.58926	1.1749	0.921991
P22102;C9JBJ1;C9JTV6;F8WD69;P22102-2;C9JZG2;C9JKQ7;H7C366;A0A140TA71	P22102	Trifunctional purine biosynthetic protein adenosine-3;Phosphoribosylamine--glycine ligase;Phosphoribosylformylglycinamidine cyclo-ligase;Phosphoribosylglycinamide formyltransferase	GART	1.99696	1.30464	0.103193	0.919278	0.429226	-1.13957
P22314-2;P22314;Q5JRR9;Q5JRS0;Q5JRS2;Q5JRS1;Q5JRS3;Q5JRR6	P22314-2;P22314	Ubiquitin-like modifier-activating enzyme 1	UBA1	1.996	2.44522	4.03235	3.4112	0.661505	1.50117
P22626;P22626-2;A0A087WUI2	P22626;P22626-2	Heterogeneous nuclear ribonucleoproteins A2/B1	HNRNPA2B1	-2.96118	-1.80401	0.388998	-0.235667	0.655086	2.45926
P22735;H0YMQ8;P22735-2	P22735;H0YMQ8;P22735-2	Protein-glutamine gamma-glutamyltransferase K	TGM1	-1.08407	-2.91864	-3.12057	-5.33523	1.26595	-2.22654
P23246;P23246-2	P23246;P23246-2	Splicing factor, proline- and glutamine-rich	SFPQ	-1.94888	-2.23691	1.22612	1.53397	1.26375	3.47295
P23378;A0A1W2PPK8;A0A1W2PPE1	P23378;A0A1W2PPK8;A0A1W2PPE1	Glycine dehydrogenase (decarboxylating), mitochondrial	GLDC	-2.44019	-5.33523	-2.14665	-1.44582	0.344819	2.09147
P24928;P24928-2	P24928;P24928-2	DNA-directed RNA polymerase II subunit RPB1	POLR2A	-2.90583	-1.0352	-1.95245	-1.63493	0.0667829	0.176828
P25311	P25311	Zinc-alpha-2-glycoprotein	AZGP1	-1.29456	1.19816	-1.68546	-1.62137	0.38479	-1.60522
P25705-2;P25705-3;P25705;K7EK77;K7ENJ4;K7ERX7;K7EQH4;K7EJP1	P25705-2;P25705-3;P25705;K7EK77;K7ENJ4;K7ERX7	ATP synthase subunit alpha, mitochondrial	ATP5A1	-0.677187	-1.71018	-0.259605	-0.312003	0.501365	0.907881
P27482	P27482	Calmodulin-like protein 3	CALML3	-4.50312	-5.33523	-2.44048	-1.77374	0.780395	2.81207
P27797;K7EJB9	P27797;K7EJB9	Calreticulin	CALR	-3.36396	-5.33523	-0.615564	-0.299142	0.740009	3.89224
P27824;P27824-2;P27824-3;H0Y9Q7;D6RGY2;D6RAQ8;D6RFL1;D6RAU8;D6RB85;D6RDP7;H0Y9H1	P27824;P27824-2;P27824-3;H0Y9Q7;D6RGY2	Calnexin	CANX	0.282997	-2.62137	0.252205	-0.666829	0.292405	0.961876
P30101	P30101	Protein disulfide-isomerase A3	PDIA3	-3.21898	-2.23215	-0.1075	-0.241788	0.861045	2.55093
P31040-2;P31040;A0A087X1I3;D6RFM5;P31040-3	P31040-2;P31040;A0A087X1I3;D6RFM5;P31040-3	Succinate dehydrogenase [ubiquinone] flavoprotein subunit, mitochondrial	SDHA	-5.33523	-5.33523	-1.65159	-0.38321	1.03226	4.31783
P31151;Q86SG5	P31151;Q86SG5	Protein S100-A7;Protein S100-A7A	S100A7;S100A7A	0.0749874	-5.33523	2.15602	1.97056	0.490341	4.69341
P31944	P31944	Caspase-14;Caspase-14 subunit p17, mature form;Caspase-14 subunit p10, mature form;Caspase-14 subunit p20, intermediate form;Caspase-14 subunit p8, intermediate form	CASP14	1.89002	1.45523	-0.439348	-0.570046	1.35276	-2.17732
P33176;A0A0G2JMZ6;J3KNA1;O60282;Q12840;O60282-2;C9JWB9	P33176	Kinesin-1 heavy chain	KIF5B	0.473307	0.924738	1.75079	1.65916	0.77511	1.00596
P34932;A0A087WYC1;A0A087WTS8;P34932-2	P34932;A0A087WYC1;A0A087WTS8	Heat shock 70 kDa protein 4	HSPA4	1.36563	1.16819	3.03749	2.52139	1.17512	1.51253
P35579;P35579-2;Q5BKV1;A0A2R8Y4C3;REV__S4R3H4;REV__E7EQT4;REV__Q9UKV3-5;REV__Q9UKV3	P35579;P35579-2	Myosin-9	MYH9	6.54185	6.50953	2.97399	3.36601	1.3958	-3.35569
P35580;P35580-5;P35580-2;P35580-3;P35580-4;E7ERA5;REV__Q8IYT3	P35580;P35580-5;P35580-2;P35580-3;P35580-4	Myosin-10	MYH10	4.98525	4.91547	1.55007	1.45683	2.6643	-3.44691
P35606-2;P35606;D6RBZ7;D6RCL6;D6RBG7;D6RBT6;D6R997	P35606-2;P35606	Coatomer subunit beta	COPB2	-1.52582	-0.377192	-0.233616	-0.997331	0.105212	0.336031
P38646;H0Y8S0;A0A3B3ITN1;H0YBG6	P38646	Stress-70 protein, mitochondrial	HSPA9	-1.45902	-2.52139	0.436369	-0.959489	1.21312	1.72864
Q5QNY5;P40855;E9PS71;B7Z8B3;H0YJ60;P40855-5	Q5QNY5;P40855;E9PS71;B7Z8B3;H0YJ60;P40855-5	Peroxisomal biogenesis factor 19	PEX19	-5.33523	-5.33523	-1.0303	-0.716296	1.64992	4.46193
P40926;P40926-2;G3XAL0	P40926;P40926-2;G3XAL0	Malate dehydrogenase, mitochondrial;Malate dehydrogenase	MDH2	1.98359	-0.606117	0.840771	1.11751	0.0591205	0.290405
P42285;H0YAC4;H0Y8U3	P42285	Superkiller viralicidic activity 2-like 2	SKIV2L2	0.518772	-0.0773296	0.561277	-0.892297	0.273132	-0.386231
P42704;C9JCA9;B8ZZ38;A0A0C4DG06;A0A0C4DG51;Q9NP80-3;Q9NP80-2;Q9NP80	P42704	Leucine-rich PPR motif-containing protein, mitochondrial	LRPPRC	3.71214	3.73105	4.73273	4.87712	1.43378	1.08333
P43121;P43121-2	P43121	Cell surface glycoprotein MUC18	MCAM	-5.33523	-5.33523	0.591379	0.45057	2.11616	5.8562
P43246-2;P43246;A0A2R8YFH0;E9PHA6;A0A2R8Y6P0;A0A2R8YG02;A0A2R8Y7S8;C9J809	P43246-2;P43246;A0A2R8YFH0;E9PHA6;A0A2R8Y6P0;A0A2R8YG02;A0A2R8Y7S8	DNA mismatch repair protein Msh2	MSH2	1.4891	1.81735	0.756708	-1.07015	0.466149	-1.80994
P45974-2;P45974	P45974-2;P45974	Ubiquitin carboxyl-terminal hydrolase 5	USP5	-4.03538	-1.93508	-0.972363	-0.871102	0.54187	2.0635
P46087-2;P46087;P46087-4;P46087-3;F5GYR3;F5H5X6	P46087-2;P46087;P46087-4;P46087-3	Probable 28S rRNA (cytosine(4447)-C(5))-methyltransferase	NOP2	0.631336	-0.958048	2.08591	3.52837	0.522294	2.97049
P46940;A0A0J9YXZ5;H0YLE8;A0A087X225;A0A087WWP1;F2Z2E2;Q86VI3	P46940;A0A0J9YXZ5;H0YLE8	Ras GTPase-activating-like protein IQGAP1	IQGAP1	0.216074	1.02907	0.703842	0.473546	0.0183122	-0.0338798
P46977;P46977-2;A0A0C4DH80;E9PN73;E9PI32	P46977;P46977-2	Dolichyl-diphosphooligosaccharide--protein glycosyltransferase subunit STT3A	STT3A	1.75825	1.38013	0.374035	-1.68374	0.638539	-2.22404
P48634;P48634-2;P48634-3;P48634-4	P48634;P48634-2;P48634-3;P48634-4	Protein PRRC2A	PRRC2A	-0.353298	0.518909	1.36829	1.71285	0.943171	1.45776
P48681	P48681	Nestin	NES	0.419212	0.663725	2.2219	2.38233	1.81819	1.76064
P49321;P49321-3;P49321-4;P49321-2;Q5T624;E9PRH9;H0YF33;E9PPR5;H0YDS9;E9PI86;E9PNB5;E9PPQ8	P49321;P49321-3;P49321-4	Nuclear autoantigenic sperm protein	NASP	1.78059	1.58197	3.52854	3.32344	2.92767	1.74471
P49411;H3BNU3	P49411	Elongation factor Tu, mitochondrial	TUFM	0.741917	-0.485016	-0.560102	-0.0524282	0.152299	-0.434716
P49588-2;P49588;H3BPK7	P49588-2;P49588	Alanine--tRNA ligase, cytoplasmic	AARS	2.39499	0.430605	1.49489	1.59719	0.0369858	0.133242
P49756;E9PQU5;P49756-2;P49756-3	P49756	RNA-binding protein 25	RBM25	0.298798	-0.0468254	-0.52614	0.382207	0.0940365	-0.197953
P49790-2;P49790;P49790-3	P49790-2;P49790;P49790-3	Nuclear pore complex protein Nup153	NUP153	-3.37545	-5.33523	-2.12554	-3.4425	0.891269	1.57132
P49792	P49792	E3 SUMO-protein ligase RanBP2	RANBP2	-0.589455	-0.358587	0.199062	-0.531734	0.195446	0.307685
P50990-3;P50990-2;P50990;H7C2U0;H7C4C8	P50990-3;P50990-2;P50990	T-complex protein 1 subunit theta	CCT8	-2.15145	-5.33523	-0.795561	-1.68191	0.562633	2.5046
P51688;I3L2I6;I3L4B7;I3L2L4;I3NI22	P51688;I3L2I6;I3L4B7;I3L2L4;I3NI22	N-sulphoglucosamine sulphohydrolase	SGSH	-4.09664	-5.33523	-1.66258	-2.25968	1.132	2.75481
P51991-2;P51991	P51991-2;P51991	Heterogeneous nuclear ribonucleoprotein A3	HNRNPA3	-5.33523	-3.33579	-2.53035	-1.50664	0.879043	2.31701
P52597	P52597	Heterogeneous nuclear ribonucleoprotein F;Heterogeneous nuclear ribonucleoprotein F, N-terminally processed	HNRNPF	-5.33523	-5.33523	-1.41927	-1.02001	1.51067	4.11559
P53396-2;P53396;P53396-3;K7ESG8	P53396-2;P53396;P53396-3	ATP-citrate synthase	ACLY	1.1385	-1.04094	2.33438	1.33935	0.69121	1.78809
P53985	P53985	Monocarboxylate transporter 1	SLC16A1	1.44547	0.96714	-0.242046	0.00511837	0.769174	-1.32477
P54886-2;P54886	P54886-2;P54886	Delta-1-pyrroline-5-carboxylate synthase;Glutamate 5-kinase;Gamma-glutamyl phosphate reductase	ALDH18A1	-4.47204	-5.33523	-0.350979	-2.1861	1.0726	3.63509
P55060-3;P55060;P55060-4;P55060-2	P55060-3;P55060;P55060-4	Exportin-2	CSE1L	1.97846	1.38446	1.75437	0.718492	0.532593	-0.445031
P55072;C9JUP7;C9IZA5	P55072	Transitional endoplasmic reticulum ATPase	VCP	-1.70289	-0.333761	1.47168	1.91027	0.965487	2.7093
P55265-5;P55265;P55265-4;A0A3B3IRQ9;H0YCK3;P55265-3;P55265-2;A0A3B3ISX1;A0A3B3ITG9;A0A3B3ISU1	P55265-5;P55265;P55265-4;A0A3B3IRQ9;H0YCK3;P55265-3;P55265-2;A0A3B3ISX1	Double-stranded RNA-specific adenosine deaminase	ADAR	2.54749	2.72986	2.44136	2.76895	0.139871	-0.0335221
P55884;P55884-2;C9JZG1;C9JQN7	P55884;P55884-2;C9JZG1	Eukaryotic translation initiation factor 3 subunit B	EIF3B	2.23448	2.46021	2.59957	2.80893	1.83599	0.356907
P57740-3;P57740-2;P57740	P57740-3;P57740-2;P57740	Nuclear pore complex protein Nup107	NUP107	0.355839	0.782488	-0.198469	-1.03145	0.506965	-1.18412
P60709;P63261;A0A2R8Y793;I3L1U9;I3L3I0;I3L3R2;I3L4N8;A0A2R8YGF8;E7EVS6;J3KT65;K7EM38;G5E9R0;C9JFL5;F6QUT6;P63267;C9JZR7;P68032;C9JUM1;P68133;Q6S8J3;P62736;A6NL76;F6UVQ4;C9JTX5;B8ZZJ2;F8WB63;P0CG38;A0A2R8YEA7;A5A3E0;A0A2R8YFE2;P63267-2;Q562R1;Q9BYX7;P0CG39;F8WCH0	P60709;P63261;A0A2R8Y793;I3L1U9;I3L3I0;I3L3R2;I3L4N8;A0A2R8YGF8;E7EVS6;J3KT65;K7EM38;G5E9R0	Actin, cytoplasmic 1;Actin, cytoplasmic 1, N-terminally processed;Actin, cytoplasmic 2;Actin, cytoplasmic 2, N-terminally processed	ACTB;ACTG1	1.79121	3.96197	3.00084	3.12698	0.0532388	0.187322
P60842;Q14240-2;J3QR64;E7EQG2;J3KT12;J3QS69;J3QL43;J3KTB5;J3KS25;J3QLN6;J3QKZ9;P60842-2;Q14240;J3KS93;J3KSN7;E7EMV8;J3KT04	P60842;Q14240-2;J3QR64;E7EQG2;J3KT12;J3QS69;J3QL43;J3KTB5;J3KS25;J3QLN6;J3QKZ9;P60842-2;Q14240	Eukaryotic initiation factor 4A-I;Eukaryotic initiation factor 4A-II;Eukaryotic initiation factor 4A-II, N-terminally processed	EIF4A1;EIF4A2	-0.986452	-0.363474	-0.74276	-0.270349	0.572478	0.168409
Q5T6W2;P61978-3;P61978;P61978-2	Q5T6W2;P61978-3;P61978;P61978-2	Heterogeneous nuclear ribonucleoprotein K	HNRNPK	-3.15661	-2.20367	-0.20056	0.633567	1.88422	2.89665
P62805	P62805	Histone H4	HIST1H4A	-0.521301	-0.238909	1.08555	1.53876	1.49344	1.69226
P78347-2;P78347-4;P78347-3;P78347;P78347-5	P78347-2;P78347-4;P78347-3;P78347	General transcription factor II-I	GTF2I	0.264153	-0.218983	0.4224	-1.103	0.212705	-0.362886
P78527-2;P78527	P78527-2;P78527	DNA-dependent protein kinase catalytic subunit	PRKDC	3.34035	3.45902	2.4127	2.55375	2.10928	-0.916461
P81605;P81605-2	P81605;P81605-2	Dermcidin;Survival-promoting peptide;DCD-1	DCD	5.51018	6.33979	3.32313	1.93066	0.684326	-3.29809
P98175-4;P98175-3;P98175-2;P98175;P98175-5	P98175-4;P98175-3;P98175-2;P98175;P98175-5	RNA-binding protein 10	RBM10	-1.62244	-0.889097	0.274891	0.351922	0.881924	1.56918
Q00839;A0A1W2PPS1;Q00839-2;A0A1X7SBS1;A0A1W2PP35;Q5RI18;A0A1W2PQL0;A0A1W2PP34;A0A1W2PPL4;A0A1W2PPH7;A0A1W2PRZ7;A0A1W2PQ74;A0A1W2PQD4;A0A1W2PPE9;A0A1W2PRI6;A0A1W2PP22	Q00839;A0A1W2PPS1;Q00839-2;A0A1X7SBS1;A0A1W2PP35;Q5RI18;A0A1W2PQL0;A0A1W2PP34;A0A1W2PPL4;A0A1W2PPH7	Heterogeneous nuclear ribonucleoprotein U	HNRNPU	4.06293	4.23124	5.02193	4.92502	0.994419	0.826391
Q02413;Q02413-2	Q02413	Desmoglein-1	DSG1	2.71507	3.13761	0.856115	1.02897	1.39781	-1.9838
Q02952-3;Q02952-2;Q02952	Q02952-3;Q02952-2;Q02952	A-kinase anchor protein 12	AKAP12	-5.33523	-5.33523	-0.229729	-0.199655	2.72827	5.12054
Q03252	Q03252	Lamin-B2	LMNB2	0.0717087	-0.548073	1.5734	0.662141	1.16646	1.35595
Q04637-6;Q04637-5;Q04637-4;Q04637-3;Q04637;Q04637-9;C9JF13;C9J6B6	Q04637-6;Q04637-5;Q04637-4;Q04637-3;Q04637;Q04637-9	Eukaryotic translation initiation factor 4 gamma 1	EIF4G1	1.52291	1.58969	2.19308	1.59115	0.302236	0.335814
Q07065	Q07065	Cytoskeleton-associated protein 4	CKAP4	-3.85419	-2.19425	0.608982	-0.0187864	0.675164	3.31932
Q08188	Q08188	Protein-glutamine gamma-glutamyltransferase E;Protein-glutamine gamma-glutamyltransferase E 50 kDa catalytic chain;Protein-glutamine gamma-glutamyltransferase E 27 kDa non-catalytic chain	TGM3	2.49707	1.49278	0.00253296	-0.102437	0.860762	-2.04488
Q08211;Q08211-2	Q08211	ATP-dependent RNA helicase A	DHX9	3.92365	4.03891	4.41294	4.33247	0.806957	0.391426
Q08554-2;Q08554	Q08554-2;Q08554	Desmocollin-1	DSC1	2.43382	2.28477	-2.27502	-1.40045	1.11209	-4.19703
Q09666	Q09666	Neuroblast differentiation-associated protein AHNAK	AHNAK	-0.702003	-0.309025	1.43233	1.04783	0.855437	1.7456
Q10570	Q10570	Cleavage and polyadenylation specificity factor subunit 1	CPSF1	-1.54061	-0.990932	-1.47468	-2.15146	0.270735	-0.547304
Q12769;G3V198;E9PR16	Q12769;G3V198	Nuclear pore complex protein Nup160	NUP160	-0.51667	0.900118	-0.611471	-0.2263	0.350133	-0.61061
Q12906-5;Q12906-4;Q12906-2;Q12906-6;Q12906-3;Q12906;Q12906-7;K7EQ75;K7ERM6;K7ENK6;K7EM82;K7EJ09;K7ER69;K7EKJ9	Q12906-5;Q12906-4;Q12906-2;Q12906-6;Q12906-3;Q12906;Q12906-7	Interleukin enhancer-binding factor 3	ILF3	1.29461	-0.0976067	1.49552	0.0573606	1.08761	0.177938
Q12923-3;Q12923;Q12923-4	Q12923-3;Q12923;Q12923-4	Tyrosine-protein phosphatase non-receptor type 13	PTPN13	-3.54847	-2.97834	-1.19192	-1.03164	1.21861	2.15163
Q12931-2;Q12931;I3L0K7;I3L239	Q12931-2;Q12931	Heat shock protein 75 kDa, mitochondrial	TRAP1	-1.94054	-3.14343	0.124651	-0.153005	0.938419	2.52781
Q13085-3;Q13085-2;Q13085;Q13085-4;Q59FY4;O00763-3;O00763-2;O00763;A0A087X0W4;S4R3S7;A0A087WWN5;F8W8T8;H0YGH5;A0A087WVR6;A0A0C4DGT1	Q13085-3;Q13085-2;Q13085;Q13085-4	Acetyl-CoA carboxylase 1;Biotin carboxylase	ACACA	5.71452	5.51275	3.39419	2.65495	1.18149	-2.58907
Q13263-2;Q13263;M0R0K9;M0R2I3;M0R3C0	Q13263-2;Q13263;M0R0K9	Transcription intermediary factor 1-beta	TRIM28	1.03311	1.36797	3.16405	2.20154	0.580673	1.48225
Q13423;D6RHU2;D6RAI5;E9PCX7	Q13423;D6RHU2;D6RAI5	NAD(P) transhydrogenase, mitochondrial	NNT	-5.33523	-5.33523	-0.815681	-1.17135	1.58401	4.34171
Q13428-2;Q13428-8;Q13428;Q13428-3;Q13428-4;A0A3B3IS06;J3KQ96;E7ETY2;Q13428-6;Q13428-7;H0Y8Y7;Q13428-5;H0YA99	Q13428-2;Q13428-8;Q13428;Q13428-3;Q13428-4;A0A3B3IS06;J3KQ96;E7ETY2;Q13428-6;Q13428-7	Treacle protein	TCOF1	-4.14552	-1.3415	-0.300877	0.974456	0.810108	3.0803
Q13435;E9PPJ0;E9PJT3;E9PJ04;H0YCG1;H0YEX5;E9PIL8	Q13435;E9PPJ0;E9PJT3;E9PJ04;H0YCG1	Splicing factor 3B subunit 2	SF3B2	1.40739	2.19719	3.54292	3.11552	0.617159	1.52693
Q13813;Q13813-2;Q13813-3;A0A0D9SGF6;A0A0D9SF54;A0A0D9SFF6;REV__E9PGM1;REV__Q04637-9;REV__Q04637-8;REV__Q04637;REV__E7EUU4;REV__Q04637-3;A0A1B0GUH3;A0A1B0GTB7;REV__E7EX73;REV__Q04637-4;REV__Q04637-7;REV__Q04637-6;REV__C9JF13;REV__C9J6B6;A0A0D9SFH4;REV__Q04637-5	Q13813;Q13813-2;Q13813-3;A0A0D9SGF6;A0A0D9SF54	Spectrin alpha chain, non-erythrocytic 1	SPTAN1	2.35327	2.50677	5.12248	5.05447	1.57666	2.65846
Q13835-2;Q13835	Q13835-2;Q13835	Plakophilin-1	PKP1	-0.0131149	0	-4.22787	-1.64808	0.580536	-2.93142
Q13867;J3KS79;K7ENH5;K7ESE8;K7ES02	Q13867;J3KS79;K7ENH5;K7ESE8;K7ES02	Bleomycin hydrolase	BLMH	-0.411104	0.335526	-4.00983	-5.33523	0.85386	-4.63474
Q14008-2;Q14008;Q14008-3;E9PQH5	Q14008-2;Q14008;Q14008-3	Cytoskeleton-associated protein 5	CKAP5	-0.532347	-1.05465	-0.234312	0.327399	0.437963	0.84004
Q14126	Q14126	Desmoglein-2	DSG2	-1.28505	-2.8473	0.04776	0.637938	0.572724	2.40902
Q14151;K7EQU4;K7ERX3	Q14151	Scaffold attachment factor B2	SAFB2	-3.22026	-2.2309	-2.51272	-2.33145	0.229241	0.303492
Q14152-2;Q14152	Q14152-2;Q14152	Eukaryotic translation initiation factor 3 subunit A	EIF3A	0.183413	-0.243019	1.19438	-0.401242	0.222694	0.42637
Q14204;A0A2R8Y5T0;A0A2R8Y706;A0A2R8Y542;A0A2R8Y6H2;A0A2R8YFZ7;A0A2R8Y6I5;A0A2R8YGC7;H0YJ21	Q14204;A0A2R8Y5T0;A0A2R8Y706;A0A2R8Y542	Cytoplasmic dynein 1 heavy chain 1	DYNC1H1	1.1708	1.4989	0.657331	0.137092	0.5679	-0.937635
Q14315-2;Q14315	Q14315-2;Q14315	Filamin-C	FLNC	-3.77088	-2.07198	-1.54473	-1.7227	0.396938	1.28771
Q14694;Q14694-3;Q14694-2;H3BNA1;J3KT19	Q14694;Q14694-3;Q14694-2;H3BNA1;J3KT19	Ubiquitin carboxyl-terminal hydrolase 10	USP10	-0.997669	-0.464117	-1.61385	-0.640573	0.491546	-0.396319
Q14697;Q14697-2;F5H6X6;E9PKU7;E9PNH1;Q14697-3	Q14697;Q14697-2;F5H6X6;E9PKU7	Neutral alpha-glucosidase AB	GANAB	0.629248	0.802259	2.70478	2.91752	2.21936	2.0954
Q14789-4;Q14789-3;Q14789;Q14789-2;E7EU81	Q14789-4;Q14789-3;Q14789;Q14789-2;E7EU81	Golgin subfamily B member 1	GOLGB1	-5.33523	-5.33523	-3.12084	-2.73889	1.29724	2.40536
Q14974;J3QR48;J3KTM9;Q14974-2	Q14974;J3QR48	Importin subunit beta-1	KPNB1	-0.53965	-1.33984	0.248369	0.305329	0.666304	1.2166
Q14980-4;Q14980-3;Q14980-2;Q14980;A0A087WY61;H0YFY6;F5H4J1;F5H6Y5;K4DIE0;Q14980-5	Q14980-4;Q14980-3;Q14980-2;Q14980;A0A087WY61	Nuclear mitotic apparatus protein 1	NUMA1	0.662289	1.00882	1.81794	2.01589	1.35985	1.08136
Q15029-2;Q15029-3;Q15029;K7EP67;K7EJ74	Q15029-2;Q15029-3;Q15029	116 kDa U5 small nuclear ribonucleoprotein component	EFTUD2	1.49721	1.26041	2.93882	2.623	1.74628	1.4021
Q15075	Q15075	Early endosome antigen 1	EEA1	-5.33523	-5.33523	-1.41605	-1.89861	1.37981	3.6779
Q15084-3;Q15084;Q15084-4;Q15084-5;Q15084-2	Q15084-3;Q15084;Q15084-4;Q15084-5;Q15084-2	Protein disulfide-isomerase A6	PDIA6	-3.15121	-1.79966	-0.491138	0.608066	1.49931	2.5339
Q15149-7;Q15149-8;Q15149-9;Q15149-5;Q15149-4;Q15149-6;Q15149-3;Q15149-2;Q15149	Q15149-7;Q15149-8;Q15149-9;Q15149-5;Q15149-4;Q15149-6;Q15149-3;Q15149-2;Q15149	Plectin	PLEC	-5.33523	-5.33523	-2.53555	-2.55954	2.5623	2.78768
Q15269;C9J544;A0A0B4J2E5	Q15269;C9J544;A0A0B4J2E5	Periodic tryptophan protein 2 homolog	PWP2	-1.63093	-2.60374	-2.07109	-3.00057	1.48249	-0.418493
Q15393;Q15393-2;Q15393-3;J3QL37;J3QRB2	Q15393	Splicing factor 3B subunit 3	SF3B3	2.90096	2.56945	3.8308	3.43338	1.63109	0.896887
Q15424-2;Q15424;Q15424-4;Q15424-3;K7EII0	Q15424-2;Q15424;Q15424-4;Q15424-3	Scaffold attachment factor B1	SAFB	0.683275	0.560118	1.46128	1.98888	0.738599	1.10339
Q15459;Q15459-2;F8WB66;F8WC79	Q15459;Q15459-2	Splicing factor 3A subunit 1	SF3A1	0.448921	0.638227	2.74321	3.15026	1.54029	2.40316
Q15758;M0QXM4;Q15758-3;Q15758-2;M0QX44	Q15758;M0QXM4;Q15758-3;Q15758-2	Neutral amino acid transporter B(0);Amino acid transporter	SLC1A5	0.669226	1.07419	0.463879	0.877954	1.84024	-0.20079
Q16531;F5GY55;Q16531-2;F5GWI0;F5H2L3;F5GYG8;F5GZY8	Q16531;F5GY55	DNA damage-binding protein 1	DDB1	1.46872	2.05027	3.42541	3.94531	1.99189	1.92586
Q16643;Q16643-3;D6R9W4;Q16643-2;D6RFI1;D6R9Q9	Q16643;Q16643-3;D6R9W4;Q16643-2	Drebrin	DBN1	-0.222635	0.562878	0.139099	-0.436704	0.142035	-0.318923
Q1KMD3;H3BQZ7	Q1KMD3;H3BQZ7	Heterogeneous nuclear ribonucleoprotein U-like protein 2	HNRNPUL2;HNRNPUL2-BSCL2	-1.14102	-0.894226	-0.25811	-0.980172	0.250437	0.398484
Q29RF7	Q29RF7	Sister chromatid cohesion protein PDS5 homolog A	PDS5A	-3.28834	-5.33523	-1.57655	-2.91471	0.966031	2.06615
Q32MZ4-3;Q32MZ4-2;Q32MZ4	Q32MZ4-3;Q32MZ4-2;Q32MZ4	Leucine-rich repeat flightless-interacting protein 1	LRRFIP1	-2.5139	-0.841127	0.0182495	0.743329	0.841493	2.0583
Q4VCS5;A6NP16;E7ERM3;Q4VCS5-2	Q4VCS5;A6NP16;E7ERM3;Q4VCS5-2	Angiomotin	AMOT	1.96056	1.90941	1.41549	1.38469	1.91677	-0.534891
Q5JR04;Q9HCE1;Q9HCE1-2	Q5JR04;Q9HCE1;Q9HCE1-2	Putative helicase MOV-10	MOV10	-1.74517	-1.09224	-1.04837	-0.922206	0.458885	0.433418
Q5JRX3-3;Q5JRX3;Q5JRX3-2;A0A0A0MRX9;H0Y7L7;B1APQ1;B1APQ0	Q5JRX3-3;Q5JRX3;Q5JRX3-2;A0A0A0MRX9;H0Y7L7	Presequence protease, mitochondrial	PITRM1	-2.78217	-5.33523	-0.8305	-2.90173	1.15695	2.19259
Q5JTZ9	Q5JTZ9	Alanine--tRNA ligase, mitochondrial	AARS2	-1.52793	-1.43292	-2.2455	-2.10191	1.65177	-0.693275
Q9H583;Q5T3Q7;Q6P664	Q9H583;Q5T3Q7	HEAT repeat-containing protein 1;HEAT repeat-containing protein 1, N-terminally processed	HEATR1	0.770224	-1.42022	0.443514	-0.707496	0.111467	0.193006
Q5T749	Q5T749	Keratinocyte proline-rich protein	KPRP	1.80187	2.1761	-0.251228	-3.06876	0.580923	-3.64898
Q5T9A4;H0Y2W2;Q9NVI7-3;Q9NVI7-2;Q5T9A4-3;Q9NVI7;Q5T2N8;Q5SV16	Q5T9A4;H0Y2W2;Q9NVI7-3;Q9NVI7-2;Q5T9A4-3;Q9NVI7	ATPase family AAA domain-containing protein 3B;ATPase family AAA domain-containing protein 3A	ATAD3B;ATAD3A	1.14587	1.94643	1.06965	-0.147677	0.321627	-1.08516
Q6P2Q9	Q6P2Q9	Pre-mRNA-processing-splicing factor 8	PRPF8	-5.33523	-0.961344	-2.586	-0.59434	0.381413	1.55812
Q6UWP8	Q6UWP8	Suprabasin	SBSN	-0.427803	1.45977	-0.88534	-1.47342	0.396325	-1.69537
Q6ZVX7	Q6ZVX7	F-box only protein 50	NCCRP1	0.60335	-0.180643	-1.92605	-3.40526	1.11607	-2.87701
Q7KZ85;Q7KZ85-2	Q7KZ85;Q7KZ85-2	Transcription elongation factor SPT6	SUPT6H	-1.5244	-1.09097	-1.34409	-0.593688	0.555094	0.3388
Q7KZF4;H7C597	Q7KZF4	Staphylococcal nuclease domain-containing protein 1	SND1	2.08401	2.45615	2.69076	3.47535	0.800923	0.812979
Q7L576;A0A0G2JR96;A0A0G2JQT1;A0A087WV63;A0A0G2JRF5;A0A087WWY5;A0A0G2JRX2;A0A087WU52;A0A0G2JRV9;A0A087WWL1;A0A087WVE1;A0A087WTQ3;A0A087WWZ1	Q7L576;A0A0G2JR96;A0A0G2JQT1	Cytoplasmic FMR1-interacting protein 1	CYFIP1	-0.0341015	0.224277	-0.735914	-0.494716	2.11364	-0.710403
Q7Z2Z2-2;Q7Z2Z2	Q7Z2Z2-2;Q7Z2Z2	Elongation factor Tu GTP-binding domain-containing protein 1	EFTUD1	-1.14695	-0.772648	-1.65297	-0.0677023	0.0475256	0.0994668
Q7Z406;Q7Z406-6;Q7Z406-2;Q7Z406-4;Q7Z406-5;A1L2Z2;M0QY43;A0A0C4DFM8	Q7Z406;Q7Z406-6;Q7Z406-2;Q7Z406-4;Q7Z406-5	Myosin-14	MYH14	1.95718	2.58237	-2.61822	-1.28275	1.27208	-4.22026
Q7Z4V5-2;Q7Z4V5;K7EPS6;Q7Z4V5-4;Q7Z4V5-3;A0A087WX58;K7ERA4;M0R0J3	Q7Z4V5-2;Q7Z4V5;K7EPS6;Q7Z4V5-4;Q7Z4V5-3;A0A087WX58	Hepatoma-derived growth factor-related protein 2	HDGFRP2	-2.81059	-5.33523	1.93559	0.581899	1.15721	5.33165
Q86UP2-2;Q86UP2-4;Q86UP2;Q86UP2-3;G3V4Y7;B7Z6P3;H0YJP2;H0YJZ8;G3V5P0;G3V5G2	Q86UP2-2;Q86UP2-4;Q86UP2;Q86UP2-3	Kinectin	KTN1	0.25812	0.891539	2.96138	2.77539	0.948714	2.29355
Q86VP6;Q86VP6-2;A0A0C4DGH5;H0YH27;Q86VP6-3	Q86VP6;Q86VP6-2;A0A0C4DGH5	Cullin-associated NEDD8-dissociated protein 1	CAND1	2.81393	3.28154	2.36122	2.01948	0.551691	-0.857382
Q8N163-2;Q8N163;G3V119;H0YB24;A0A087X2B6;E5RHJ4;H0YC69;E5RGU7;E5RFJ3;H0YC58	Q8N163-2;Q8N163;G3V119;H0YB24	Cell cycle and apoptosis regulator protein 2	CCAR2	0.0643959	-0.93644	1.15681	0.589101	0.981385	1.30898
Q8N766-4;Q8N766-3;Q8N766-2;Q8N766;A0A286YEW0	Q8N766-4;Q8N766-3;Q8N766-2;Q8N766	ER membrane protein complex subunit 1	EMC1	0.568066	-1.70514	1.0981	-0.225902	0.551353	1.00463
Q8N9T8;H0YG91;H0YFD2;H0YH26	Q8N9T8	Protein KRI1 homolog	KRI1	-3.12952	-3.05113	-0.893993	-0.210744	1.12203	2.53796
Q8TEM1;Q8TEM1-2	Q8TEM1;Q8TEM1-2	Nuclear pore membrane glycoprotein 210	NUP210	0.329628	0.545589	0.822536	1.0669	1.74905	0.507108
Q8WUM0	Q8WUM0	Nuclear pore complex protein Nup133	NUP133	0.126461	0.858557	-0.114485	0.880054	0.254419	-0.109725
Q92542-2;Q92542;Q5T205;H0Y6T7;H0Y3Z4	Q92542-2;Q92542;Q5T205;H0Y6T7;H0Y3Z4	Nicastrin	NCSTN	0.707321	-0.281559	1.95642	1.62167	0.885203	1.57616
Q92616	Q92616	Translational activator GCN1	GCN1L1	0.154579	-1.25553	-0.764013	-0.573329	0.0425542	-0.118197
Q92621;U3KPX2;U3KQ97;U3KQ47	Q92621	Nuclear pore complex protein Nup205	NUP205	3.32366	3.67762	2.13071	2.25799	1.25885	-1.30629
Q92667;Q92667-2;I3L0W0	Q92667;Q92667-2;I3L0W0	A-kinase anchor protein 1, mitochondrial	AKAP1	-1.09339	-0.502512	-1.71266	-1.15576	1.7697	-0.636255
Q92830;K7ERS6;Q92831;K7ERQ8;K7EPC4	Q92830	Histone acetyltransferase KAT2A	KAT2A	10.0095	9.64726	9.09254	9.37109	0.503397	-0.596564
Q92830-2	Q92830-2	Histone acetyltransferase KAT2A	KAT2A	1.23744	-1.15566	-0.45228	-2.32742	0.943092	-1.43074
Q92896;Q92896-3;Q92896-2;H3BM42	Q92896;Q92896-3;Q92896-2;H3BM42	Golgi apparatus protein 1	GLG1	-5.33523	-2.92753	-0.753145	-0.1086	0.82714	3.70051
Q92900-2;Q92900	Q92900-2;Q92900	Regulator of nonsense transcripts 1	UPF1	-0.53965	0.259542	-0.412424	0.621675	0.545284	0.244679
Q93008-1;Q93008	Q93008-1;Q93008	Probable ubiquitin carboxyl-terminal hydrolase FAF-X	USP9X	-0.681658	0.494305	-0.438129	-0.00511837	0.103016	-0.127947
Q96KR1;H0Y8W1	Q96KR1	Zinc finger RNA-binding protein	ZFR	-1.4323	-2.46278	-0.606255	-1.62513	2.35269	0.831849
Q96P63;Q96P63-2	Q96P63;Q96P63-2	Serpin B12	SERPINB12	1.6419	1.32697	-0.378023	-0.455255	1.40069	-1.90108
Q96PY5;Q96PY5-3;C9IZY8;F8W1F5;Q8IVF7-2;Q8IVF7-3;Q8IVF7	Q96PY5;Q96PY5-3	Formin-like protein 2	FMNL2	2.18693	-1.49734	-0.494471	-3.13462	0.820974	-2.15934
Q96ST2-2;Q96ST2-3;Q96ST2;A0A1B0GW95	Q96ST2-2;Q96ST2-3;Q96ST2;A0A1B0GW95	Protein IWS1 homolog	IWS1	-5.33523	-5.33523	-1.9971	-0.840095	1.02986	3.91664
Q9BPX3;H0Y9Z8	Q9BPX3;H0Y9Z8	Condensin complex subunit 3	NCAPG	-5.33523	-5.33523	-1.83805	-2.62976	1.09247	3.10133
Q9BQG0-2;Q9BQG0;I3L1L3	Q9BQG0-2;Q9BQG0;I3L1L3	Myb-binding protein 1A	MYBBP1A	0.92864	1.1593	1.62037	0.636449	0.0399829	0.0844388
Q9BSJ8-2;Q9BSJ8;F8VZB1	Q9BSJ8-2;Q9BSJ8	Extended synaptotagmin-1	ESYT1	0.285965	-2.69167	0.657192	1.00832	0.360175	2.03561
Q9BVG9;E9PS47;E9PLE4;A0A0J9YWQ2	Q9BVG9;E9PS47;E9PLE4;A0A0J9YWQ2	Phosphatidylserine synthase 2	PTDSS2	-0.172523	-5.33523	-1.69494	-1.4616	0.131709	1.17561
Q9BXP5-5;Q9BXP5-4;Q9BXP5-2;Q9BXP5-3;Q9BXP5;H7C3A1;H7C1K0	Q9BXP5-5;Q9BXP5-4;Q9BXP5-2;Q9BXP5-3;Q9BXP5;H7C3A1	Serrate RNA effector molecule homolog	SRRT	0.91305	0.581312	1.77688	1.60238	1.27584	0.942448
Q9H0A0;A0A087WV29;Q9H0A0-2;E9PMU0;E9PJN6	Q9H0A0;A0A087WV29;Q9H0A0-2	N-acetyltransferase 10	NAT10	2.41248	2.11318	2.10439	2.15179	0.23705	-0.134742
Q9H307;G3V5F0;G3V579	Q9H307	Pinin	PNN	0.260729	-0.225918	3.01388	3.03231	1.27275	3.00569
Q9H857-4;Q9H857;Q9H857-3;Q9H857-2;H7C519;H7C4G8	Q9H857-4;Q9H857;Q9H857-3;Q9H857-2;H7C519;H7C4G8	5-nucleotidase domain-containing protein 2	NT5DC2	-5.33523	-1.64887	-4.09128	-0.796779	0.92937	1.04802
Q9HAV4;E2QRM3	Q9HAV4	Exportin-5	XPO5	-0.627695	-2.47737	-1.84016	-1.87011	0.0993067	-0.302605
Q9HCC0-2;Q9HCC0;A0A0G2JM88;D6R9R1;D6RDF7;D6RD67	Q9HCC0-2;Q9HCC0;A0A0G2JM88;D6R9R1;D6RDF7	Methylcrotonoyl-CoA carboxylase beta chain, mitochondrial	MCCC2	-3.53051	-5.33523	-0.848076	-1.3405	0.908179	3.33858
Q9NR30-2;Q9NR30	Q9NR30-2;Q9NR30	Nucleolar RNA helicase 2	DDX21	-1.80184	-5.33523	-1.23493	-3.12206	0.46806	1.39004
Q9NSE4	Q9NSE4	Isoleucine--tRNA ligase, mitochondrial	IARS2	0.898729	0.536068	0.858898	0.563107	0.0556777	-0.00639582
Q9NTI5-2;Q9NTI5;Q9NTI5-4;Q9NTI5-3	Q9NTI5-2;Q9NTI5;Q9NTI5-4;Q9NTI5-3	Sister chromatid cohesion protein PDS5 homolog B	PDS5B	-1.06986	-1.20716	-1.20106	-2.51412	0.360209	-0.719077
Q9NYU2;Q9NYU2-2;H7BZG0	Q9NYU2;Q9NYU2-2	UDP-glucose:glycoprotein glucosyltransferase 1	UGGT1	-2.01463	-0.870121	0.427658	0.175603	0.615374	1.74401
Q9NZT1	Q9NZT1	Calmodulin-like protein 5	CALML5	1.28226	2.52118	2.26997	2.35994	0.219673	0.41324
Q9P2B2	Q9P2B2	Prostaglandin F2 receptor negative regulator	PTGFRN	-2.13666	-0.740259	0.171877	0.38623	0.675737	1.71751
Q9P2J5;Q9P2J5-2;Q9P2J5-3;A0A087WXY1	Q9P2J5;Q9P2J5-2;Q9P2J5-3	Leucine--tRNA ligase, cytoplasmic	LARS	1.86128	2.37687	1.72549	1.20081	0.36976	-0.655931
Q9UBM7;E9PRL8;E9PQ71;E9PIP9;E9PJ54;E9PM00;H0YE57	Q9UBM7;E9PRL8;E9PQ71;E9PIP9;E9PJ54;E9PM00	7-dehydrocholesterol reductase	DHCR7	1.89899	2.61306	0.276991	0.914207	1.83181	-1.66043
Q9UEU0;Q9UEU0-2;J3KMW2;G3V5I2;H0YJL5;H0YJJ5	Q9UEU0;Q9UEU0-2	Vesicle transport through interaction with t-SNAREs homolog 1B	VTI1B	-5.33523	-5.33523	-0.532089	-0.29094	1.80724	4.92372
Q9UMF0;K7EIL3	Q9UMF0	Intercellular adhesion molecule 5	ICAM5	3.29415	3.45121	2.41022	1.34209	0.606686	-1.49652
Q9UNX4	Q9UNX4	WD repeat-containing protein 3	WDR3	1.01154	1.06612	-0.042532	0.380429	0.876678	-0.86988
Q9UQ35;I3L0N7;I3L4D8;Q9UQ35-2	Q9UQ35	Serine/arginine repetitive matrix protein 2	SRRM2	-0.615982	-0.659113	1.39254	1.21704	1.66383	1.94234
Q9UQE7	Q9UQE7	Structural maintenance of chromosomes protein 3	SMC3	2.81377	3.26091	2.4316	2.19808	0.552458	-0.722499
Q9Y490	Q9Y490	Talin-1	TLN1	-3.76618	-2.75241	-0.89934	-0.204076	1.42711	2.70758
Q9Y5B9;G3V5A4;G3V401;G3V2X0	Q9Y5B9	FACT complex subunit SPT16	SUPT16H	1.50676	0.708527	1.53835	1.61755	0.320675	0.470308
