# Supplementary material for: Spatiotemporal and direct capturing global substrates of lysine-modifying enzymes in living cells
Source: Nat Commun. 2024 Feb 17;15:1465. doi: 10.1038/s41467-024-45765-3 (PMC10874396; doi:10.1038/s41467-024-45765-3)
Supplement: Supplementary file 12 — Source data file [file 41467_2024_45765_MOESM12_ESM.xlsx]

## Sheet: Fig. 3d
Fig. 3d
				silver staining

## Sheet: Fig. 3f
Fig. 3f
	terms	protein#
biological process	cellular process	9
	metabolic process	5
	biological regulation	4
	response to stimulus	1
molecular function	binding	10
	catalytic activity	8
	molecular function regulator	4
	molecular transducer activity	2
	transporter activity	1
protein class	metabolite interconversion enzyme	9
	chaperone	3
	transporter	3
	nucleic acid metabolism protein	1
	gene-specific transcriptional regulator	1
	protein-binding activity modulator	1

## Sheet: Fig. 4f
Fig. 4f

## Sheet: Fig. 4g
Fig. 4g
		rep1	rep2
	Exp	100	100
	w/o PatZ	14	13
	w/o Ac-CoA	1	3

## Sheet: Fig. 5d
Fig. 5d
	terms	protein#
biological process	cellular process	13
	metabolic process	8
	localization	6
	response to stimulus	2
	biological regulation	2
molecular function	catalytic activity	10
	binding	9
	transporter activity	4
	structural molecule activity	1
	molecular function regulator	1
protein class	metabolite interconversion enzyme	14
	transporter	5
	translational protein	2
	transfer/carrier protein	1
	chaperone	1
	protein-binding activity modulator	1
	protein modifying enzyme	1

## Sheet: Fig. 5e
Fig. 5e
		RPL14-114Kac			FKBP22-86Kac			FKBP22-130Kac
		rep1	rep2		rep1	rep2		rep1	rep2
	Exp	100	100		100	100		100	100
	w/o PatZ	12	59		56	21		51	63
	w/o Ac-CoA	0	8		31	6		14	18

## Sheet: Fig. 6c
Fig. 6c
					silver staining

## Sheet: Supplementary Fig. 2
Supplementary Fig. 2

## Sheet: Supplementary Fig. 4
Supplementary Fig. 4

## Sheet: Supplementary Fig. 6b
Supplementary Fig. 6b

[truncated: 12 more sheets: Supplementary Fig. 11b, Supplementary Fig. 16a, Supplementary Fig. 18a, Supplementary Fig. 18b, Supplementary Fig. 18c, Supplementary Fig. 20a, Supplementary Fig. 20c, Supplementary Fig. 21a, Supplementary Fig. 21c, Supplementary Fig. 26d, Supplementary Fig. 26e, Supplementary Fig. 26f]
